# Supplementary material for: Transcriptomic analysis of the interaction between Helianthus annuus and its obligate parasite Plasmopara halstedii shows single nucleotide polymorphisms in CRN sequences
Source: BMC Genomics. 2011 Oct 11;12:498. doi: 10.1186/1471-2164-12-498 (PMC3204308; doi:10.1186/1471-2164-12-498)
Supplement: Additional file 1 — List of 405 specific oomycete clusters. Contains cluster length, numbers of reads in XRQ and PSC8 samples, tested by PCR amplification and best hit on different databases (InterPro, Go, TAIR and OOM). [file 1471-2164-12-498-S1.XLS]

## Sheet: Feuil1
ACCESSION	LENGTH	XRQ	PSC8	Helianthus amplification	Plasmopara amplification	InterPro Blast result	Go	Tair9	OOM best hit	Evalue OOM
HP000015	465	5	1494	No	Yes				CBOT12535.rev CBOT Phytophthora capsici LT1534 Mycelium large Phytophthora capsici cDNA clone CBOT12535 3', mRNA sequence.	1.41173e-08
HP000036	633	1	816	nd	nd				G969P330FK24.T0 Phytophthora infestans T30-4 NORMALIZED Phytophthora infestans cDNA, mRNA sequence.	4.2352e-08
HP000147	263	0	245	No	Yes				CBOT15045.rev CBOT Phytophthora capsici LT1534 Mycelium large Phytophthora capsici cDNA clone CBOT15045 3', mRNA sequence.	1.87518e-10
HP000155	290	1	229	No	No				PMrpcm_1533 mating of 88069 (A1) and 618 (A2) Phytophthora infestans cDNA, mRNA sequence.	2.39891e-12
HP000203	428	0	175	nd	nd				CBOT14236.rev CBOT Phytophthora capsici LT1534 Mycelium large Phytophthora capsici cDNA clone CBOT14236 3', mRNA sequence.	4.35391e-19
HP000225	249	9	148	nd	nd				CBOT2892.rev CBOT Phytophthora capsici LT1534 Mycelium large Phytophthora capsici cDNA clone CBOT2892 3', mRNA sequence.	8.18354e-13
HP000287	570	14	113	nd	nd				Phytophthora capsici clone CBOT69-M05 mRNA sequence.	4.82993e-31
HP000301	340	0	123	No	Yes				ppo3h02k19t.1 Phytophthora parasitica appressorium cDNA library Phytophthora parasitica cDNA, mRNA sequence.	5.989e-18
HP000331	351	0	112	No	Yes	IPR013167:COG4 transport;IPR013167:COG4 transport;IPR013167:COG4 transport;		AT4G01400.2:FUNCTIONS IN molecular_function unknown; INVOLVED IN biological_process unknown; LOCATED IN cellular_component unknown; EXPRESSED IN 23 plant structures; EXPRESSED DURING 15 growth stages; CONTAINS InterPro DOMAIN/s COG4 transport (InterPro:IPR013167).;AT4G01400.1:FUNCTIONS IN molecular_function unknown; INVOLVED IN biological_process unknown; LOCATED IN cellular_component unknown; EX…	hpaV8.3_810105	2.41039e-36
HP000353	365	1	105	No	Yes				3-9H-MY PsojaeMY Phytophthora sojae cDNA, mRNA sequence.	1.15604e-22
HP000360	450	1	102	nd	nd				CBOT9226.rev CBOT Phytophthora capsici LT1534 Mycelium large Phytophthora capsici cDNA clone CBOT9226 3', mRNA sequence.	2.28118e-21
HP000362	243	4	99	nd	nd				PQ034B03.XT7 non-sporulating culture of P. brassicae Phytophthora brassicae cDNA, mRNA sequence.	3.47726e-08
HP000382	338	3	96	nd	nd				PMrpct_3037 mating of 88069 (A1) and 618 (A2) Phytophthora infestans cDNA, mRNA sequence.	1.06351e-10
HP000405	511	0	93	nd	nd				ppo3h04f17t.1 Phytophthora parasitica appressorium cDNA library Phytophthora parasitica cDNA, mRNA sequence.	5.25588e-28
HP000617	298	2	60	nd	nd				Pha-EST00122 Plasmopara halstedii SSH Plasmopara halstedii cDNA clone Pha-B4G09 similar to hypothetical protein, mRNA sequence.	7.00734e-30
HP000639	413	0	60	Yes	Yes				CBOU13086.fwd CBOU Phytophthora capsici LT1534 Mycelium small Phytophthora capsici cDNA clone CBOU13086 5', mRNA sequence.	8.1844e-28
HP000785	480	4	44	nd	nd				Pha-EST00137 Plasmopara halstedii SSH Plasmopara halstedii cDNA clone Pha-B7C12 similar to hypothetical protein, mRNA sequence.	2.50009e-64
HP000914	155	3	39	nd	nd				PE019B1 mycelium, carbon starvation Phytophthora infestans cDNA, mRNA sequence.	4.16721e-08
HP001009	897	0	38	nd	nd				CBOT4293.fwd CBOT Phytophthora capsici LT1534 Mycelium large Phytophthora capsici cDNA clone CBOT4293 5', mRNA sequence.	1.90946e-08
HP001040	418	0	37	No	No				psHB025xM01f USDA-IFAFS:Expression of Phytophthora sojae genes during infection and propagation_sHB Phytophthora sojae cDNA clone sHB025M01 5, mRNA sequence.	5.15567e-24
HP001113	356	3	32	No	Yes	IPR003689:Zinc/iron permease;IPR003689; Cellular Component: membrane (GO:0016020), Biological Process: metal ion transport (GO:0030001), Molecular Function: metal ion transmembrane transporter activity (GO:0046873);IPR003689:Zinc/iron permease;IPR003689:Zinc/iron permease;	Cellular Component: membrane (GO:0016020), Biological Process: metal ion transport (GO:0030001), Molecular Function: metal ion transmembrane transporter activity (GO:0046873)		Phytophthora capsici clone CBOT17-A24 mRNA sequence.	5.93282e-32
HP001142	230	1	33	nd	nd				hpaV8.3_805867	2.52851e-08
HP001270	197	3	28	No	Yes				PD050E11 mycelium, nitrogen starvation Phytophthora infestans cDNA, mRNA sequence.	8.62986e-10
HP001300	424	0	30	nd	nd				PM045E9 mating of 88069 (A1) and 618 (A2) Phytophthora infestans cDNA, mRNA sequence.	5.7214e-09
HP001390	260	7	21	nd	nd				Phytophthora capsici clone CBOT69-M05 mRNA sequence.	4.60147e-27
HP001391	238	1	27	nd	nd				hpaV8.3_800946	6.46073e-13
HP001440	569	4	22	nd	nd				Pha-EST00105 Plasmopara halstedii SSH Plasmopara halstedii cDNA clone Pha-B2H07 similar to hypothetical protein, mRNA sequence.	9.40934e-78
HP001561	452	0	25	No	Yes				PB031B10 mycelium, sporulating growth Phytophthora infestans cDNA, mRNA sequence.	5.64614e-16
HP001644	175	0	24	No	Yes				CBOU4990.rev CBOU Phytophthora capsici LT1534 Mycelium small Phytophthora capsici cDNA clone CBOU4990 3', mRNA sequence.	3.27404e-11
HP001711	198	0	23	Yes	Yes				hpaV8.3_807884	1.60149e-10
HP001769	320	4	18	nd	nd				PT004A6.XT7 in vitro interaction, P. brassicae Phytophthora brassicae cDNA, mRNA sequence.	1.32023e-09
HP001834	669	0	20	No	Yes				Pha-EST00102 Plasmopara halstedii SSH Plasmopara halstedii cDNA clone Pha-B2E07 similar to hypothetical protein, mRNA sequence.	5.24929e-110
HP001857	361	0	21	Yes	Yes				PH014F1 cysts, germinating Phytophthora infestans cDNA, mRNA sequence.	4.04019e-19
HP001859	313	0	21	Yes	Yes				PE015B5 mycelium, carbon starvation Phytophthora infestans cDNA, mRNA sequence.	1.06889e-09
HP001882	100	0	21	nd	nd				hpaV8.3_803510	3.4506e-10
HP001957	324	0	20	No	Yes				CBOU11430.rev CBOU Phytophthora capsici LT1534 Mycelium small Phytophthora capsici cDNA clone CBOU11430 3', mRNA sequence.	7.11935e-14
HP001963	278	1	19	No	Yes				hpaV8.3_800148	6.34774e-19
HP002298	173	0	17	No	Yes				ppo3h02g22t.1 Phytophthora parasitica appressorium cDNA library Phytophthora parasitica cDNA, mRNA sequence.	1.80933e-10
HP002302	161	0	17	No	Yes				EST149_24_B06_T3 myc-149 Phytophthora parasitica cDNA clone EST149_24_B06 5', mRNA sequence.	3.38481e-11
HP002303	149	4	13	nd	nd				PJ034C4 sporangia, purified Phytophthora infestans cDNA, mRNA sequence.	1.14449e-10
HP002413	481	12	4	nd	nd				PF002A12 sporangia, cleaving Phytophthora infestans cDNA, mRNA sequence.	1.11113e-18
HP002621	346	0	15	No	No				hpaV8.3_808390	9.25456e-11
HP002636	273	0	15	No	Yes				PF057H3 sporangia, cleaving Phytophthora infestans cDNA, mRNA sequence.	1.25743e-13
HP002643	227	0	15	No	Yes				CBOT14847.rev CBOT Phytophthora capsici LT1534 Mycelium large Phytophthora capsici cDNA clone CBOT14847 3', mRNA sequence.	1.1698e-10
HP002820	242	1	12	nd	nd				Pha-EST00101 Plasmopara halstedii SSH Plasmopara halstedii cDNA clone Pha-B2E02 similar to hypothetical protein, mRNA sequence.	2.09994e-38
HP002849	142	0	14	nd	nd				CBOU12079.rev CBOU Phytophthora capsici LT1534 Mycelium small Phytophthora capsici cDNA clone CBOU12079 3', mRNA sequence.	8.45738e-08
HP003006	520	0	13	No	Yes				CBOU10575.rev CBOU Phytophthora capsici LT1534 Mycelium small Phytophthora capsici cDNA clone CBOU10575 3', mRNA sequence.	1.42309e-18
HP003084	181	0	13	No	No				PT033H06.XT7 in vitro interaction, P. brassicae Phytophthora brassicae cDNA, mRNA sequence.	1.26296e-15
HP003248	659	0	12	No	Yes				PP017B02.XT7 non-sporulating culture of P. brassicae Phytophthora brassicae cDNA, mRNA sequence.	1.53768e-81
HP003265	487	0	12	nd	nd				ppo3h04f17t.1 Phytophthora parasitica appressorium cDNA library Phytophthora parasitica cDNA, mRNA sequence.	1.92923e-14
HP003279	371	0	12	No	Yes	IPR013521:Potassium channel, inwardly rectifying, Kir, conserved region 2;IPR013521:Potassium channel, inwardly rectifying, Kir, conserved region 2;IPR013521:Potassium channel, inwardly rectifying, Kir, conserved region 2;			psZS013xH19f USDA-IFAFS:Expression of Phytophthora sojae genes during infection and propagation_sZS Phytophthora sojae cDNA clone sZS013H19 5, mRNA sequence.	8.05823e-29
HP003294	311	2	10	nd	nd				PVrpvb_13084 zoospores, purified Phytophthora infestans cDNA, mRNA sequence.	9.81294e-08
HP003300	296	0	12	No	Yes				CBOT1792.rev CBOT Phytophthora capsici LT1534 Mycelium large Phytophthora capsici cDNA clone CBOT1792 3', mRNA sequence.	9.88653e-14
HP003309	265	1	11	No	Yes				psHB001xD13f USDA-IFAFS:Expression of Phytophthora sojae genes during infection and propagation_sHB Phytophthora sojae cDNA clone sHB001D13 5, mRNA sequence.	2.41327e-10
HP003319	239	0	12	Yes	Yes				Aphanomyces euteiches cDNA.	2.55319e-08
HP003342	192	0	12	No	No				CBOT15045.rev CBOT Phytophthora capsici LT1534 Mycelium large Phytophthora capsici cDNA clone CBOT15045 3', mRNA sequence.	5.09831e-09
HP003353	164	0	12	nd	nd				Pha-EST00026 Plasmopara halstedii SSH Plasmopara halstedii cDNA clone Pha-B2D12 similar to 40S ribosomal protein S23, mRNA sequence.	1.66775e-17
HP003574	407	0	11	nd	nd				CBOU3308.rev CBOU Phytophthora capsici LT1534 Mycelium small Phytophthora capsici cDNA clone CBOU3308 3', mRNA sequence.	2.34093e-08
HP003584	347	0	11	No	Yes				PB012F1 mycelium, sporulating growth Phytophthora infestans cDNA, mRNA sequence.	1.02503e-32
HP003590	324	0	11	No	Yes	IPR006823:Neutral/alkaline nonlysosomal ceramidase;IPR006823:Neutral/alkaline nonlysosomal ceramidase;IPR006823:Neutral/alkaline nonlysosomal ceramidase;		AT2G38010.2:ceramidase family protein;AT2G38010.1:ceramidase family protein;AT1G07380.1:ceramidase family protein;AT5G58980.1:ceramidase family protein	CBOT13834.rev CBOT Phytophthora capsici LT1534 Mycelium large Phytophthora capsici cDNA clone CBOT13834 3', mRNA sequence.	1.23866e-25
HP003884	518	0	10	nd	nd				CBOT15281.rev CBOT Phytophthora capsici LT1534 Mycelium large Phytophthora capsici cDNA clone CBOT15281 3', mRNA sequence.	1.92129e-10
HP003911	376	0	10	nd	nd				CBOT1749.rev CBOT Phytophthora capsici LT1534 Mycelium large Phytophthora capsici cDNA clone CBOT1749 3', mRNA sequence.	1.5554e-11
HP003913	372	0	10	nd	nd				psMC008xO19f USDA-IFAFS:Expression of Phytophthora sojae genes during infection and propagation_sMC Phytophthora sojae cDNA clone sMC008O19 5, mRNA sequence.	4.62918e-13
HP003937	304	0	10	nd	nd				PF057D1 sporangia, cleaving Phytophthora infestans cDNA, mRNA sequence.	8.03458e-12
HP003982	202	0	10	nd	nd				G969P335FE10.T0 Phytophthora infestans T30-4 NORMALIZED Phytophthora infestans cDNA, mRNA sequence.	4.58451e-20
HP003990	181	2	8	nd	nd				ppo3h02j22t.1 Phytophthora parasitica appressorium cDNA library Phytophthora parasitica cDNA, mRNA sequence.	1.47876e-10
HP004022	116	0	10	nd	nd				Pha-EST00142 Plasmopara halstedii SSH Plasmopara halstedii cDNA clone Pha-B7G05 similar to hypothetical protein, mRNA sequence.	3.7337e-09
HP004296	440	0	9	nd	nd				CBOU6165.rev CBOU Phytophthora capsici LT1534 Mycelium small Phytophthora capsici cDNA clone CBOU6165 3', mRNA sequence.	1.34883e-31
HP004335	322	0	9	nd	nd				CBOU1271.fwd CBOU Phytophthora capsici LT1534 Mycelium small Phytophthora capsici cDNA clone CBOU1271 5', mRNA sequence.	5.98849e-18
HP004357	266	0	9	nd	nd				CBOU15958.rev CBOU Phytophthora capsici LT1534 Mycelium small Phytophthora capsici cDNA clone CBOU15958 3', mRNA sequence.	1.47189e-30
HP004360	264	0	9	nd	nd				CBOT9350.rev CBOT Phytophthora capsici LT1534 Mycelium large Phytophthora capsici cDNA clone CBOT9350 3', mRNA sequence.	6.66654e-09
HP004369	242	0	9	nd	nd				PT043A09.XT7 in vitro interaction, P. brassicae Phytophthora brassicae cDNA, mRNA sequence.	3.42575e-11
HP004386	214	0	9	nd	nd				pq001-a08.T7.186265.ab1 non-sporulating culture of P. brassicae Phytophthora brassicae cDNA, mRNA sequence.	7.25838e-08
HP004392	202	0	9	nd	nd				CBOT16069.fwd CBOT Phytophthora capsici LT1534 Mycelium large Phytophthora capsici cDNA clone CBOT16069 5', mRNA sequence.	2.14432e-11
HP004421	168	0	9	nd	nd				hpaV8.3_802764	2.68407e-09
HP004424	166	0	9	nd	nd				EST149_17_D09_T3 myc-149 Phytophthora parasitica cDNA clone EST149_17_D09 5', mRNA sequence.	4.96737e-15
HP004804	511	3	5	nd	nd				hpaV8.3_806605	6.59825e-09
HP004822	441	0	8	nd	nd				PYrpcy_5893 mycelium, Plich medium Phytophthora infestans cDNA, mRNA sequence.	7.35343e-20
HP004842	371	0	8	nd	nd				hpaV8.3_803795	7.74084e-17
HP004856	352	0	8	nd	nd	IPR011683:Glycosyl hydrolase 53;IPR011683:Glycosyl hydrolase 53;IPR013781; Molecular Function: catalytic activity (GO:0003824), Biological Process: carbohydrate metabolic process (GO:0005975), Molecular Function: cation binding (GO:0043169); IPR011683; Molecular Function: glucosidase activity (GO:0015926);IPR013781:Glycoside hydrolase, subgroup, catalytic core; IPR011683:Glycosyl hydrolase 53;	Molecular Function: catalytic activity (GO:0003824), Biological Process: carbohydrate metabolic process (GO:0005975), Molecular Function: cation binding (GO:0043169); Molecular Function: glucosidase activity (GO:0015926)		CBOT10428.rev CBOT Phytophthora capsici LT1534 Mycelium large Phytophthora capsici cDNA clone CBOT10428 3', mRNA sequence.	3.47851e-18
HP004905	252	0	8	nd	nd				EST149_06_B04_T3 myc-149 Phytophthora parasitica cDNA clone EST149_06_B04 5', mRNA sequence.	2.92289e-09
HP004950	182	0	8	nd	nd				PA017D8 mycelium, non-sporulating growth Phytophthora infestans cDNA, mRNA sequence.	8.97003e-08
HP005501	338	0	7	nd	nd				hpaV8.3_809163	5.7883e-12
HP005533	290	5	2	nd	nd				PUNBY73TV Pythium ultimum ESTs Pythium ultimum DAOM BR144 cDNA clone PUNBY73, mRNA sequence.	6.44108e-32
HP005567	233	0	7	nd	nd				psHB030xE02f USDA-IFAFS:Expression of Phytophthora sojae genes during infection and propagation_sHB Phytophthora sojae cDNA clone sHB030E02 5, mRNA sequence.	3.60864e-08
HP005584	216	1	6	nd	nd				PDrpcd_0524 mycelium, nitrogen starvation Phytophthora infestans cDNA, mRNA sequence.	1.08992e-11
HP005621	177	0	7	nd	nd				MY-04-F-11 PinfestansMY Phytophthora infestans cDNA, mRNA sequence.	1.16344e-20
HP005645	160	1	6	nd	nd				ppo3h13p08t.1 Phytophthora parasitica appressorium cDNA library Phytophthora parasitica cDNA, mRNA sequence.	1.63576e-10
HP005668	146	0	7	nd	nd				PDpcd_0991 mycelium, nitrogen starvation Phytophthora infestans cDNA, mRNA sequence.	1.89304e-08
HP005683	134	0	7	nd	nd				hpaV8.3_804586	2.42441e-10
HP006268	496	0	6	nd	nd				PJ004H1 sporangia, purified Phytophthora infestans cDNA, mRNA sequence.	1.21965e-26
HP006403	271	0	6	nd	nd				hpaV8.3_808914	6.52336e-19
HP006456	222	0	6	nd	nd				CBOU7563.rev CBOU Phytophthora capsici LT1534 Mycelium small Phytophthora capsici cDNA clone CBOU7563 3', mRNA sequence.	1.13208e-08
HP006466	211	0	6	nd	nd				hpaV8.3_805745	9.29888e-17
HP006519	172	0	6	nd	nd				CBOU4643.rev CBOU Phytophthora capsici LT1534 Mycelium small Phytophthora capsici cDNA clone CBOU4643 3', mRNA sequence.	1.22882e-11
HP006526	165	0	6	nd	nd				hpaV8.3_804102	4.41796e-12
HP007321	580	0	5	nd	nd				CBOU6448.rev CBOU Phytophthora capsici LT1534 Mycelium small Phytophthora capsici cDNA clone CBOU6448 3', mRNA sequence.	9.39891e-09
HP007396	410	0	5	nd	nd				hpaV8.3_804107	6.68172e-32
HP007419	379	0	5	nd	nd				G969P332RC1.T0 Phytophthora infestans T30-4 NORMALIZED Phytophthora infestans cDNA, mRNA sequence.	1.18178e-12
HP007421	377	3	2	nd	nd			AT1G62320.1:early-responsive to dehydration protein-related / ERD protein-related;AT3G21620.1:early-responsive to dehydration protein-related / ERD protein-related	PB023H11 mycelium, sporulating growth Phytophthora infestans cDNA, mRNA sequence.	9.16045e-45
HP007428	375	1	4	nd	nd				hpaV8.3_811651	1.58294e-10
HP007447	349	0	5	nd	nd				PF030G2 sporangia, cleaving Phytophthora infestans cDNA, mRNA sequence.	1.50389e-33
HP007501	295	0	5	nd	nd				G969P330RH16.T0 Phytophthora infestans T30-4 NORMALIZED Phytophthora infestans cDNA, mRNA sequence.	2.12439e-10
HP007509	288	0	5	nd	nd				G969P322RC7.T0 Phytophthora infestans T30-4 NORMALIZED Phytophthora infestans cDNA, mRNA sequence.	5.42952e-28
HP007523	278	0	5	nd	nd				CBOU13347.rev CBOU Phytophthora capsici LT1534 Mycelium small Phytophthora capsici cDNA clone CBOU13347 3', mRNA sequence.	6.43785e-26
HP007524	278	0	5	nd	nd				CBOT8683.rev CBOT Phytophthora capsici LT1534 Mycelium large Phytophthora capsici cDNA clone CBOT8683 3', mRNA sequence.	4.08571e-20
HP007582	234	0	5	nd	nd				CBOU2776.fwd CBOU Phytophthora capsici LT1534 Mycelium small Phytophthora capsici cDNA clone CBOU2776 5', mRNA sequence.	2.92896e-16
HP007604	225	0	5	nd	nd				hpaV8.3_814282	6.46375e-13
HP007636	201	2	3	nd	nd				ppo3h04k13t.1 Phytophthora parasitica appressorium cDNA library Phytophthora parasitica cDNA, mRNA sequence.	8.10974e-08
HP007673	181	0	5	nd	nd				PA015C4 mycelium, non-sporulating growth Phytophthora infestans cDNA, mRNA sequence.	3.77797e-14
HP007815	106	1	4	nd	nd				CBOT11353.rev CBOT Phytophthora capsici LT1534 Mycelium large Phytophthora capsici cDNA clone CBOT11353 3', mRNA sequence.	3.46375e-08
HP008664	761	0	4	nd	nd				Phytophthora capsici clone CBOU97-C09 mRNA sequence.	5.4169e-93
HP008962	466	0	4	nd	nd				hpaV8.3_805400	7.7324e-55
HP008987	426	0	4	nd	nd				CBOU17129.fwd CBOU Phytophthora capsici LT1534 Mycelium small Phytophthora capsici cDNA clone CBOU17129 5', mRNA sequence.	5.82969e-39
HP009002	394	0	4	nd	nd	IPR015422:Pyridoxal phosphate-dependent transferase, major region, subdomain 2;IPR005814:Aminotransferase class-III; IPR015422:Pyridoxal phosphate-dependent transferase, major region, subdomain 2;IPR015422; Molecular Function: catalytic activity (GO:0003824), Molecular Function: pyridoxal phosphate binding (GO:0030170); IPR005814; Molecular Function: transaminase activity (GO:0008483), Molecular …	Molecular Function: catalytic activity (GO:0003824), Molecular Function: pyridoxal phosphate binding (GO:0030170); Molecular Function: transaminase activity (GO:0008483), Molecular Function: pyridoxal phosphate binding (GO:0030170)		CBOU18295.fwd CBOU Phytophthora capsici LT1534 Mycelium small Phytophthora capsici cDNA clone CBOU18295 5', mRNA sequence.	2.37021e-24
HP009003	391	0	4	nd	nd	IPR000727:Target SNARE coiled-coil region;IPR000727:Target SNARE coiled-coil region;IPR000727:Target SNARE coiled-coil region;			PMrpcm_2970 mating of 88069 (A1) and 618 (A2) Phytophthora infestans cDNA, mRNA sequence.	1.09972e-25
HP009033	372	0	4	nd	nd				PMrpct_5862 mating of 88069 (A1) and 618 (A2) Phytophthora infestans cDNA, mRNA sequence.	3.39348e-30
HP009058	356	0	4	nd	nd				hpaV8.3_810105	1.02132e-30
HP009071	350	1	3	nd	nd				EST149_04_A09_T3 myc-149 Phytophthora parasitica cDNA clone EST149_04_A09 5', mRNA sequence.	8.69428e-19
HP009072	350	1	3	nd	nd				G969P316FJ21.T0 Phytophthora infestans T30-4 NORMALIZED Phytophthora infestans cDNA, mRNA sequence.	2.04141e-18
HP009075	348	2	2	nd	nd				ppo3h03e11t.1 Phytophthora parasitica appressorium cDNA library Phytophthora parasitica cDNA, mRNA sequence.	2.22675e-16
HP009079	346	0	4	nd	nd	IPR003689:Zinc/iron permease;IPR003689; Cellular Component: membrane (GO:0016020), Biological Process: metal ion transport (GO:0030001), Molecular Function: metal ion transmembrane transporter activity (GO:0046873);IPR003689:Zinc/iron permease;IPR003689:Zinc/iron permease;	Cellular Component: membrane (GO:0016020), Biological Process: metal ion transport (GO:0030001), Molecular Function: metal ion transmembrane transporter activity (GO:0046873)		PDpcd_0355 mycelium, nitrogen starvation Phytophthora infestans cDNA, mRNA sequence.	2.53504e-39
HP009109	328	0	4	nd	nd				PMrpct_1855 mating of 88069 (A1) and 618 (A2) Phytophthora infestans cDNA, mRNA sequence.	1.16542e-15
HP009135	316	0	4	nd	nd				CBOU4308.rev CBOU Phytophthora capsici LT1534 Mycelium small Phytophthora capsici cDNA clone CBOU4308 3', mRNA sequence.	5.14273e-08
HP009147	310	4	0	nd	nd				PHrpch_1457 cysts, germinating Phytophthora infestans cDNA, mRNA sequence.	8.68061e-12
HP009165	302	0	4	nd	nd				G969P333RD14.T0 Phytophthora infestans T30-4 NORMALIZED Phytophthora infestans cDNA, mRNA sequence.	8.34422e-17
HP009175	295	0	4	nd	nd				CBOT1792.rev CBOT Phytophthora capsici LT1534 Mycelium large Phytophthora capsici cDNA clone CBOT1792 3', mRNA sequence.	1.85427e-09
HP009247	261	0	4	nd	nd				Pha-EST00122 Plasmopara halstedii SSH Plasmopara halstedii cDNA clone Pha-B4G09 similar to hypothetical protein, mRNA sequence.	1.86848e-20
HP009250	260	0	4	nd	nd				PDrpcd_3915 mycelium, nitrogen starvation Phytophthora infestans cDNA, mRNA sequence.	9.10076e-19
HP009293	242	0	4	nd	nd				hpaV8.3_800946	5.62242e-08
HP009365	211	0	4	nd	nd				hpaV8.3_801448	4.81337e-08
HP009370	209	0	4	nd	nd				hpaV8.3_800148	3.0225e-11
HP009500	169	0	4	nd	nd				PYrpcy_0388 mycelium, Plich medium Phytophthora infestans cDNA, mRNA sequence.	2.15923e-09
HP009505	168	0	4	nd	nd				hpaV8.3_801623	6.51212e-11
HP009752	89	0	4	nd	nd				hpaV8.3_813355	2.17503e-09
HP011351	541	0	2	nd	nd				Pha-EST00117 Plasmopara halstedii SSH Plasmopara halstedii cDNA clone Pha-B4F08 similar to hypothetical protein, mRNA sequence.	4.98638e-68
HP011422	475	0	3	nd	nd				CBOT4076.fwd CBOT Phytophthora capsici LT1534 Mycelium large Phytophthora capsici cDNA clone CBOT4076 5', mRNA sequence.	3.95397e-10
HP011512	411	0	3	nd	nd				G969P31FL19.T0 Phytophthora infestans T30-4 NORMALIZED Phytophthora infestans cDNA, mRNA sequence.	2.08258e-29
HP011607	362	0	3	nd	nd	IPR002121:Helicase and RNase D C-terminal, HRDC;IPR002121:Helicase and RNase D C-terminal, HRDC;IPR002121; Molecular Function: nucleic acid binding (GO:0003676), Cellular Component: intracellular (GO:0005622);IPR002121:Helicase and RNase D C-terminal, HRDC;	Molecular Function: nucleic acid binding (GO:0003676), Cellular Component: intracellular (GO:0005622)		PMrpcm_4942 mating of 88069 (A1) and 618 (A2) Phytophthora infestans cDNA, mRNA sequence.	3.81505e-30
HP011655	341	0	3	nd	nd	IPR000223:Peptidase S26A, signal peptidase I;IPR000223; Biological Process: proteolysis (GO:0006508), Molecular Function: serine-type peptidase activity (GO:0008236), Cellular Component: membrane (GO:0016020);IPR000223:Peptidase S26A, signal peptidase I;IPR000223:Peptidase S26A, signal peptidase I;	Biological Process: proteolysis (GO:0006508), Molecular Function: serine-type peptidase activity (GO:0008236), Cellular Component: membrane (GO:0016020)		CBOU8870.rev CBOU Phytophthora capsici LT1534 Mycelium small Phytophthora capsici cDNA clone CBOU8870 3', mRNA sequence.	1.68756e-08
HP011666	335	0	3	nd	nd				PYrpcy_0521 mycelium, Plich medium Phytophthora infestans cDNA, mRNA sequence.	5.01e-28
HP011672	331	0	3	nd	nd				EST149_21_F01_T3 myc-149 Phytophthora parasitica cDNA clone EST149_21_F01 5', mRNA sequence.	8.74228e-09
HP011699	320	0	3	nd	nd				CBOT3189.rev CBOT Phytophthora capsici LT1534 Mycelium large Phytophthora capsici cDNA clone CBOT3189 3', mRNA sequence.	1.27566e-16
HP011704	316	2	1	nd	nd				CBOU13500.fwd CBOU Phytophthora capsici LT1534 Mycelium small Phytophthora capsici cDNA clone CBOU13500 5', mRNA sequence.	8.80961e-10
HP011720	311	0	3	nd	nd				PJ005H11 sporangia, purified Phytophthora infestans cDNA, mRNA sequence.	1.21937e-10
HP011730	308	0	3	nd	nd				G969P322RI23.T0 Phytophthora infestans T30-4 NORMALIZED Phytophthora infestans cDNA, mRNA sequence.	1.97648e-16
HP011757	299	0	3	nd	nd				CBOU10143.rev CBOU Phytophthora capsici LT1534 Mycelium small Phytophthora capsici cDNA clone CBOU10143 3', mRNA sequence.	1.9909e-13
HP011820	277	0	3	nd	nd				PVrpvb_10540 zoospores, purified Phytophthora infestans cDNA, mRNA sequence.	4.82772e-19
HP011841	273	0	3	nd	nd				CBOU5474.fwd CBOU Phytophthora capsici LT1534 Mycelium small Phytophthora capsici cDNA clone CBOU5474 5', mRNA sequence.	2.30187e-15
HP011844	271	0	3	nd	nd				CBOU4000.rev CBOU Phytophthora capsici LT1534 Mycelium small Phytophthora capsici cDNA clone CBOU4000 3', mRNA sequence.	1.7966e-11
HP011859	266	0	3	nd	nd				CBOU3088.fwd CBOU Phytophthora capsici LT1534 Mycelium small Phytophthora capsici cDNA clone CBOU3088 5', mRNA sequence.	7.61591e-26
HP011868	264	2	1	nd	nd				PP018F11.XT7 non-sporulating culture of P. brassicae Phytophthora brassicae cDNA, mRNA sequence.	1.01247e-10
HP011951	248	1	2	nd	nd				CBOT5071.fwd CBOT Phytophthora capsici LT1534 Mycelium large Phytophthora capsici cDNA clone CBOT5071 5', mRNA sequence.	9.68485e-08
HP011969	243	0	3	nd	nd				G969P326RK5.T0 Phytophthora infestans T30-4 NORMALIZED Phytophthora infestans cDNA, mRNA sequence.	1.77269e-10
HP011983	239	0	3	nd	nd				302593_0444_3613 Pythium ultimum ESTs Pythium ultimum DAOM BR144 cDNA, mRNA sequence.	2.85858e-13
HP012053	224	0	3	nd	nd				hpaV8.3_813289	1.56765e-11
HP012067	221	0	3	nd	nd				G969P330FK24.T0 Phytophthora infestans T30-4 NORMALIZED Phytophthora infestans cDNA, mRNA sequence.	1.33902e-08
HP012086	215	0	3	nd	nd				PT009G9.XT7 in vitro interaction, P. brassicae Phytophthora brassicae cDNA, mRNA sequence.	7.70823e-10
HP012090	215	0	3	nd	nd				psZS010xN22f USDA-IFAFS:Expression of Phytophthora sojae genes during infection and propagation_sZS Phytophthora sojae cDNA clone sZS010N22 5, mRNA sequence.	2.8041e-13
HP012094	214	2	1	nd	nd				CBOT6259.fwd CBOT Phytophthora capsici LT1534 Mycelium large Phytophthora capsici cDNA clone CBOT6259 5', mRNA sequence.	1.712e-21
HP012127	208	0	3	nd	nd				PD019G11 mycelium, nitrogen starvation Phytophthora infestans cDNA, mRNA sequence.	5.66601e-08
HP012133	206	0	3	nd	nd				hpaV8.3_807851	6.79212e-16
HP012287	180	0	3	nd	nd				PHrpch_2403 cysts, germinating Phytophthora infestans cDNA, mRNA sequence.	2.72131e-16
HP012456	151	0	3	nd	nd				Aphanomyces euteiches cDNA.	9.32557e-08
HP012540	138	0	3	nd	nd				hpaV8.3_805050	4.76188e-14
HP012554	136	0	3	nd	nd				G969P320FJ12.T0 Phytophthora infestans T30-4 NORMALIZED Phytophthora infestans cDNA, mRNA sequence.	5.89604e-08
HP016045	432	0	2	nd	nd				270373_1177_2644 Pythium ultimum ESTs Pythium ultimum DAOM BR144 cDNA, mRNA sequence.	1.83784e-09
HP016091	417	0	2	nd	nd				hpaV8.3_802921	8.30422e-08
HP016153	401	2	0	nd	nd				CBOU17325.rev CBOU Phytophthora capsici LT1534 Mycelium small Phytophthora capsici cDNA clone CBOU17325 3', mRNA sequence.	4.36289e-09
HP016250	376	0	2	nd	nd				hpaV8.3_807315	1.34988e-17
HP016294	366	0	2	nd	nd				CBOU3787.rev CBOU Phytophthora capsici LT1534 Mycelium small Phytophthora capsici cDNA clone CBOU3787 3', mRNA sequence.	5.88028e-25
HP016345	355	0	2	nd	nd				psHB007xF11f USDA-IFAFS:Expression of Phytophthora sojae genes during infection and propagation_sHB Phytophthora sojae cDNA clone sHB007F11 5, mRNA sequence.	1.54112e-31
HP016360	353	0	2	nd	nd				CBOT15496.fwd CBOT Phytophthora capsici LT1534 Mycelium large Phytophthora capsici cDNA clone CBOT15496 5', mRNA sequence.	8.44279e-19
HP016392	346	0	2	nd	nd				psHB025xM01f USDA-IFAFS:Expression of Phytophthora sojae genes during infection and propagation_sHB Phytophthora sojae cDNA clone sHB025M01 5, mRNA sequence.	1.12738e-22
HP016432	340	0	2	nd	nd				G969P323RH21.T0 Phytophthora infestans T30-4 NORMALIZED Phytophthora infestans cDNA, mRNA sequence.	1.8031e-10
HP016457	335	0	2	nd	nd				CBOU10076.rev CBOU Phytophthora capsici LT1534 Mycelium small Phytophthora capsici cDNA clone CBOU10076 3', mRNA sequence.	3.08165e-14
HP016460	335	0	2	nd	nd				PR038B08.XT7 nitrogen starvation culture of P. brassicae Phytophthora brassicae cDNA, mRNA sequence.	8.24728e-11
HP016471	333	0	2	nd	nd				Pha-EST00039 Plasmopara halstedii SSH Plasmopara halstedii cDNA clone Pha-B5G08 similar to 60S ribosomal protein L29, mRNA sequence.	1.73186e-29
HP016480	331	0	2	nd	nd				PH021D6 cysts, germinating Phytophthora infestans cDNA, mRNA sequence.	4.79511e-08
HP016505	327	0	2	nd	nd				CBOT12999.fwd CBOT Phytophthora capsici LT1534 Mycelium large Phytophthora capsici cDNA clone CBOT12999 5', mRNA sequence.	1.06844e-27
HP016530	321	0	2	nd	nd				hpaV8.3_810946	4.23192e-11
HP016612	306	0	2	nd	nd				CBOU6448.rev CBOU Phytophthora capsici LT1534 Mycelium small Phytophthora capsici cDNA clone CBOU6448 3', mRNA sequence.	2.61238e-15
HP016653	301	0	2	nd	nd				PG019D4 sporangia, germinating Phytophthora infestans cDNA, mRNA sequence.	1.63038e-15
HP016658	300	0	2	nd	nd				G969P330FK24.T0 Phytophthora infestans T30-4 NORMALIZED Phytophthora infestans cDNA, mRNA sequence.	6.19144e-09
HP016715	293	0	2	nd	nd				CBOU6448.rev CBOU Phytophthora capsici LT1534 Mycelium small Phytophthora capsici cDNA clone CBOU6448 3', mRNA sequence.	1.75873e-16
HP016719	292	0	2	nd	nd				CBOT1792.rev CBOT Phytophthora capsici LT1534 Mycelium large Phytophthora capsici cDNA clone CBOT1792 3', mRNA sequence.	4.73855e-14
HP016822	281	0	2	nd	nd				G969P322RC7.T0 Phytophthora infestans T30-4 NORMALIZED Phytophthora infestans cDNA, mRNA sequence.	4.9109e-11
HP016824	280	0	2	nd	nd				G969P31RM5.T0 Phytophthora infestans T30-4 NORMALIZED Phytophthora infestans cDNA, mRNA sequence.	8.21059e-14
HP016941	269	0	2	nd	nd				G969P320RJ15.T0 Phytophthora infestans T30-4 NORMALIZED Phytophthora infestans cDNA, mRNA sequence.	6.75987e-08
HP016948	268	0	2	nd	nd				ppo3h13m14t.1 Phytophthora parasitica appressorium cDNA library Phytophthora parasitica cDNA, mRNA sequence.	3.73381e-08
HP017021	259	0	2	nd	nd				G969P330FK24.T0 Phytophthora infestans T30-4 NORMALIZED Phytophthora infestans cDNA, mRNA sequence.	5.37846e-08
HP017180	243	0	2	nd	nd				hpaV8.3_800946	7.15474e-08
HP017197	242	0	2	nd	nd			AT5G09650.1:AtPPa6 (Arabidopsis thaliana pyrophosphorylase 6); inorganic diphosphatase/ pyrophosphatase	EST149_22_G12_T3 myc-149 Phytophthora parasitica cDNA clone EST149_22_G12 5', mRNA sequence.	1.24973e-19
HP017200	242	0	2	nd	nd				PJ028A10 sporangia, purified Phytophthora infestans cDNA, mRNA sequence.	1.84552e-11
HP017290	235	0	2	nd	nd				Pha-EST00102 Plasmopara halstedii SSH Plasmopara halstedii cDNA clone Pha-B2E07 similar to hypothetical protein, mRNA sequence.	2.87787e-28
HP017303	234	0	2	nd	nd				hpaV8.3_800946	4.99352e-14
HP017309	234	0	2	nd	nd				hpaV8.3_800148	2.19847e-16
HP017315	233	0	2	nd	nd				ppo3h02k19t.1 Phytophthora parasitica appressorium cDNA library Phytophthora parasitica cDNA, mRNA sequence.	1.19553e-13
HP017321	233	0	2	nd	nd				hpaV8.3_808301	1.35022e-08
HP017351	231	2	0	nd	nd				PF054C4 sporangia, cleaving Phytophthora infestans cDNA, mRNA sequence.	4.70833e-12
HP017380	228	0	2	nd	nd				Pha-EST00122 Plasmopara halstedii SSH Plasmopara halstedii cDNA clone Pha-B4G09 similar to hypothetical protein, mRNA sequence.	4.45231e-19
HP017453	223	0	2	nd	nd				CBOU6448.rev CBOU Phytophthora capsici LT1534 Mycelium small Phytophthora capsici cDNA clone CBOU6448 3', mRNA sequence.	3.31766e-15
HP017582	213	0	2	nd	nd				CBOT7508.fwd CBOT Phytophthora capsici LT1534 Mycelium large Phytophthora capsici cDNA clone CBOT7508 5', mRNA sequence.	6.58992e-09
HP017618	211	0	2	nd	nd				Pha-EST00122 Plasmopara halstedii SSH Plasmopara halstedii cDNA clone Pha-B4G09 similar to hypothetical protein, mRNA sequence.	8.5389e-25
HP017684	206	0	2	nd	nd				G969P335RO3.T0 Phytophthora infestans T30-4 NORMALIZED Phytophthora infestans cDNA, mRNA sequence.	1.15205e-10
HP017686	206	2	0	nd	nd				psZS010xE21f USDA-IFAFS:Expression of Phytophthora sojae genes during infection and propagation_sZS Phytophthora sojae cDNA clone sZS010E21 5, mRNA sequence.	4.4407e-12
HP017743	202	0	2	nd	nd				PJ050D9 sporangia, purified Phytophthora infestans cDNA, mRNA sequence.	8.09661e-09
HP017746	202	0	2	nd	nd				ppo3h02k19t.1 Phytophthora parasitica appressorium cDNA library Phytophthora parasitica cDNA, mRNA sequence.	2.39183e-12
HP017837	196	0	2	nd	nd				Pha-EST00137 Plasmopara halstedii SSH Plasmopara halstedii cDNA clone Pha-B7C12 similar to hypothetical protein, mRNA sequence.	5.984e-19
HP017892	193	1	1	nd	nd				PVrpvb_9331 zoospores, purified Phytophthora infestans cDNA, mRNA sequence.	9.79385e-14
HP017925	191	0	2	nd	nd				PA015C4 mycelium, non-sporulating growth Phytophthora infestans cDNA, mRNA sequence.	8.5736e-11
HP017938	190	0	2	nd	nd				CBOT15045.rev CBOT Phytophthora capsici LT1534 Mycelium large Phytophthora capsici cDNA clone CBOT15045 3', mRNA sequence.	2.26072e-10
HP017961	188	0	2	nd	nd				PZ002H10.R germinating cysts of P. brassicae Phytophthora brassicae cDNA, mRNA sequence.	1.43325e-17
HP018036	183	0	2	nd	nd				CBOT15045.rev CBOT Phytophthora capsici LT1534 Mycelium large Phytophthora capsici cDNA clone CBOT15045 3', mRNA sequence.	1.85468e-10
HP018081	180	0	2	nd	nd				CBOT15045.rev CBOT Phytophthora capsici LT1534 Mycelium large Phytophthora capsici cDNA clone CBOT15045 3', mRNA sequence.	4.28926e-11
HP018118	178	0	2	nd	nd				CBOT3066.fwd CBOT Phytophthora capsici LT1534 Mycelium large Phytophthora capsici cDNA clone CBOT3066 5', mRNA sequence.	4.53041e-11
HP018258	170	0	2	nd	nd				EST149_17_F01_T3 myc-149 Phytophthora parasitica cDNA clone EST149_17_F01 5', mRNA sequence.	4.49646e-13
HP018348	165	0	2	nd	nd				hpaV8.3_802551	5.15644e-10
HP018388	162	0	2	nd	nd				CBOU6448.rev CBOU Phytophthora capsici LT1534 Mycelium small Phytophthora capsici cDNA clone CBOU6448 3', mRNA sequence.	1.30671e-11
HP018395	162	0	2	nd	nd				Pha-EST00099 Plasmopara halstedii SSH Plasmopara halstedii cDNA clone Pha-B2D01 similar to hypothetical protein, mRNA sequence.	7.29627e-10
HP018404	161	0	2	nd	nd				hpaV8.3_802006	2.37148e-08
HP018481	156	0	2	nd	nd				psHB007xF11f USDA-IFAFS:Expression of Phytophthora sojae genes during infection and propagation_sHB Phytophthora sojae cDNA clone sHB007F11 5, mRNA sequence.	4.29561e-08
HP018542	153	0	2	nd	nd				CBOT15677.fwd CBOT Phytophthora capsici LT1534 Mycelium large Phytophthora capsici cDNA clone CBOT15677 5', mRNA sequence.	6.94581e-11
HP018679	145	0	2	nd	nd				Pha-EST00026 Plasmopara halstedii SSH Plasmopara halstedii cDNA clone Pha-B2D12 similar to 40S ribosomal protein S23, mRNA sequence.	3.48982e-19
HP018874	134	0	2	nd	nd				hpaV8.3_812550	3.87661e-10
HP018902	132	0	2	nd	nd				PA055E6 mycelium, non-sporulating growth Phytophthora infestans cDNA, mRNA sequence.	3.10223e-08
HP019191	112	0	2	nd	nd				CBOT12326.rev CBOT Phytophthora capsici LT1534 Mycelium large Phytophthora capsici cDNA clone CBOT12326 3', mRNA sequence.	8.96396e-11
HP026537	449	0	1	nd	nd	IPR015422:Pyridoxal phosphate-dependent transferase, major region, subdomain 2;IPR015422:Pyridoxal phosphate-dependent transferase, major region, subdomain 2;IPR015422; Molecular Function: catalytic activity (GO:0003824), Molecular Function: pyridoxal phosphate binding (GO:0030170);IPR015422:Pyridoxal phosphate-dependent transferase, major region, subdomain 2;	Molecular Function: catalytic activity (GO:0003824), Molecular Function: pyridoxal phosphate binding (GO:0030170)		psHB020xD08f USDA-IFAFS:Expression of Phytophthora sojae genes during infection and propagation_sHB Phytophthora sojae cDNA clone sHB020D08 5, mRNA sequence.	1.31549e-33
HP026940	408	0	0	nd	nd				Pha-EST00121 Plasmopara halstedii SSH Plasmopara halstedii cDNA clone Pha-B4G06 similar to hypothetical protein, mRNA sequence.	9.20344e-68
HP027042	399	0	1	nd	nd				Pha-EST00121 Plasmopara halstedii SSH Plasmopara halstedii cDNA clone Pha-B4G06 similar to hypothetical protein, mRNA sequence.	9.52984e-18
HP027067	397	0	1	nd	nd	IPR004099:Pyridine nucleotide-disulphide oxidoreductase, dimerisation;IPR004099:Pyridine nucleotide-disulphide oxidoreductase, dimerisation;IPR004099; Cellular Component: cytoplasm (GO:0005737), Molecular Function: oxidoreductase activity (GO:0016491), Biological Process: cell redox homeostasis (GO:0045454), Molecular Function: FAD binding (GO:0050660);IPR004099:Pyridine nucleotide-disulphide oxi…	Cellular Component: cytoplasm (GO:0005737), Molecular Function: oxidoreductase activity (GO:0016491), Biological Process: cell redox homeostasis (GO:0045454), Molecular Function: FAD binding (GO:0050660)	AT1G48030.2:mtLPD1 (mitochondrial lipoamide dehydrogenase 1); ATP binding / dihydrolipoyl dehydrogenase;AT1G48030.2:mtLPD1 (mitochondrial lipoamide dehydrogenase 1); ATP binding / dihydrolipoyl dehydrogenase;AT1G48030.1:mtLPD1 (mitochondrial lipoamide dehydrogenase 1); ATP binding / dihydrolipoyl dehydrogenase;AT1G48030.1:mtLPD1 (mitochondrial lipoamide dehydrogenase 1); ATP binding / dihydrolipo…	PH041C12 cysts, germinating Phytophthora infestans cDNA, mRNA sequence.	1.23778e-09
HP027086	395	0	1	nd	nd	IPR015422:Pyridoxal phosphate-dependent transferase, major region, subdomain 2;IPR005814:Aminotransferase class-III; IPR015422:Pyridoxal phosphate-dependent transferase, major region, subdomain 2;IPR015422; Molecular Function: catalytic activity (GO:0003824), Molecular Function: pyridoxal phosphate binding (GO:0030170); IPR005814; Molecular Function: transaminase activity (GO:0008483), Molecular …	Molecular Function: catalytic activity (GO:0003824), Molecular Function: pyridoxal phosphate binding (GO:0030170); Molecular Function: transaminase activity (GO:0008483), Molecular Function: pyridoxal phosphate binding (GO:0030170)		CBOU18295.fwd CBOU Phytophthora capsici LT1534 Mycelium small Phytophthora capsici cDNA clone CBOU18295 5', mRNA sequence.	4.56826e-37
HP027087	395	0	1	nd	nd				G969P325FD21.T0 Phytophthora infestans T30-4 NORMALIZED Phytophthora infestans cDNA, mRNA sequence.	3.29173e-15
HP027132	392	0	1	nd	nd				CBOT4384.rev CBOT Phytophthora capsici LT1534 Mycelium large Phytophthora capsici cDNA clone CBOT4384 3', mRNA sequence.	7.89598e-16
HP027167	390	0	1	nd	nd	IPR015422:Pyridoxal phosphate-dependent transferase, major region, subdomain 2;IPR005814:Aminotransferase class-III; IPR015422:Pyridoxal phosphate-dependent transferase, major region, subdomain 2;IPR015422; Molecular Function: catalytic activity (GO:0003824), Molecular Function: pyridoxal phosphate binding (GO:0030170); IPR005814; Molecular Function: transaminase activity (GO:0008483), Molecular …	Molecular Function: catalytic activity (GO:0003824), Molecular Function: pyridoxal phosphate binding (GO:0030170); Molecular Function: transaminase activity (GO:0008483), Molecular Function: pyridoxal phosphate binding (GO:0030170)		psHB020xD08f USDA-IFAFS:Expression of Phytophthora sojae genes during infection and propagation_sHB Phytophthora sojae cDNA clone sHB020D08 5, mRNA sequence.	3.12485e-38
HP027332	376	0	1	nd	nd				CBOT15933.fwd CBOT Phytophthora capsici LT1534 Mycelium large Phytophthora capsici cDNA clone CBOT15933 5', mRNA sequence.	2.08353e-15
HP027463	366	0	1	nd	nd				CBOU6272.fwd CBOU Phytophthora capsici LT1534 Mycelium small Phytophthora capsici cDNA clone CBOU6272 5', mRNA sequence.	2.17576e-12
HP027483	365	0	1	nd	nd				psZS012xL03f USDA-IFAFS:Expression of Phytophthora sojae genes during infection and propagation_sZS Phytophthora sojae cDNA clone sZS012L03 5, mRNA sequence.	2.216e-21
HP027578	358	0	0	nd	nd				Pha-EST00122 Plasmopara halstedii SSH Plasmopara halstedii cDNA clone Pha-B4G09 similar to hypothetical protein, mRNA sequence.	6.14405e-54
HP027607	356	0	1	nd	nd				5-7A-ZO PsojaeZO Phytophthora sojae cDNA, mRNA sequence.	6.52911e-29
HP027760	346	0	1	nd	nd				hpaV8.3_807934	4.43322e-12
HP027763	346	0	1	nd	nd				CBOT10428.rev CBOT Phytophthora capsici LT1534 Mycelium large Phytophthora capsici cDNA clone CBOT10428 3', mRNA sequence.	4.21663e-16
HP027783	345	0	1	nd	nd				PF030G2 sporangia, cleaving Phytophthora infestans cDNA, mRNA sequence.	3.31954e-30
HP027798	344	0	1	nd	nd				hpaV8.3_805222	1.0976e-21
HP027922	337	0	1	nd	nd				ppo3h01a04t.1 Phytophthora parasitica appressorium cDNA library Phytophthora parasitica cDNA, mRNA sequence.	2.44282e-33
HP027924	337	0	1	nd	nd				Phytophthora capsici clone CBOU21-H24 mRNA sequence.	2.82373e-20
HP027926	336	0	1	nd	nd				hpaV8.3_805222	1.09107e-21
HP027970	334	0	1	nd	nd				PG019D4 sporangia, germinating Phytophthora infestans cDNA, mRNA sequence.	1.19856e-12
HP028031	331	0	1	nd	nd				hpaV8.3_800148	3.39113e-32
HP028038	331	0	1	nd	nd				psHB025xM01f USDA-IFAFS:Expression of Phytophthora sojae genes during infection and propagation_sHB Phytophthora sojae cDNA clone sHB025M01 5, mRNA sequence.	2.22749e-23
HP028046	330	0	1	nd	nd				PF030G2 sporangia, cleaving Phytophthora infestans cDNA, mRNA sequence.	2.19519e-32
HP028055	329	0	1	nd	nd				hpaV8.3_810722	6.73927e-12
HP028060	329	0	1	nd	nd				hpaV8.3_809761	7.07988e-11
HP028150	325	0	1	nd	nd				G969P31RM5.T0 Phytophthora infestans T30-4 NORMALIZED Phytophthora infestans cDNA, mRNA sequence.	2.88407e-21
HP028154	324	0	1	nd	nd				hpaV8.3_809439	1.33279e-13
HP028164	324	0	1	nd	nd	IPR003689:Zinc/iron permease;IPR003689; Cellular Component: membrane (GO:0016020), Biological Process: metal ion transport (GO:0030001), Molecular Function: metal ion transmembrane transporter activity (GO:0046873);IPR003689:Zinc/iron permease;IPR003689:Zinc/iron permease;	Cellular Component: membrane (GO:0016020), Biological Process: metal ion transport (GO:0030001), Molecular Function: metal ion transmembrane transporter activity (GO:0046873)		PDpcd_0355 mycelium, nitrogen starvation Phytophthora infestans cDNA, mRNA sequence.	1.24743e-37
HP028216	321	0	1	nd	nd				CBOU13347.rev CBOU Phytophthora capsici LT1534 Mycelium small Phytophthora capsici cDNA clone CBOU13347 3', mRNA sequence.	2.26661e-30
HP028224	320	0	1	nd	nd				G969P330FO19.T0 Phytophthora infestans T30-4 NORMALIZED Phytophthora infestans cDNA, mRNA sequence.	2.09434e-08
HP028313	316	0	1	nd	nd				CBOT4384.rev CBOT Phytophthora capsici LT1534 Mycelium large Phytophthora capsici cDNA clone CBOT4384 3', mRNA sequence.	3.4699e-08
HP028322	316	0	1	nd	nd				ppo3h04f17t.1 Phytophthora parasitica appressorium cDNA library Phytophthora parasitica cDNA, mRNA sequence.	9.67692e-18
HP028358	314	0	1	nd	nd				G969P330FK24.T0 Phytophthora infestans T30-4 NORMALIZED Phytophthora infestans cDNA, mRNA sequence.	5.75533e-08
HP028421	311	0	1	nd	nd				XW54 suppression subtractive Hybridization library of Phytophthora sojae during early stages of compatible interaction with soybean Phytophthora sojae cDNA, mRNA sequence.	7.00115e-10
HP028518	306	1	0	nd	nd				PMrpct_3037 mating of 88069 (A1) and 618 (A2) Phytophthora infestans cDNA, mRNA sequence.	4.71077e-08
HP028584	303	0	1	nd	nd				PQ027C11.XT7 non-sporulating culture of P. brassicae Phytophthora brassicae cDNA, mRNA sequence.	2.06728e-11
HP028618	301	0	1	nd	nd				PR038H12.XT7 nitrogen starvation culture of P. brassicae Phytophthora brassicae cDNA, mRNA sequence.	6.92626e-09
HP028640	301	0	1	nd	nd				PF002A12 sporangia, cleaving Phytophthora infestans cDNA, mRNA sequence.	3.53411e-22
HP028641	301	0	1	nd	nd				EST149_17_E06_T3 myc-149 Phytophthora parasitica cDNA clone EST149_17_E06 5', mRNA sequence.	5.31299e-28
HP028705	298	0	1	nd	nd				PF002A12 sporangia, cleaving Phytophthora infestans cDNA, mRNA sequence.	1.18027e-14
HP028815	294	0	1	nd	nd				CBOU12111.rev CBOU Phytophthora capsici LT1534 Mycelium small Phytophthora capsici cDNA clone CBOU12111 3', mRNA sequence.	4.1218e-18
HP028886	292	1	0	nd	nd				CBOU4814.rev CBOU Phytophthora capsici LT1534 Mycelium small Phytophthora capsici cDNA clone CBOU4814 3', mRNA sequence.	5.45878e-20
HP028899	291	0	1	nd	nd				G969P38FD11.T0 Phytophthora infestans T30-4 NORMALIZED Phytophthora infestans cDNA, mRNA sequence.	2.66988e-10
HP028902	291	0	1	nd	nd				psHB030xK06f USDA-IFAFS:Expression of Phytophthora sojae genes during infection and propagation_sHB Phytophthora sojae cDNA clone sHB030K06 5, mRNA sequence.	8.24768e-12
HP028927	290	0	1	nd	nd				hpaV8.3_804227	1.53113e-22
HP028947	290	0	1	nd	nd	IPR000008:C2 calcium-dependent membrane targeting;IPR000008:C2 calcium-dependent membrane targeting;IPR000008:C2 calcium-dependent membrane targeting;			psMA002xK12f USDA-IFAFS:Expression of Phytophthora sojae genes during infection and propagation_sMA Phytophthora sojae cDNA clone sMA002K12 5, mRNA sequence.	2.49844e-24
HP028983	289	0	1	nd	nd				PT004A6.XT7 in vitro interaction, P. brassicae Phytophthora brassicae cDNA, mRNA sequence.	9.83575e-09
HP029022	288	0	1	nd	nd				PF002A12 sporangia, cleaving Phytophthora infestans cDNA, mRNA sequence.	9.08514e-08
HP029039	287	0	1	nd	nd				PJ034E4 sporangia, purified Phytophthora infestans cDNA, mRNA sequence.	4.02711e-15
HP029045	287	0	1	nd	nd				CBOU13086.fwd CBOU Phytophthora capsici LT1534 Mycelium small Phytophthora capsici cDNA clone CBOU13086 5', mRNA sequence.	1.57653e-22
HP029062	286	0	1	nd	nd				CBOT4384.rev CBOT Phytophthora capsici LT1534 Mycelium large Phytophthora capsici cDNA clone CBOT4384 3', mRNA sequence.	3.13101e-12
HP029084	286	0	1	nd	nd				PJ034E4 sporangia, purified Phytophthora infestans cDNA, mRNA sequence.	2.99543e-10
HP029116	285	0	1	nd	nd			AT3G62770.1:AtATG18a	CBOU12455.rev CBOU Phytophthora capsici LT1534 Mycelium small Phytophthora capsici cDNA clone CBOU12455 3', mRNA sequence.	6.37897e-23
HP029217	282	0	1	nd	nd				hpaV8.3_814883	2.64715e-20
HP029237	281	0	1	nd	nd				hpaV8.3_810722	3.46837e-09
HP029297	279	0	1	nd	nd				ds146 P. nicotianae zoospore Phytophthora nicotianae cDNA, mRNA sequence.	4.08544e-10
HP029313	278	0	1	nd	nd				CBOU13086.fwd CBOU Phytophthora capsici LT1534 Mycelium small Phytophthora capsici cDNA clone CBOU13086 5', mRNA sequence.	1.67953e-15
HP029362	276	0	1	nd	nd				CBOT1792.rev CBOT Phytophthora capsici LT1534 Mycelium large Phytophthora capsici cDNA clone CBOT1792 3', mRNA sequence.	4.80925e-10
HP029382	276	0	1	nd	nd				hpaV8.3_800148	1.48749e-08
HP029394	275	0	1	nd	nd				CBOT14236.rev CBOT Phytophthora capsici LT1534 Mycelium large Phytophthora capsici cDNA clone CBOT14236 3', mRNA sequence.	1.69199e-17
HP029398	275	0	1	nd	nd	IPR015023:Protein of unknown function DUF1909;IPR015023:Protein of unknown function DUF1909;IPR015023:Protein of unknown function DUF1909;			ppo3h05e23t.1 Phytophthora parasitica appressorium cDNA library Phytophthora parasitica cDNA, mRNA sequence.	5.35569e-20
HP029408	275	0	1	nd	nd				CBOU13086.fwd CBOU Phytophthora capsici LT1534 Mycelium small Phytophthora capsici cDNA clone CBOU13086 5', mRNA sequence.	1.33923e-20
HP029428	274	0	1	nd	nd				CBOT15993.rev CBOT Phytophthora capsici LT1534 Mycelium large Phytophthora capsici cDNA clone CBOT15993 3', mRNA sequence.	2.55159e-09
HP029480	273	0	1	nd	nd				CBOT1792.rev CBOT Phytophthora capsici LT1534 Mycelium large Phytophthora capsici cDNA clone CBOT1792 3', mRNA sequence.	8.53101e-08
HP029558	270	0	1	nd	nd				piTB014xM09.b1.ab1 PiTB - Interaction library between Potato tuber and Phytophthora infestans Phytophthora infestans cDNA, mRNA sequence.	6.15271e-10
HP029571	270	0	1	nd	nd				hpaV8.3_801228	1.08573e-09
HP029581	270	0	1	nd	nd	IPR006823:Neutral/alkaline nonlysosomal ceramidase;IPR006823:Neutral/alkaline nonlysosomal ceramidase;IPR006823:Neutral/alkaline nonlysosomal ceramidase;		AT2G38010.2:ceramidase family protein;AT2G38010.1:ceramidase family protein;AT1G07380.1:ceramidase family protein	CBOT13834.rev CBOT Phytophthora capsici LT1534 Mycelium large Phytophthora capsici cDNA clone CBOT13834 3', mRNA sequence.	2.72565e-21
HP029588	270	0	1	nd	nd				CBOT9350.rev CBOT Phytophthora capsici LT1534 Mycelium large Phytophthora capsici cDNA clone CBOT9350 3', mRNA sequence.	2.49676e-08
HP029665	267	0	1	nd	nd				CBOT1792.rev CBOT Phytophthora capsici LT1534 Mycelium large Phytophthora capsici cDNA clone CBOT1792 3', mRNA sequence.	2.89694e-14
HP029731	265	0	1	nd	nd				G969P31RM5.T0 Phytophthora infestans T30-4 NORMALIZED Phytophthora infestans cDNA, mRNA sequence.	2.50143e-22
HP029769	264	0	1	nd	nd				psHB025xM01f USDA-IFAFS:Expression of Phytophthora sojae genes during infection and propagation_sHB Phytophthora sojae cDNA clone sHB025M01 5, mRNA sequence.	2.39816e-10
HP029775	264	0	1	nd	nd				G969P323FE12.T0 Phytophthora infestans T30-4 NORMALIZED Phytophthora infestans cDNA, mRNA sequence.	6.034e-14
HP029970	259	0	1	nd	nd				CBOU13086.fwd CBOU Phytophthora capsici LT1534 Mycelium small Phytophthora capsici cDNA clone CBOU13086 5', mRNA sequence.	2.67e-12
HP029975	259	0	1	nd	nd				PDrpcd_3915 mycelium, nitrogen starvation Phytophthora infestans cDNA, mRNA sequence.	6.96241e-12
HP030020	258	0	1	nd	nd				PJ008E5 sporangia, purified Phytophthora infestans cDNA, mRNA sequence.	9.89915e-14
HP030137	255	0	1	nd	nd				PF058C5 sporangia, cleaving Phytophthora infestans cDNA, mRNA sequence.	1.92812e-10
HP030154	254	0	1	nd	nd				Pha-EST00054 Plasmopara halstedii SSH Plasmopara halstedii cDNA clone Pha-B2C10 similar to BTF3-like, mRNA sequence.	3.12037e-09
HP030223	253	0	1	nd	nd				PJ028A10 sporangia, purified Phytophthora infestans cDNA, mRNA sequence.	1.02878e-11
HP030236	252	0	1	nd	nd	IPR014816:tRNA methyltransferase complex GCD14 subunit;IPR014816; Molecular Function: tRNA (adenine-N1-)-methyltransferase activity (GO:0016429), Biological Process: tRNA methylation (GO:0030488);IPR014816:tRNA methyltransferase complex GCD14 subunit;IPR014816:tRNA methyltransferase complex GCD14 subunit;	Molecular Function: tRNA (adenine-N1-)-methyltransferase activity (GO:0016429), Biological Process: tRNA methylation (GO:0030488)		hpaV8.3_813439	3.16767e-12
HP030268	252	0	1	nd	nd				Pha-EST00122 Plasmopara halstedii SSH Plasmopara halstedii cDNA clone Pha-B4G09 similar to hypothetical protein, mRNA sequence.	1.53048e-25
HP030326	250	0	1	nd	nd				CBOT13196.rev CBOT Phytophthora capsici LT1534 Mycelium large Phytophthora capsici cDNA clone CBOT13196 3', mRNA sequence.	1.58058e-08
HP030464	247	0	1	nd	nd				G969P330FK24.T0 Phytophthora infestans T30-4 NORMALIZED Phytophthora infestans cDNA, mRNA sequence.	4.1104e-08
HP030488	246	0	1	nd	nd				EST149_04_A09_T3 myc-149 Phytophthora parasitica cDNA clone EST149_04_A09 5', mRNA sequence.	1.45755e-14
HP030543	245	0	1	nd	nd				hpaV8.3_810471	1.32075e-10
HP030546	245	0	1	nd	nd				CBOU8317.rev CBOU Phytophthora capsici LT1534 Mycelium small Phytophthora capsici cDNA clone CBOU8317 3', mRNA sequence.	1.87185e-17
HP030638	243	0	1	nd	nd				ppo3h06m02t.1 Phytophthora parasitica appressorium cDNA library Phytophthora parasitica cDNA, mRNA sequence.	7.5593e-14
HP030673	242	0	1	nd	nd				Pha-EST00122 Plasmopara halstedii SSH Plasmopara halstedii cDNA clone Pha-B4G09 similar to hypothetical protein, mRNA sequence.	4.96486e-13
HP030696	241	0	1	nd	nd				hpaV8.3_800946	7.4873e-09
HP030806	239	0	1	nd	nd				hpaV8.3_800946	6.54117e-14
HP030856	238	0	1	nd	nd				G969P328RD20.T0 Phytophthora infestans T30-4 NORMALIZED Phytophthora infestans cDNA, mRNA sequence.	8.28756e-11
HP030859	237	0	1	nd	nd				PDpcd_0215 mycelium, nitrogen starvation Phytophthora infestans cDNA, mRNA sequence.	4.65613e-10
HP030922	236	0	1	nd	nd				hpaV8.3_800946	5.62242e-08
HP030973	235	0	1	nd	nd				hpaV8.3_814883	3.23745e-19
HP031003	234	0	1	nd	nd				hpaV8.3_801153	1.09995e-17
HP031026	234	0	1	nd	nd				hpaV8.3_800946	5.00053e-13
HP031141	232	0	1	nd	nd				CBOU18295.fwd CBOU Phytophthora capsici LT1534 Mycelium small Phytophthora capsici cDNA clone CBOU18295 5', mRNA sequence.	1.81584e-17
HP031156	231	0	1	nd	nd				G969P320RE2.T0 Phytophthora infestans T30-4 NORMALIZED Phytophthora infestans cDNA, mRNA sequence.	5.98517e-08
HP031195	231	0	1	nd	nd				Pha-EST00122 Plasmopara halstedii SSH Plasmopara halstedii cDNA clone Pha-B4G09 similar to hypothetical protein, mRNA sequence.	1.52594e-26
HP031258	229	0	1	nd	nd				PMrpcm_6748 mating of 88069 (A1) and 618 (A2) Phytophthora infestans cDNA, mRNA sequence.	3.98727e-12
HP031324	228	0	1	nd	nd				G969P332RK2.T0 Phytophthora infestans T30-4 NORMALIZED Phytophthora infestans cDNA, mRNA sequence.	2.74159e-09
HP031368	226	0	1	nd	nd				PT039F12.XT7 in vitro interaction, P. brassicae Phytophthora brassicae cDNA, mRNA sequence.	4.40319e-11
HP031374	226	0	1	nd	nd				PF058C5 sporangia, cleaving Phytophthora infestans cDNA, mRNA sequence.	5.59605e-23
HP031377	226	0	1	nd	nd				hpaV8.3_813289	2.21948e-12
HP031444	224	0	1	nd	nd				ppo3h05n05t.1 Phytophthora parasitica appressorium cDNA library Phytophthora parasitica cDNA, mRNA sequence.	8.88692e-20
HP031509	223	0	1	nd	nd				PJ029E5 sporangia, purified Phytophthora infestans cDNA, mRNA sequence.	1.56188e-26
HP031542	222	0	1	nd	nd				EST149_27_C06_T3 myc-149 Phytophthora parasitica cDNA clone EST149_27_C06 5', mRNA sequence.	9.30197e-14
HP031543	222	0	1	nd	nd				PJ029E5 sporangia, purified Phytophthora infestans cDNA, mRNA sequence.	1.05733e-18
HP031600	221	1	0	nd	nd				3-1H-ZO PsojaeZO Phytophthora sojae cDNA, mRNA sequence.	9.38338e-15
HP031656	220	1	0	nd	nd				PJ029E5 sporangia, purified Phytophthora infestans cDNA, mRNA sequence.	1.93872e-24
HP031691	219	0	1	nd	nd				PJ029E5 sporangia, purified Phytophthora infestans cDNA, mRNA sequence.	8.09524e-24
HP031692	219	0	1	nd	nd				ppo3h13m14t.1 Phytophthora parasitica appressorium cDNA library Phytophthora parasitica cDNA, mRNA sequence.	1.51407e-16
HP031729	218	0	1	nd	nd				CBOU17230.rev CBOU Phytophthora capsici LT1534 Mycelium small Phytophthora capsici cDNA clone CBOU17230 3', mRNA sequence.	3.93687e-13
HP031742	218	0	1	nd	nd				hpaV8.3_805149	3.45051e-14
HP031851	216	1	0	nd	nd				Aphanomyces euteiches cDNA.	1.17614e-09
HP031888	215	0	1	nd	nd				373702_0892_2105 Pythium ultimum ESTs Pythium ultimum DAOM BR144 cDNA, mRNA sequence.	1.6065e-14
HP031926	214	0	1	nd	nd				Phytophthora capsici clone CBOT69-M05 mRNA sequence.	7.9579e-08
HP031955	214	0	1	nd	nd				ppo3h05o22t.1 Phytophthora parasitica appressorium cDNA library Phytophthora parasitica cDNA, mRNA sequence.	9.42385e-10
HP031977	213	0	1	nd	nd				CBOU11975.rev CBOU Phytophthora capsici LT1534 Mycelium small Phytophthora capsici cDNA clone CBOU11975 3', mRNA sequence.	5.27541e-13
HP032021	212	0	1	nd	nd				CBOT8683.rev CBOT Phytophthora capsici LT1534 Mycelium large Phytophthora capsici cDNA clone CBOT8683 3', mRNA sequence.	6.46283e-16
HP032086	211	0	1	nd	nd				hpaV8.3_808415	6.78238e-08
HP032258	207	0	1	nd	nd				EST149_04_A09_T3 myc-149 Phytophthora parasitica cDNA clone EST149_04_A09 5', mRNA sequence.	3.73834e-12
HP032367	205	0	1	nd	nd				PP031H04.XT7 non-sporulating culture of P. brassicae Phytophthora brassicae cDNA, mRNA sequence.	4.578e-10
HP032376	205	0	1	nd	nd				pq006-e02.T7.187634.ab1 non-sporulating culture of P. brassicae Phytophthora brassicae cDNA, mRNA sequence.	1.54217e-10
HP032501	203	0	1	nd	nd				3-1H-ZO PsojaeZO Phytophthora sojae cDNA, mRNA sequence.	9.84083e-13
HP032525	202	0	1	nd	nd				piTB014xG03.b1.ab1 PiTB - Interaction library between Potato tuber and Phytophthora infestans Phytophthora infestans cDNA, mRNA sequence.	8.65199e-10
HP032599	201	0	1	nd	nd				PVrpvb_10865 zoospores, purified Phytophthora infestans cDNA, mRNA sequence.	1.21319e-14
HP032619	201	0	1	nd	nd				CBOT15744.rev CBOT Phytophthora capsici LT1534 Mycelium large Phytophthora capsici cDNA clone CBOT15744 3', mRNA sequence.	1.80936e-17
HP032726	199	0	1	nd	nd				hpaV8.3_808415	5.29559e-08
HP032961	195	0	1	nd	nd				hpaV8.3_802551	4.08522e-10
HP033059	194	0	1	nd	nd				hpaV8.3_806979	1.55189e-12
HP033139	192	0	1	nd	nd				hpaV8.3_806979	2.45267e-12
HP033188	192	0	1	nd	nd				CBOT7508.fwd CBOT Phytophthora capsici LT1534 Mycelium large Phytophthora capsici cDNA clone CBOT7508 5', mRNA sequence.	6.58309e-09
HP033256	191	0	1	nd	nd				G969P314FB13.T0 Phytophthora infestans T30-4 NORMALIZED Phytophthora infestans cDNA, mRNA sequence.	1.88271e-10
HP033264	191	0	1	nd	nd				hpaV8.3_810379	6.52348e-18
HP033390	189	0	1	nd	nd				083933_0370_2666 Pythium ultimum ESTs Pythium ultimum DAOM BR144 cDNA, mRNA sequence.	1.35245e-14
HP033454	188	0	1	nd	nd				PZ002H10.R germinating cysts of P. brassicae Phytophthora brassicae cDNA, mRNA sequence.	1.0094e-16
HP033486	188	0	1	nd	nd				Pha-EST00032 Plasmopara halstedii SSH Plasmopara halstedii cDNA clone Pha-B2D11 similar to 60S ribosomal protein L10, mRNA sequence.	1.46738e-09
HP033502	187	0	1	nd	nd				hpaV8.3_802551	7.45542e-08
HP033706	185	0	1	nd	nd				CBOT15045.rev CBOT Phytophthora capsici LT1534 Mycelium large Phytophthora capsici cDNA clone CBOT15045 3', mRNA sequence.	9.97137e-10
HP033821	183	0	1	nd	nd				psZS010xN22f USDA-IFAFS:Expression of Phytophthora sojae genes during infection and propagation_sZS Phytophthora sojae cDNA clone sZS010N22 5, mRNA sequence.	6.03049e-15
HP033834	183	0	1	nd	nd				CBOT3807.rev CBOT Phytophthora capsici LT1534 Mycelium large Phytophthora capsici cDNA clone CBOT3807 3', mRNA sequence.	6.96943e-09
HP033878	182	0	1	nd	nd				EST149_38_C12_T3 myc-149 Phytophthora parasitica cDNA clone EST149_38_C12 5', mRNA sequence.	1.61539e-08
HP034141	178	1	0	nd	nd				Pha-EST00026 Plasmopara halstedii SSH Plasmopara halstedii cDNA clone Pha-B2D12 similar to 40S ribosomal protein S23, mRNA sequence.	1.10332e-20
HP034160	178	0	1	nd	nd				CBOT15045.rev CBOT Phytophthora capsici LT1534 Mycelium large Phytophthora capsici cDNA clone CBOT15045 3', mRNA sequence.	2.23632e-09
HP034243	177	0	1	nd	nd				CBOT558.fwd CBOT Phytophthora capsici LT1534 Mycelium large Phytophthora capsici cDNA clone CBOT558 5', mRNA sequence.	5.37882e-16
HP034404	174	0	1	nd	nd				hpaV8.3_809781	4.33911e-09
HP034444	174	0	1	nd	nd				Pha-EST00062 Plasmopara halstedii SSH Plasmopara halstedii cDNA clone Pha-B1G01 similar to G protein beta subunit, mRNA sequence.	1.25393e-17
HP034474	173	0	1	nd	nd				Pha-EST00026 Plasmopara halstedii SSH Plasmopara halstedii cDNA clone Pha-B2D12 similar to 40S ribosomal protein S23, mRNA sequence.	1.45362e-18
HP034506	173	0	1	nd	nd				CBOT15045.rev CBOT Phytophthora capsici LT1534 Mycelium large Phytophthora capsici cDNA clone CBOT15045 3', mRNA sequence.	1.63442e-11
HP034617	171	0	1	nd	nd				PDrpcd_1731 mycelium, nitrogen starvation Phytophthora infestans cDNA, mRNA sequence.	3.60759e-11
HP034790	169	0	1	nd	nd				hpaV8.3_804102	5.14313e-11
HP035208	163	0	1	nd	nd				PB023H11 mycelium, sporulating growth Phytophthora infestans cDNA, mRNA sequence.	1.19992e-09
HP035326	161	0	1	nd	nd				PJ009G8 sporangia, purified Phytophthora infestans cDNA, mRNA sequence.	9.77184e-14
HP035347	160	0	1	nd	nd				CBOT6413.rev CBOT Phytophthora capsici LT1534 Mycelium large Phytophthora capsici cDNA clone CBOT6413 3', mRNA sequence.	8.35701e-08
HP035743	154	0	1	nd	nd				CBOU10117.rev CBOU Phytophthora capsici LT1534 Mycelium small Phytophthora capsici cDNA clone CBOU10117 3', mRNA sequence.	8.7799e-09
HP035760	154	0	1	nd	nd				hpaV8.3_800148	1.08152e-08
HP036022	150	0	1	nd	nd				PDpcd_0991 mycelium, nitrogen starvation Phytophthora infestans cDNA, mRNA sequence.	4.09639e-08
HP036266	147	0	1	nd	nd				hpaV8.3_814282	1.0845e-13
HP036378	146	0	1	nd	nd				ppo3h02j22t.1 Phytophthora parasitica appressorium cDNA library Phytophthora parasitica cDNA, mRNA sequence.	9.354e-10
HP036435	146	1	0	nd	nd				hpaV8.3_800148	8.44056e-14
HP036580	144	0	1	nd	nd				hpaV8.3_807884	3.90526e-08
HP036583	144	0	1	nd	nd				Pha-EST00007 Plasmopara halstedii SSH Plasmopara halstedii cDNA clone Pha-B3A05 similar to F1-ATP synthase, mRNA sequence.	8.05342e-14
HP036633	143	0	1	nd	nd				CBOT15045.rev CBOT Phytophthora capsici LT1534 Mycelium large Phytophthora capsici cDNA clone CBOT15045 3', mRNA sequence.	1.96283e-08
HP036718	142	0	1	nd	nd				PDpcd_0991 mycelium, nitrogen starvation Phytophthora infestans cDNA, mRNA sequence.	9.47759e-10
HP036722	142	0	1	nd	nd				hpaV8.3_802341	1.85952e-10
HP036740	142	0	1	nd	nd				PDpcd_0991 mycelium, nitrogen starvation Phytophthora infestans cDNA, mRNA sequence.	2.03588e-08
HP036798	142	0	1	nd	nd				psHB020xD08f USDA-IFAFS:Expression of Phytophthora sojae genes during infection and propagation_sHB Phytophthora sojae cDNA clone sHB020D08 5, mRNA sequence.	1.34471e-08
HP036814	141	0	1	nd	nd				hpaV8.3_800148	4.72885e-11
HP036930	140	0	1	nd	nd				PDrpcd_2766 mycelium, nitrogen starvation Phytophthora infestans cDNA, mRNA sequence.	4.46495e-08
HP037346	134	0	1	nd	nd				CBOT15045.rev CBOT Phytophthora capsici LT1534 Mycelium large Phytophthora capsici cDNA clone CBOT15045 3', mRNA sequence.	5.15198e-09
HP037421	134	0	1	nd	nd				Pha-EST00099 Plasmopara halstedii SSH Plasmopara halstedii cDNA clone Pha-B2D01 similar to hypothetical protein, mRNA sequence.	1.23932e-08
HP037529	132	0	1	nd	nd				psZS007xB05f USDA-IFAFS:Expression of Phytophthora sojae genes during infection and propagation_sZS Phytophthora sojae cDNA clone sZS007B05 5, mRNA sequence.	5.05881e-12
HP037610	131	0	1	nd	nd				171165_0843_0306 Pythium ultimum ESTs Pythium ultimum DAOM BR144 cDNA, mRNA sequence.	4.13214e-08
HP038056	125	0	1	nd	nd				CBOT7508.fwd CBOT Phytophthora capsici LT1534 Mycelium large Phytophthora capsici cDNA clone CBOT7508 5', mRNA sequence.	4.32866e-08
HP038669	115	0	1	nd	nd				hpaV8.3_813752	4.02626e-09
HP039212	107	0	1	nd	nd				PVrpvb_10865 zoospores, purified Phytophthora infestans cDNA, mRNA sequence.	2.50857e-08
HP040309	94	0	1	nd	nd				CBOT11353.rev CBOT Phytophthora capsici LT1534 Mycelium large Phytophthora capsici cDNA clone CBOT11353 3', mRNA sequence.	5.85307e-08
