# Supplementary material for: Transcriptomic analysis of the interaction between Helianthus annuus and its obligate parasite Plasmopara halstedii shows single nucleotide polymorphisms in CRN sequences
Source: BMC Genomics. 2011 Oct 11;12:498. doi: 10.1186/1471-2164-12-498 (PMC3204308; doi:10.1186/1471-2164-12-498)
Supplement: Additional file 2 — 405 specific oomycete clusters sequences. In fasta format. [file 1471-2164-12-498-S2.TXT]

>HP000015
TTCCAAAGGAGGCGACGCCTGAAATTATTGAAGAGATGAATTAATAGGAA
CGTAGATGTTAAAGTCCAAGGCAGGGGATAAGCAGTGTATTGATCAGAAC
ATTACTGCAACTGATTTAGAGAATGAAGCCAAGATGAAATACACATTGAC
AGTTCGGGATCTCGAGCTGGAGCAAGTGCTGATGAGGTGTGCAAACTAAA
AAATACCCGCGAATGAGCTACTGTAAGATAAACTAAATTCGATTTTTAGT
ACTGCAACTTGTATAAAAGAAATGCATCTTTCTAGTATGCACTACAAATT
CTCAATCTTCTCTTAATGTCATTTTTCCTTCTTTAGGTCGATAATCGAGA
TATCCACAACAGCTTCCACATTTCAATTGCAATTTAAAGCTGTTGTGAGT
CTTTAATCGACTGCTTGAACGAAAAAGGATGAAATTTGTGTCCATCTGCC
TTATAAAATTTATTT

>HP000036
TTCCAAAGGAGGCGTACGCCTGAAATTATTGAAGAGATGATTATGGACGT
GATGTTAAAGTCCAAGGCAGGGGATAAGGCAGGTGTATTGATCAGAACAT
TACTGCAACTGATTTAGAGAATGAAGCCAAGATGAAATACACATTGACAG
TTCGGGATCTCGAGCTGGAGCAAGTGCTGATGAGGTGTGCAAACTAAAAA
AATACCCGCGAATGAGCTACTGTAAGATAAACTAAATTCGATTTTTAGAC
TGCACCTTGTATGTGCATCAAAACGTTAGAAAAATCATAGGCGAACGTAT
GAAATAAGCGACTTCCAAAGGAGGCGACGCCTGAAATTATTGAAGAGATG
ATTATGGACGTGATGTTAAAGTCCAAGGCAGGGGATAAGCAGTGTATTGA
TCAGAACATTACTGCAACTGATTTAGAGAATGAAGCCAAGATGAAATACA
CATTGACAGTTCGGGATCTCGAGCTGGAGCAAGTGCTGATGAGGTGTGCA
AACTAAAAAAATACCCGCGAATGAGCTACTGTAAGATAAACTAAATTCGA
TTTTTAGTACTGCACCTTGTATGTGCATCAAAACGTTAAGAAAAATCATA
GGCGAACGTATGAATTAAGCGACACTTCCAAAT

>HP000147
AGAGCGGGGATGATGGATTGGATCTGTATCGATGGGATCGCATTGATTTA
AATGTGGAGCTGGATGATGATGATCTGTTCGGTTTTTTAAAGTCGTAAAT
GGCTTATAACAGATCGATGTTGTATCAGCACATGACAGGAAGTGGAACAT
ATGTAAAAATATATGTTTCAGTATTGATAATACCGTTTGTAGGGCAATGT
CAATTGCGGGAAAGACTAGTGAACTCATTCGACCTTGTTACAATCTCATT
CCCTTGCAGGTAG

>HP000155
TTGATTGACATCAGTGTCAAGAATGCATGTCCTATAGTGCGTGCTGTGTT
TGTTGGAGAATCGCGTGTGGCTTCAGTTAAGGTAAAAGGAGGATGGGGGA
CCGAGTTTGCAGACATTGGATCATTGATTCAGCTTGGTGTTCAAGAAAGC
AAGTAAGACATTTGCGGGCAGTGTAGCCGAAAGCTTTAATTTGATTACTC
AAGTATATGCTGCATTAGTGCATCATTTTTTTGTAAAGAAACGCCNCGTC
GACCTACTCGTCGGTACGGTTAGAACCTAACCCTACGTCG

>HP000203
ATCGACGAAGGATGACGTATATGAGGCACTGGATATTCTCACTGGCGAAG
AGCTTACTTTGGAACTGATTGAAGAGCGTTTTGACGCATCCCAGATCGAG
TTTATTAAAAAGCACGCGCCAGAGCTTTTCGATGGTAGCCAAACTGTCGA
CACGGCGAAGTTTACGGAACTTATCTTCAGTTTGTAAGTAATTGGTCGAG
GACAGGTGAAATCGTTGATGTTTTCTATTCTAACCATCGATTGTGAGCTC
AAGCTCATTAACCTTAAAGAAAGTTTATGGCTTAATTTTTTTAAGACTCT
ACATGCATGACATTGAAGTTAGAGCAAGTGTTATATGACTTTACTCTATT
GAAACATTATCCACCACGTGTAGAGTGTGCGTTTCTGCGTGAAAGATGAC
CTATTAAAGGTTTTCGTTTTACTCAGTA

>HP000225
ACGGTGACGTGCCTGGTCGCATGAAGGCTATCATTCAGACGTCAACATGG
TTGACGTGGCTTGAGACTCCTGAAGAAGAGAGTGACGACGAGGACAAGGA
ATAGAGTTTATATGCGTGTCTGAGAAGGTTACTACTTACTGAAGAATATA
CAAAGTGGTAGTGCTTTTACTTAGCCTATTTACCTGTGGCGGTGATGGCC
TGGTCGTAAGATACAAAACTTTAAATGAAATGTGCATTTATCATACACT

>HP000287
TGGTATACAACGCAGAGTGCGAGGCGTCTTTTTTTTTACTAGAGGTAACC
AAATCTGATATTTAATATATTGGATTTACTTTAGAATCTTGATTAAATAT
TTTCGTGCCCAAGTGCCCCATGAAACTCTCCTTTCGCAGTGCCGTCACTC
TGAACGTTGNTGATGTGGTGCTTGCTGAAACTGGTGCTCGGTGTTTGGCA
CAGCTATTAGAAAAAAAATATGCTTTTAACTTTCATTTGAATCTCGTGAT
CGCTCTGGTACCAATGGCAGACTCGACATTTCCAAGCATTCGTGAGCAAG
CTTGTCTCGCTTTCGAAAGCGTTTTTAAAAACGACAAATCATGTTCATTT
TCATATGAAATTGTACAGCAAATTTCCAGATATGTCAAGCAAAAGCAACA
CCTTTTCCAATGGGTTTACGAACATCAGCAATTTTCTTGGATACTTTTGT
TGTAGTTTTTCCAATCCATTTGCCAAGTATCGACCACGCTTTTGTACGTT
AGTTCTAGAAACTTGTCGTCCATGATTTTGTAAGTACAGTTTGTAGCTAC
AGCACAAGAACAAAGTGGATT

>HP000301
TGGTTTAAGCTGCCCTATTCAAGGTAATGGAGGTGGAGGACTTTTTTCAT
CGATTATCGGGCTTGTAGCTCCAGATGAGAGCGAGATTGTTCCCGTTGAT
CCATCTGCGATCGAAGGCAAGAGTTTTGCAGATATGTGGTCGCAAATTTT
TGCTCGACGAAGTGTCGAAAGGAAAGTAATATAGAGGTCCATCAATAGTA
ACGATCAAGTTTGCGGTAATAGCTATCTATGAACTGTCAAAAAATTCTTC
TAGAAAAAAATCTGATCACTCGGACTCAACTTCATAAAATGTGCCGAGCG
TCCAGACTCTATCACATTATGCTGCTTCGTTGGAACTAGT

>HP000331
TTTTTTTTTTAGAGTTTGCAAATGATTGACTTAATTCTAGACGAACTTGC
TTCTATTATCCGCGTGCTTGTAAGCTACACTGCGTTCTTGATCACAGTCT
GTGAAGGTCTGGGACAACAGGATAGAAATGAAGGGTTTGAGGCTAAGGTG
CACGAATTGAGTGGTGTGTATGTCATGTTGGAGAGATTTTACGTTTTTCA
GTCTGTGCACAAAGCAACAGTGATTGCAGAACCACAGGAACTGGAGCATG
GAGTCTATGTGTCGAGCGTTGTTGAAGATGTTTCATTTGTTCTTAATAAA
GCCTTTTTCAGAGCATCGCAATGGTGCGTTTTGTAGACTCTGCGTTGACT
A

>HP000353
ATAATGGTTATAAAAAGGACTGAAGAAGAGTGAGCAAATTGCATATCTCG
AGACGCTGGGTATGCAGCGTAAGCCTACGGGAAAAATTGCCGAAATGGAG
GGTAAGGTGAGTGATATGACAGAGAATTGGAGGAAAAATATGCAGAGTTT
AGCCAAGGTGCCGTTTACTTTCACAAGCGGCATGAATCATGTAGCACATT
GACATAGTTACTCAGAGGGCTAGTGGAAGCAGTAGCAGAGTGAGATTAAT
TTACGTTGCTTTTGATGGCTGACAACGTCAAATCTGACACTTTAACTATA
TTCAATTCAAGTTACAATCATTTTCGTGGTAAAACCGAAAANAAANAAAG
AAAACGGAAAAAACC

>HP000360
CTTACAGCAGGGCTTCTCTTGTAAGTAAAAAAGAAAGAGCAACAACCAAA
GGCAACGACAAGCAGCTATACAACGCAGAGTGGATCGACGAAGGATGACG
TATATGAGGCACTGGATATTCTCACTGGCGAAGAGCTTACTTTGGAACTG
ATTGAAGAGCGTTTTGACGCATCCCAGATCGAGTTTATTAAAAAGCACGC
GCCAGAGCTTTTCGATGGTAGCCAAACTGTCGACACGGCGAAGTTTACGG
AACTTATCTTCAGTTTGTAAGTAATTGGTCGAGGACAGGTGAAATCGTTG
ATGTTTTCTATTCTAACCATCGATTGTGAGCTCAAGCTCATTAACCTTAA
AGAAAGTTTATGGCTTAATTTTTAGATTCTAAAAGCATTTTTTAAGATAA
ATCAATTGTACACGAGACGATTACCGCTGGTTCGTCAGAACGTTTGCTCT

>HP000362
CGTCGACAAAGGCGGGATGAAGCGCGTCAAAAATACCCATCAACCAGATA
TTAGCTAATGAAAGATGTCAATTTGCAGAAACTCATCAACGTCATAATAT
TCAATGTCGGCTACAAATACAACTAATGGCTTTCGCATCGTCTACTTTGA
TGGGTATGGCTTAAGTTTAATCATTTGATCGATACTGACCTCATCTAAAT
TTTCCAAATGACCTTCCTGCACCATTTCACTCAAGCGCGACGA

>HP000382
AGCAAGAAGAAAAAAAGAAAGAATTGTCGAAAAGCTCCAAGTCCATCAAA
ATATCGCGAAGTCAGGATTCACTGAATAGCAACGACGAGCATGGTTCACA
TGAAAATCGCCATAAAAAAAAGTCGTCTAGGAAGAGTAGTCCAAAGAAGA
AAAGCTTGAGAAGTGGTGGTGACAGAGAGGAAACGAAAAAGAAGGGCAAA
GAACTTGGTCGTTCCAATCGCTCAAAGGCACCAGTCGAGCCACTTCTACT
CTTTTAGACGACAACCTTTACATGATATTAATGGAAGTATAGAATGACAA
GAATTGAAATAATCTTAGGCATGTGTCTATCAAATGCT

>HP000405
AGCGCCCCCCCCAAAAAATGCTGATGTGATGCAGGAGGTATCAGACGAGC
TGAAAAAGGATGCGTTGATGATTGAAAAGAAGCCAAAGAAGAACAAGAAA
TCAAAAAAACGTCCACTCGAGGACGAAGATTTAGAAGTGGAGGAAAAGCA
GGAACCTTCAGAAAGAAAGTCAAAGAAGGCGAAGAAAAATAAAAAACAGA
ATCAGGCTGAAGAAGAAAAGGAAGCTGCAGTAGCTCCTGCTGTTGACACG
GACAAGAAGAAGAAAAAGAAGCACAAGAAGAAAGCCAAACTAGCGGAGTA
GAGCTCAATCCTTTCGGCAGAAGTACACGCTTGTTGCTCTATATCATAGT
ACCGTTTGGCCTGTTGTACAGCTCAATCACGCTTTGTGCGCATCTATTTG
CAATTCCACAATGTTTTCACTGGTGGTGTTAATAGTACGTACATCAATTA
AGAACTATAGTGCCGTACGGTAAACCTGCAGTACTAAATAGAACTTAAAA
GACTCAAAAAA

>HP000617
TCCTTTTTTATTAAATATAGTGTGGTATCGTATTCGGATAAAGGTAATTG
GACTTCAGTTATCTAGTTGAACAAGCCTTTCACTCGGTGCTCATGTTTGA
AAGCCCAGGACATGTGACAAAATTTGCCTGCCTAAGTATGGCTAAATGCA
GTTACTAACGCGAGACAAACGCCGCATCCAAGAAAGGTTATGCTGCAGAA
CAAAATGAATGTTAACCTTTTGATCGGACTCTTGACTTGATTGGCGAGTC
GTTTTCAATACTTGTGAGACGTAATTTGCATTCCTATTAGCGTTAAGG

>HP000639
AAGCAAGTAGGTAATACAACGCAGAGTGGACAACTTACAAAAGCAATAAA
GATGTTGAAGTCCTAAGCAAAACGCCAGCGCATTTCTTGTGTCCATCAGG
GGGCAGAAAAGGATCGTTTGGTGGAGATGAAAGGACACGTAAACATTCGA
ACAACACCCGAGGAGGTTTTTCAATACATGCGATCACTGGAGAACAAACG
GACAACAGCATCAGGATGTAGTATTGATGGTGAGAAAATGACGGTCAGAA
AAGTAGAACCACTTGATGAATCGAGGACGGTTTTGTACCGTGAACATTCA
AAGCAAATACAGCTTTGTAGAATGACCCATCTGCTTCCACGACAACAATA
GTATTCTTTCCATTCCGAAAGCGCAAATTGTTCGAGTCTCGGGCACACGA
ACTGTGCGAAACT

>HP000785
CGCCCCTTTAACAAAGGGTGGATACAGTGATTTCAAAAAGAAATTTGCTG
GATTGAATGACAACACTAACGAACTTGATGTGGCTTCAAAAGCTTCAAAG
GATGAACTTGACTGGCTTGATGATGGTAGCGCCGATATTCCTTTAGGAAA
GGGTGGATACAGCGACTTCCACAAGAAGTCCGTAGATGGTCCTACTACGA
GCTATAGGACCGTTTATAATGGTGTTGACGATAGTCCTTCCAGTGGCTTG
AATAATGACAGTGGCGTAGGATTAATCAGTGGTAATGCAACTCCAGCAAA
GAGTAACGTGGAAGTTACTCAAAATGACGATGGCTCGACCGTTGATGACA
CGCTACAGATGTAATTGTAGCTTGAGGATGGATTAGGTAGTACTTCTCGG
TACTTCCCTTTCGTTTCATATTTGGTCATTTTAATACATGTGATTTATAA
ATTTAAAGAAAACCGCCCTCCGGCCGACCT

>HP000914
CAACGCAGAGTATGCCAATGCTGCTAGACGATGACAGCGCCGAAGTGAAT
TACTATGGAGTGCAGGATGGATCTGAAATATTGGTTAATGACAATGAGTA
AACAATTAAATGTTTCTATCCAAACATTATGAAATTTACTCTCGTATTTA
TTTAT

>HP001009
TCAACATCAGAGTGTTATGGCTCAAAGTGATTCGACTCTTGGGCTTCAAC
GTCGCGTTCACCTTCGTTCAAGATCTCGGTCACCGGAATATGATCAACCT
CGGTCGTCCAATCCGTACGATAAGAAGAATCACAAAGGTATCGCTTGAGC
AAGCTAAGGAAAACGTTGGATCGATACGGATTCAGCCTGGTAAGTCGAAT
ATTTTTTATTCTGGCGCTTTTCAAGACCTTGAAGCGACCGGTGAATCGGA
GATAGAGCTTGGAAGATCATATACTAGAGACGGCAGCGTTAGCTATGTTC
TTCGTACTTACTACAATATAATCACCCTGTTTGAATACATGTGAAATTCC
ACGTCAAAAAAAAAAAAAAANAAAANAAAANAAAANAAAANAAAACGAAA
ACGAAACGAACGACGACGACGTACGTACGTACGTACGTACGTACGTACGT
ACGTACGTACGTACGTACGTACGTACGTACGTACGTACGTACGTACGTAC
GTACGTACGTACGTACGTACGTACGTACGTACGTACGTACGTACGTACGT
ACGTACGTACGTACGTACGTACGTACGTACGTACGTACGTACGTACGTAC
GTACGTACGTACGTACGTACGTACGTACGTACGTACGTACGTACGTACGT
ACGTACGTACGTACGTACGTACGTACGTACGTACGTACGTACGTACGTAC
GTACGTACGTACGTACGTACGTACGTACGTACGTACGTACGTACGTACGT
ACGTACGTACGTACGTACGTACGTACGTACGTACGTACGTACGTACGTAC
GTACGTACGTACGTACGTACGTACGTACGTACGTACGTACGTGTACGTAG
NGTACGTACGTACGTACGTACGNNNNACGTACGTACGTACGTACGTA

>HP001040
ATGTGTGTTTGAGTGTGGCCATTGCTACCATTTACCATGTTTAGAAGACA
AGATGCGCATGTGGAAGAGCGTTGAAACTCGAAATCTCAGACGTTCATTA
GGATGTTTTGTATGTGATCACAGTACTCGAGAATATGCGGAATCTAGTCA
CATGACTCAACCAATATCAGAAGTAGTACCTCGTGGAGTAACTCAAGATC
AACTTGAGAGAGCGAAGGACATGATACTGAATATATCAAACGTAACTAAG
TAGTACAAGAGGACAAATACATGTGTCTATAAAAAGATAATACATTGCAG
CCTAACAAGCAAGCTACAGTATGAGCATTATTCCGAAACAAACAAGAAGA
CCACACATGGCCCCTTCCTCTTTCTTTAACAAGCGCGAACTTCCACACTT
TAGTCGCCTGTCGTGTCC

>HP001113
AAGCAGTAGGTATCACGCAGAGTGGACTTGTCGAGCCAATTGGAGGGTTA
ATAGGAGCGGGGGCAGTATTATATGTCCAGCCAATTTTGCCCTATGCACT
ATCTTTTGCTGCTGGTGCTATGATTTTTGTCGTAGTGGATGATTTAATAC
CTGAGACGACCCAGAGCGGCAATCAAAAACTAGCAACGTTTGGTACAATT
CTAGGGTTTGTCGTCATGATGGTCATGGATGTTGCTCTAGGATAAAAGAC
AACACATTTCTTTTCGAAAGTTCGTTTTTTAGTCGCGTTCGTCCGTGAGG
AAAAGGAAAGTCCTCGCTCGAATCGCAGCATATATCGACTGTACTACTTT
TATTGG

>HP001142
TTTCGCCATCGCCTGGCTGTTTACTTTGCATCTTGAGCACATCATTAAGC
ATTACGACTTTCGTGCCTTTCGCAAAGTTTGACATGTCAATATCTCCACT
ATCACCATCTTCTTCGCTATCTCCATTCTCATTTTCTTTAGTTTCCGAAT
ATTTTTCATTGTAAGAAAAATTCGATAGTTGAGAATTTGAAGACTTTTTA
GATTGGCGTAATATACCGAAAATCTTCTCT

>HP001270
AGCAAGTCGGCTTAAGCATTTCTTTCGCTTCTTTTGAAAGGTTACTTGTC
AGAGTTCTTTTCTTCCCGTGTGGCTCAGGGCTAGCATAATGCAAGTTTCA
TCGTCACGACCCGTTCCGATCAGCGTTGGTTGTGCATTTTGTTTATTTTC
AATTTGGATTACGTACAATGCCCTATTAAAAAAGAAAAAACGGCCCG

>HP001300
CCGCGCAAAGCTTTAAAGCATTCACCAAAGTCGGCGGCTGAATTTGGCAG
AAAATACGCCCAAGGCTTTTATACAATGGCGGAGGCCAAGTGAGCTTTTC
ATGCAATATACAGAAAATACCCAATACGGAAACGTAGATATATGTCAAAG
AGATAAGCAGTAAGACCTCACCATTTGAGCTATAACTGCGGATGGTAATC
AAATAAATTCATTGAAAAAAAAGTAAGATACACGAGCAAAAGTAGATACA
CAATTCCATGCATCTCATGCTAACTGGCTACTTTCATCTTTTTTTTTTTT
GAATGGAGGTCGTCTTCATGTCATCCTTATTTCCCATCTGTTTTATATGT
GTCGATATTATTCTTAAATGATAATCTACCTCCACTGCTGCTTAGTGTAG
TTGATGCACTTGTTTATTGCTTTT

>HP001390
TGCTTGCTGAAACTGGTGCTCCGGTGTTTGGCACAGCTATTGAAAAAAAA
AAATAATGCTTTAACTTTCATTTGAATCTCGTGATCGCTCTGGTACCAAT
GGCAGACTCGACATTTCCAAGCATTCGTGAGCAAGCTTGTCTCGCTTTCG
AAAGCGTTTTTAAAAACGACAAATCATGTTCATTTTCATATGAAATTGTA
CAGCAAATTTCCAGATATGTCAAGCAAAAGCAACACCGCATCCAGCCTTA
CATCATTCGT

>HP001391
TATGTTTGGCGCAGCCTTTTTTTTAGGTTCAGCTCATTTTGCTACAGCTT
TTGTGCCCTGGATTGCACATGCCTACTGTATGGCAAAGAAACTGGCCGAT
CCAATCGACTCCACACATCAGCCGCTATTAAGTGACTATCAAGACTAAAT
GAGTCGCAAACTCTTGCTGGAACCACAAACGTCATTTTTTTAAAGTAAAT
CGTGTAAAATGTCACCACTTCTGTGAAGCTTCAACTTT

>HP001440
AGTGAATGGCCTGTGTCGGCTCGTGGAGCCCCCGCGATTCAGACACCCGC
CTATTGATCGGTCGTGACCTGTGCTTTAGTGATCTAGACGTGCTTTAAGT
CACAGTTGAATTCGTGTATCTTTTAAATCAGTTTTCATCAATGACACCAT
CGGAAGACGCTACATTTGCTCAAGGCATGTTCGTGACGCTTTGGCCTAAG
CTGGAACGTTGTCATGACTATGTGGAGATGTTAGTTGCTGCTCAAGAGAA
GCTGCAGATTACTGTGGATGAACTTATTGCTGGTCTCAACGAGGCAAAGA
ATGCGGAAGGTAGTGCGATCGTAAGCTATGCGGATCGAATTCGTAACTTC
CCTGCTAGGGTTGAGAAACTACAGCAAAAGCTTGCTCGAATTCACGACCG
TCTAGTGGCCATGAAAGAGTCGCCGAGTTTTCATTTGTCGCCCACTCCAA
AGTTCTCGAGTGAAGAAGCGGTACTCTTTGCCTCCCCTCTGTTTTAGATG
GAAGTAACTCGAGATTGAAACAGGATAATGACCATACAATAACACACACT
TCGCTTAAGAGCTCTACCA

>HP001561
ATACGTACTATGAAAGAATAATTTACGAAATAGAACGAAGAACTAACGAG
ATCTCGTGCAAATTAACCAAGAATCCTAAAAGCATTAGCGAGCAAAATGC
CGTTCGAGCTTTCATTGCGAGTAACAATAATGGGTTGCAGAAAGAAGTTG
TGCGACTCATTCACGTATTCGCTACTGAATTCCAGCAACTTTAGAAATCC
TGGGACTTGGTACATTGCAAGTCAAAGCACAACTTGGGCACAATTTTTAG
TGCGCGATTTGGCGTGAAACAATACTTTCAATTGTCAATTCCCTTACTCA
AGACTCCCAACTACCTGCATAGTTTTTCAGGTGATATGTCTGGACTAATA
GCATGCTCAGACACTAGACTTTCACGAGCAGCGATCATGCCCATGTGGCA
GCTTCGAAAAATATGATGTCCCTTCAGCAAACCATACACTGTTCCACCTA
CC

>HP001644
AGATGTGGATCGAACACCTATTTGCCCTACAAAACCATCAAAACTCGAGT
CTTTACTTCTTCGGACATCGCGGGAGTTTCCGACACCCCCATTTTAGATT
TTTTTATTAAACATTTTAGATTGAAACGATTAGTGATATAATTTATAAAA
TAGAGTGGGCCAAGAAATCGAATGA

>HP001711
TCTCCGACTCAGTCTCCGACTCAGAAGCAGTGGTATTCTAACGTCTAGTA
GTTGTATTATCAATCCTTCAGCGTTATCAGGTATTCAAAAAGAACTGTCC
AAGCTGCGGCTTGTCCATCTCTCACAGGTGCAAACCCTTAAAAGCAAGCA
ATCACTTGATCGGATAGGCAAGTAATTCCGTTAAGTCACATTTTAGTT

>HP001769
AATTTAACGCAGAGTTGGACGAAAACGTGGATAATGAGGAAGAAGAGGAG
TATGATGAAGATTATAATGAGGAGCAAGACCACGATGATGTAGTGCGAAA
TACGTTTTACAGAAAAGATAAGGAAAGTGACATCGATATGAGCAACGAGC
ATATACACACTTTAGTACAGGACGTGGAAATGGAGTTGGCTTCTTTGGCT
TTCCACGAGCAGGACCAATTGAGTCCTAGACGCAGTAAAAGATAGTCGTT
TTGTAAAATATGCATTTGAATGGTAACACGATGAAGATATGAAAAAAAAA
GAACGCNCGCGACNCTGCGT

>HP001834
ACAGCCGACTAGAAGCGAAGCTCATCCTAAGCAGAAGGTTGCGGGATCTA
CAGAAAAAGAGCCAAAAAAGAAGGAAAAGAAGGAGCACAAGAAAGTTGGG
ACGACCACTGCCACCCCTACGAAGGAGACGTCCCCGACGGAGGAGATTTC
GGTATCCTACGCCGCTGAGGCCAAAGAGTGGATCGGTAAGAATGCTGTCA
ACTACGCCATCATGGGTAGCATCATTGGTGCTGCTGTGGGCATCGTCGGT
ATCGCCGGTATAGCAATTGTCAAGCGTCGCAAGCGTTCGTCCGACTCAGC
AGAAGACGCGCCAGCCGACATTGATGCTGAGGTCGAACTAGGCGAGTCAG
ATTTGGAAAGCGATTCTTACAGTGACGAAGACGTCAAGGCCAGTCCAGCG
GCACTCACGGAGGAGAGCGCTGAAGAAGAAGGAGCTGAAGAGAAGAAATC
TAGCGTTGTGGAAGGATCTGTGTAAGTAAGTGATATTCGGAACGCTAACT
TTTCTCAGTAAACAATAGCAGATGACGGATGGTTGCATGAAAGCGAGTTA
CGATCGTAGCTCCGTGTTATTCGATGGCTAGGTGACGCCTTTAGCTTAGG
AAGATCTCGTAATTATATCTTTTAAATTGTAGCAAAGGCTTTTCAAAGAA
TAAAAACAGTACCTGTACA

>HP001857
TTCAAGTGGACTACCGCTTGATGATTCTCGTGGTGACAAAGGTAGTACAA
GCTGACGGTCAAGTGCTTGTAAATACCTCGTCTCCATCAAATCCATATAA
CGTCTTTAATGGATTGAACGACCTTAAGTGTCGGTCGAACTCGTACCGAC
GACAAAATGTCGTCCGTGTCCTTACGCAAAAAACCTTGGGCTCCTTACTT
TTGCTTTCTTACTACAGTTCGTGAGCTTAGACTGGTTCCGCACGAGAAAG
AGCTTTTATATAGCGGAAAAGAGACGAAGAAGGTATATCTATAGGGAAAG
AGTGTAATAAACAAGTTATCTTTTTAATAGTAAAAGAAACGACCTCGGCG
ACTACTGCGTT

>HP001859
AATAATCTCGATATTAGTACGAACTACGACAATAATTACAAGACGAAAAG
GTACTTACCGATTCTCTACCGTTTGCGTCATACGTATTCGACTATTCTAC
GTCCCATCGTACTCAATTACATGAAGAACAGTAGTCGCTATCATCGACGA
TTTTAAACCAGTGATAGCTATAGTCAAATCGAGTCAACGCTCGCCGAAAT
TAGCGACTTAGTACACTACACTGCTGGATCTAGTGCACTTTTAGTACAAA
CAACTTTAGTTTTCTTTTCAATATATTAAAGCTTTTGATATAAGAAAAAA
AGAAAAAACGACC

>HP001882
TCCCAGCATTAAACACACGGTAAATACAGTATGAGGAGCCGTAAATTGCT
GCCTGGTCTAATTCGTTCATACTGATTTCAAATACACCCTTCTCCATAGT

>HP001957
TTGCTCTGGTTGGTCCTGACTATGTAGCAAAATGTAAGAAATCCGAGTAT
GGTCTCATTGCGAAATGCAAAGAGTGTATCGAGCAGATTGAAGCACTTGA
GGGTGAGGACAAGGAGATAGCACAAGAGACCAAAGACCGAGTGCAACACT
TGATAAAACTATTAACTGATAACTGAGAATAGAAATAGACCTTTTGTATT
CATTTCAAGTGATTAAAGTAGGTACGTTTAAGCTTTTGAGAAACATAGAC
AATGGACTTGAAACAGCCAGCGGTAGCGATACCCTTAATACTTTGCGAGC
GACTTGAACGGAATACAATAGATG

>HP001963
AGCACTGATAAGCGAATTGGCTCGTTTGGTACGAGTTGGTGCCAGGATAT
TGATTGTTGCATGGGCATTTGAACAAGATGAGCACTCAAAACGTCATTTT
GACGAACAAGACGTCATGGTGGAATGGAAACTGCAGCAAAAATATGCAAA
GAGGAGGAAAAAGAGGAACACGGATCGGAATCTCATGGAAAAGTAGATAC
TGAAAAGCGGTGGATCGTATATAAACGTATTATTGTCAATAGTCTATCGT
TGTGGTGAACTAGAATCGCTTGTAGCAA

>HP002298
CTGCTCGACGCCCTAACTGATCTTATGGTTGAAGAGGGTGGCATCGGGAT
CGATAAAATTAATTTTGACATACATGTCGATGTCGATAGTGGCGACGCGT
TTCCGCATGAGGATAGGAATCAAGTTTTTTAATAGTGAAGAAAAAAATAA
TTCAGTGGCGAACATATGCTTTC

>HP002302
AAATATCGGATGTGCGCGCTTATTACAGCGAGAAATGGCGAAAGCAGCCA
TGCAAGATGATGCATCAGTCACATTACGTACAGGTGCTAGTACAACTCGT
ATTGATAATGCAGTTTAAACAATTTCGTGCAAAATTTAATCTACAACTAA
ATTTTTAGGAT

>HP002303
ACAAAGACGGCGACGGAGTCATTTCGTTTGATGAATTCTCCATCGTGAGC
AAAAAGTTCCCGAATATTTTGTTTCCAGCCTACACTCTCAATACGACAAA
ATATTAAAACGACTCAGTAATTCTTGCTTCAATGATTGTTTGTCCGATT

>HP002413
AAGAATTACGAAAATACACTGGTGTATCACAGATACAACCTACTAGTAAA
GTTGAGTTGATGTTTGGCTTTAATGACGAGCAATTGCAGCGAGAGCGAGC
TATTAAGCGCTTGGGTACATCAGAGCAAGAAATTACGGAAGATTATCGTC
GTCGTATTGCTCGTTTAGGTATGCCATTGGTACATTTAACATGACATTGT
GTAGTTTTGACTTTAAAATGGGTCACATGTACGAAAATTTGGTCTTCCCG
TGTTCCATTTGCTCCAAATCTAGTATTAAGTGTAAGACCATCACTCAGAG
TTGCATGTATATTGTTGCTTGTACCACTTGTAGTCATGCCACTTGTTAAA
TTTGCCATTGAATTGCTGCTTGATAAAGAAAATGGTGGTGGGTAACCACT
TGATGTACCACTTGGTCGAAGGTGAGCCGAAGAATGGGTACGAAATGTAG
CTCCATTTGTCGTACGTTGTGCCACTTGCCC

>HP002621
TGTCGATGCTAGTTGTTCGGGTTGTCCTATTGGTAAAAGTTATTGTATAA
TGTCTTTTGAGGCTTCCAAATTAGTTAAGTGAAATAGTGTGAATATTTTC
ATAACTATCACCTGGATGTCTCCTTTATAGCATTACGACTCTAAATTTAA
TACATTCTTCACCTTACACAGAACGTGATCATAGTTTATGCTTTACCGTC
TAGAATTTCCCAAGACGCACGTTCAAACCAAAGTGTGAGAGGTCGTGGGA
CACTGTTGACTATTTCTGCTACAGTGTTCGGCGTCATGCCTGAAACGATA
TTAGTCTCGTTAATACGCACTAAGACATACAACCGAATAACACCTT

>HP002636
ATTGCGTAAGCATCGACCGTCCAAAAAGAAACAGCAGAAGGACGCCAAGC
GTCATCGTAGTTTCGTTGATGCCGAAAAGAGTAGACTTTTGAGGAGTGGA
CTTATCACGACGGAGGCTATTGAAAAATTGGGGGCCGAGGATTGTAGTGG
TGACGATTATAAGGGCAACAGCCCCGATATCGTTATGGAGGTAGAAAATT
GAGTAGCAAAGGTATGATTAAACTTGTTTGAATACGACTTGCGCCTCGTC
AAAAAAAAGAAACGCCTCGCGAC

>HP002643
TAAGCCCAACATAATCACCTTCTTGCGAGGACGTCGTAATCAGACAACTA
TTGAACAGCGCGAGAAAGCATTTGCAGATATTCTTTGCTATATTTCAAAG
CATCCAGAACTTCATACCAGTGCTATATTTCAAAGTTTTATAGCGAAATA
AATATAGAACAGATTTAGGTTTCTAATCTTAAATACATATCCTCATTGGG
ACTTTCTAACAAAAAGAAAAACGGACC

>HP002820
CGAGGCAATCATGATGTCAAGTCATTAGTTGTCAAGTCGTCAGTTTGCAG
TGCTGCAACTCGACATTCTTTTCGCCGATGAATAGTGCTTGGAGCGTCTT
TTGAGTGAAAGTGCCCCATGGTGCGCGAAAGTGGACGCATGGAATAGACG
ACGGTGTTATGCGATGGCACCTGGTTAATGCGACCTATAACTATCGCCTT
CATGGAGATACATAAATTTTACAAGATGTATTCCAAAGACAA

>HP002849
ACTCGTACGAAAACTTGCAGCGCGTATTTAAGCTGGTAGCTGAACATCCA
AAGGTTATTGAGTGGAACTCTTCTCACAACCAAACGTTAGAGTAGACTAG
TGCTACTCAAGCATCATGCATAACCGAAAATGCCCTGACATT

>HP003006
CATGGTCACTAGTCGGGCAATCAGACTATCGAATTCTTCTCATCTGTCGT
CAATGCACCTCTTTCGCGGTGTATGATTGTGCAGGAGTAGAGCAAAGGGT
GACCAGAGTCTGATGTAACAAGCGTTTACAATCTAGAGCGAGTCTTTTCC
CTTCTGCACTACTCGTGTCGCTTGCTGCGGCTGTTTCACGAGATGACTAT
TATTTAAATTACCTCTCTCTTCTTCAAAGGAGCCAAACTGCCATAAAGTG
TATCATTATGAAGGCAAGCTGGGGCTCCCATTGTACAAGAAAATAAGATG
AAGAAGGAGTTACATGTAGTTCAAGCCTTCCCCACCTCATTCAACAACCC
TCCAAGTGTCATATTCTCAATTAAGGCACCAGCTCACTCTTCATGTTTGC
GTCGTGTGATTGTATCAGGCTCTATTTGCCTCCGCATTGTTGTAGAACTA
CTAAGTATATAGTACTATGATTGACCGCTGATAAAAAAAGAAGACCTAAG
AAGTCATATTTTAAGGTATT

>HP003084
AGCTCGATGTCGGCATCAGGTATATCGCTTGGTTGAAGGTCGAAAGAATC
GTCGAAGTGGTAAATAGGTTTGATATCTTCCCAACAAAGACTCGAACAGC
CCACAGTCTTGTCGACATCGTGAATTTTTTAAAAAGGTAAAAAACCGGCC
CTCCGGTCCGACCTACTTCGTCGGTTCGGTA

>HP003248
gacgatactcgcaacaagctgtaattctcgtgcttcgtggtttgcatacc
gtgtctgtatacgcgaacccgtttcgaattgtttaccgtttaggtcatgg
aattgttgaacttgtacgattacctgcacgtggattggcatccggtagta
ccattagaactcattagtggcgcgtatcttggtgttcgttcgttggccat
gaacacaattagtgcgagctatgaaattgtagcaggagcaacaggaatct
ttgcagcgattgtcactccattttgtaccggaaagntcgacnngnntaaa
gcttttgaagaagatcttgttgcatttcaacgagctgtgattgaagaagt
agatgcatttgatgcagctgaagaacggacaatgacaaaagtaattgtgc
gaaaaccacgtgaatttgaccaaagtggagttggccttttgactgtctat
ggtcctggatctgtaccattagaagagcaagaacgaattgatcacaaggc
tgttnngtacttcttcaactttggtggcgtcgtcgacgacgagcgaattt
attattggcagaagcacgacgtttgcgacctgaagttgatgctgaagaac
gtgtgtttggctcaactcagtgtgttattcagtaaaggatgaaatatatt
tattactgtttatttt

>HP003265
agcgccccccgaaaaatgctgatgtgatgcaggaggtatcagacgagctg
aaaaaggatgcgttgatgattganaagaagccaaagaagaacaagaaatc
aaaaaaacgtccactcgaggacgaagatttagaagtggaggaaagcagga
accttcagaaagaaagtcaaagaaggcgaagaaataaacagaatcaggct
gaagaagaaaggaagctgcagtagctcctgctgttgacacggacaagaag
aagaaaagaagcacaagaagaaagccaaactagcggagtagagctcaatc
ctttcggcagaagtacacgcttgttgctctatatcatagtaccgtttggc
ctgttgtacagctcaatcacgctttgtgcgcatctatttgcaattccaca
atgtttcactggtggtgttaatagtacgtacatcaattaagaactatagt
gccgtacggtaaacctgcagtactaaatagaacttaaa

>HP003279
ACTCGAGATCATCGCTCTCTTGGAAGGTATTGACAGCTCAACTTCAAATG
CCATGCAAGCACGCATCTCGTACACTGACGAAGACATTGCTTGGGATGCT
ACCTTTGAGCGCTGTGTTGTCAAAACGTCAAAAGGTCTATGTATCGACTT
TGATCGTTTCCATTTACTGAAACCAGCACCATTGGATTCGATGCGGTGCG
TCATGCCGTCTCAGTTTTGAGTACCTGAAGCAGGTAAATTCAAAATGCAT
AGGAATCAGACAACAGAGTAACGTTTTGTTCAGTAGGTGAAGGTGAAGTA
TTCGGTTTTACGTGAAATACAATTTCAATTTTGAAAGCTTAAAAAAGAAA
AAAACGGACCCGCCCGTCCGG

>HP003294
AAGGAGCAAAACGTAGTAAATTGGGGTATTGTATTGTTCTAAGTTCAACA
GCAGAAAAACATGGCAGTAAATTGAACAAGAGGAAGCGGCGAAGTAAGAA
AAAAATCGACGAGAAAAAGAATTTGTTTGCATCCACCGGTCTGCCGACTT
CGCGACTTGAGTCGTACAAGCTGGTAAAGAGTAGCACGGCCTAAGCATAT
TCTTTTTATTGTGGCTACAATATGGTATTTTTCTTACCTTTTTGTACAAG
TCCAATTTTTGTTCTAAATTAGAAAAAGGTGTCAGTAAATTAAAAACTAA
TGGCACTGTGT

>HP003300
AGCCCAGGATAATAGATTGGAAGATAAAAACGTTTTGGGTCAGCAGCAAG
AAGGTGGAGGAGACATTAATTTTGCTGGTAGTGAGGACGAAGAAAGCTTC
GACCCACTTCTCGGCGGGGAAAGTCTTATCAAGCAGGTACATGACGACTA
TAGGGAGCGATTAGCCCATCTAAATTCTGAGTGGGGACACTAGGCACCAG
TATATTCCACTGTCTTGTTCAACTGTGGCATAAAAATTTTCACCCAAATA
GACAAGAGTGACCACTTTAAATGGACGTGCAGTTAATATGGAAATT

>HP003309
CAAAAGGCATCTTTGTGTACGGATGTGACCTAAACATCCGTGTCAAGTAT
CTGAAAAATCCAGTTCCAATCAAAGCGCCGATATTGAGTAAAGATGCAGC
ACGTTTGTGCCAGACAATTATATCGCCTTCTCCCGTAAAGGCAACTGCGC
TAGCATTGCTCACTGGTCGCTCATAATGAAATAATTGTAGCACTCAAAAT
CTCCATTAGCATTAAAAATATACGCCACATGAACATATTGTACAAAAAAG
AAAAAACGGGACCCG

>HP003319
AGCTTGAGGAAGTAATTAGCATTTTAAAGACAAACAACAACCCGCAGGTC
GAGTACATTGTGCGTATCATGAAGAAATGGGGCACCGAAAATGGCATTAC
TGTCTGAAGGGCAAAGCACAAAACCTTTTGACAGTCGCGCATAGAAAGAA
GCTGTCGAATATCACACTGCTCAATATATTACTGCAAAACATAGAAAAAA
AAAGAAAAACGCTCGCACTCTGCGTGATACCAACTGCTT

>HP003342
AGAGCGGGGATTGTATGGGATTGGATCTGTATCGATGGGATCGCATTGAT
TTAAATGTGGAGCTGGATGATGATGATCTGTTCGGTTTTTTAAAGTCGTA
AATGGCTTATAACAGATCGATGTTGTATCAGCACATGACAGGAAGTGGAA
CATATGTAAAAAATATATGTTTCAGTATTGATAATACCGTTT

>HP003353
TCTCTGCTAGCTCTTTACAAAGAGAAGAAGGAAACCACGCTCGTAGATTA
TATGCTTCCTGGTATAGAATCATTGCGCTAGATAGCGTGCTGAAGTCTTA
ATTAGGTCAGCTTGGTGACGGCTTCCCTGCCATAATATGTGATTAAGAAG
GAATCGCTTACGCC

>HP003574
GATTTCCACTTCAAGGACAGGAAAAGACCGTTGAGGCTATCTACTTTAAT
AAGCAGGATGAGAAGACACTGCGCAAGCTGCTGCAGAAGATGAAGGGCCA
GACTGATGTTAATGACAANATTGGTAAAGTGATCGAATTTTTACAAACAA
ATTTACAAGTTTTGTTGATCTTGAACGCGCATAGGATAAAGAATATCGGG
ATAACATTGAGGTTGAACTGGCGTNAGATTGTCCTTGATTTTGAGGCATA
TTATCAGGTTGAGGTTGAATTTGAGGTTGAGTTTGGACTGGTTGAGGTGC
AGGAGCAGTTTGAGCTTGAGCTTGAACTTGAGGTTGAGTTTGAGCTTGAG
ATTGCTCTTGTTTTGGTTGTTGGGCGGGTTGAGAGTGAGGAGGAAGTAAA
ACTACTTTT

>HP003584
CGCGTGCATGACAAGTTTTACGTGACTCCCCTCGGCATGCAATGTGCATT
TAACAATTGTATTGATCCGAGCATGTATCCATGCGCCAAAAGCACTTGCG
TCCGTCTTAATTACACGTACGGCAAGTGCACAAAGGACTCGTCGGACAAT
CCCGAGCAGCAAGATCTTGACGATCCCAAGCTTTTGTGTCCATATCCAAA
CCCATACAATAGCAAGCTCGGCTCCTTAGACGATGATGAAGACGACGACA
ATACCGAAAGTCAGAAGTAAACATCACTATCGAGCTTTCTTTGTCTAGCA
GAGGGTAGCAAAGCAACGTGTAACTATCATCAATGTCCATTTAATTT

>HP003590
GGTATGGGTAATCTACCTAGACGATGGTGATATCAACACAACATTCAGCT
GGGAGCGCCATGGAACGTTTCGCTCAGAAGTTGCAATTGAGTGGCGTATA
CCGGAATGCACACCGGTAGGCAAATATCGTATTAAAATTAATGGTGATTA
TAAGCACTTTGTATGGAGAACTGTCACTTCCTATACCGGGGTGTCGTCTG
CATTCCAAGTCGTTGGCCCTACAGCTACTACATGCGCATGAGAGTACTCT
TCAATATGGCCAAATACTTTGCGTTGGTATTCAGCAAATTTTATTATAAA
TCAAAGTGGTGTCCGATGACAAAG

>HP003884
TGTAGGCTGCACCAGATTGGCTGTCAAGACAGTCCTTGTATACTATGCAA
GCTGCATGGCCTTTCTGTGGGTGGATTCGGGCCTAATCAGAATGAAAATA
CTAACCAAAGTCGGTACAACGAAAATGTGCAAGGATGGAGGTGATGCAAT
GACCAGTATTTCAGTTTATTCGCTTGAGATGTTGGTGTAGTGATTGTTGT
TCGTGTTTCGAGGCTTGCTGTCGTTGGTAGGACGGTCTGGACTTGTTCGA
CAATTTGGAAGTGATCATAAACAGACCGGTAAGTATTACACTTTTGTTCA
AACACCATGCGCATGTGCCATGAGGTTTCAATTTTCCGCAGAGCATTAAG
AGTACTTTAGACCTGGAAATATGTAAAAAAGCAGCGCTTCACATCTTGAA
GTGGTTCAATATATGGCTCAAGCTCGACGCACAACGACTCTACAAGTTGT
TCTGGGCTTCATAGACGTATATGTTATGTAAATATCTAATATGAAGCAAA
ATATTGTGAAAAAAGGAA

>HP003911
AACATTCTACTTTACTTTTGTAAGACAATATGATGAGAATGAATGAGTGT
GCTGAAGCGAAGAATATTGGTGGCAATGTTAAAGAGACGTCGAACTCTGC
CAGAAAAATGTTAATCCAATCTTTGTCGGACTCAGATGCTTCAGTTGGTG
TCAAAGTAACAAAGCGCTTTTCAAAATTTGCTGCACCTGTTGAGAGTAGT
TCATCGTCGTCTTCGGACGACGACGAACTTGCTTACTCCCAAGGCCTTCT
GGCCGATTTGACCAAGAACGGTTAGGACATGTGCTGCTAAATCGACGGTT
CAATGTTATCGAAGAACTCACGCTTGTGGTAAACATGTAGATACGGGTGA
AGAATTGTTGACGCCTATGCTTAGTT

>HP003913
TGTACCGAATGCGCCCTGACCTCGATATCGGGTTAGATCCGTACTTAAAA
AGCCATGTCGAAGAATTGAACAAAAGGAATCAGCGACGCATTGTTTTTGC
CATATCTGGCGGCTTCATCTCTATCATCTTATTGCTTTTCATATTTTCAA
TATGGGAGCGGTCATTTTAAACAAAATCATGGGTGTGAACGCATTGGCGG
TCCGTTTACGAAGTTCTCCACCGCCGCACCCATTTGACAGAGACGTTACG
ATTCAACGTCATGTGGTGTAAATTGTAGCACGACTGAAAAACCGGTGGGA
TATTACCGGTATAAATGGAATGTTGATTTTTCAAGAAATGCTTAGTAATA
ATTTTGAAATGATCAAGTTTCT

>HP003937
AACCTTCAACGGCACGGCTCTCTCGTCCGATGTTTCCAGATATTTCACCA
CCGCACGTTCTACTTCATCTTCCAAACATTTATTTGAATCCTGATCTTAC
TGATGTACATGAAGCAGAATGTGCAGCACGTAGACGACTTCGACGCAACG
CGAGGTTGGTACAAAATGTGCGCCGTATCCTCTCATCGAACCATCAGTTC
CAAGCTTAATGCTGTCTCTATTTGCTCCTTTCATAACGCACTCAGTAAAA
GACACATCAAAATTCTTTAACCTTGTCTTAGTATTAAATTATTCATCCCA
AATT

>HP003982
CGACGCTGAAAAGAGAAAAGGCCAAGATTGCGACCTTAGAAAAGGCCATG
GAGGAAGCCGAAAAGCAGTGGGAAGATGCGCAGAGTATTGGAAAGCTGGA
AGAAGAGTTTGAAGTGCTTAAAAAGGAGCTTGCATGGTCGTTTGTGGCTG
AGAAGGAACAGTCAGCGGCGAAGATAGAAAAAGGAAAACGCCTCGGCCGA
CT

>HP003990
TTCTAGTGGCTCAGTAGATAGTGACGTTAGTCGATGCAGTCGATGCGAGA
ATGACTGGAATCATTGCTACTGTTGCCAACAGATGTCTCCCGCTATCTCA
TTAGTAAGTTCCGATCACTGAGCAATAATTTTGTAATACTTAAGCTTAAA
CAATTATTTGCTCGAACCTAAAAAAAGGAAA

>HP004022
AAGCGTCGCGGCTCGAAAAACCAGGGAATAGATGATGCGTATCATCCACT
TCTTGAGTAAACAGACACTATGTTGTGCGGAAGTATAACTCAATAATGAA
GCAAGTTTGAATAAGT

>HP004296
ACATATGTGTTTGGCTATTACCTGCCAACTGGAAAAGAGAAGAATCTGTT
CGAGTATCTTCAAGAAAATCTGGAAAAAAATGCCGAGCATCTTACCGGAC
TTTCTGAGATGCCTTTGGACAAAATGAATCGATCGGAAATCATCAACTAT
ACACGTGTGACAGAAACATTCCTGCGCAACCTTTTTATCTGGTGTTGAGG
ACGGTCTGACAGCTAATTCAACACTTATGTAGGGAGGCTCTTGCTGTTGC
TGTTCGCTATGCTTTACACAACCATGCTCGATTCTTCAAGCACAGATTAT
TTGCTCCACTTCAAATCTCAATAACGAAATATTACCACGTAGATAAAGAC
TACGTGTCGATTAATTCGCGTAATGAAATCTAGGACGAAATGAATGGAGT
AAACCAAAAAANAAAANAAAAAGAAAAACGGAAAAAACCG

>HP004335
TTCTCAGCTTCAGAAAGAATCGCTTGATTGCCTTATCAAGAATCCCGACA
ACAAACATATATGTCAGTTATTTTTTGAGCGCTACAAAAAATGCTTAAAG
GATCGTCGTGATCGTGAAATTGCCGAGCGCAAAGCGCGTTTTCAATCCCA
TAAATAAGGACACGATCTAGCACATGTTTCGCTTTTTTCTCCATTCCATC
AGCAATTTGATTAATTCCGTCCATTGCAATGCGCTTCCGTTTTACCCAAG
CCGTCTGTTCAGAAATCACACAATCAGTCTTACAGGCTGACTATTTCAAT
TTAATATCTCATTATTCCGTAG

>HP004357
GCCTCGAAGCTTTGTACTAGACGTGGAGGGATTAGAGCGGACACTTGGTA
TTGTTACCAACTATCTGGAGTGGGTATTCATCAGCGATGACGATGAAAAA
ATTCGACGGATGAATACAACGCTCAAAGTCTATGGAGCGGTGCCTTCAAC
TGAAGAACTTCGGGAAATTGTCGGCATAATTTGTGGTTTGCTCGCGAATA
GCACTTAATAGTCGCGCAATTACTATATTTCTTTACGAATGTTATTCCGT
GTTACTACCACAGGGG

>HP004360
TAGAGATGCAGAGAAAGGATAAAAAATCGAAGAAGCGCAAGTCAGCTCGA
TCTTCTGAGGATATTTCAATGCATCGTGACGAAGATGTTGCGAAGTGTGC
AGATGTAGCCTTAATTCTGGATACGCTGCGAAGTGATGCTGCGAGCAAGA
ATACGAAGCTGAAAACGAGTAAAAAAAACAGAGGCAAAGAAAAGAAGCAT
CGGATAGAAAGTAGTTGGTGCCACTTATAGATCTTTGATTTAATGACAAA
GTGATGATGAAATT

>HP004369
ACGACGAGGACAGGGAATAGTAAAGCATGCTTGGATTCAGTACTACTGCA
TCTTTATATTTGTTTCAACACTCATCTTTGCTATACGTGAGTATCTATTC
AAGCACAAGCTACTCTCCAGCGTTTGCATCGTCGACGAAACTCGAAGAGG
ATTCAACAAGTACATATAGCAAGAAGGCGGATTTTGTTTAATAAATTAGT
GAAAATTAATTGGATTTTTAATAAGTAGACTAATATTGAATA

>HP004386
CAACTTGCCAGCCGCTTTATTTACAACGTCGGACTTGGCGCGCCTGAGTT
TTCGTTCTACGAGTTTATTCAGGAGCTAATTGGAAATAAGTAGCCTGTGA
TCTTGTTACGCATGATGGCTATATGAAACACAAAAAAGATCGTTGTCAGT
TGCAATGCATTTCTAGTCATAGCTCAACTTGAGCAAAAATATACTGCAAA
TCATAATGTCTACT

>HP004392
TTCAGTCGTGGCTGTTTCGCAGCCGTAGGTCATCACTACTACCGACCGAG
GAATGCAGAGTTCATTCCACTGTTAATCACGGATGCGTTTGAAGAGGAGC
TGCACTAGAAGATACGTCAATAAATTTAGCTTGTTGCACTTGCTTATTCG
TTCCTACAGATTTGATTACGACATTTTGAAGGATTGTAAATGGATGCCTT
TT

>HP004421
ACACAACCGTTGCTGACAATTTGGTACAATAGCATTAGTCTCGTTTTTTT
CGTCTCGGCATGTATTCGTAGAAGAAGGTCGGTAACTTCTGGTAGATAGA
AAATTCGTCGGCGACGTCGTGCACCTTGACGTCTGGTTATCAAATACATG
TTAAAGTCACGATTCCTT

>HP004424
ACAAGTCAGAGCAGTTAGTAGCTAATAAATTAAGTTGTGTAGGGAATTTT
TTCAGGTAGCGCTTATCTGCACAGGAATTAACATCTGCATCACGGTGTAT
CTAGCCCTGTATTTGCCATACATAAAGCGAATTGAGCTTGAATGGAGCGT
ATATTGCCCACGAGTC

>HP004804
CCTTTTTTTTCTATTTCTGTTAAGGTATGAATGAAGTGTCGGTGTCATAC
GCGTCGGGCGCCTACGTGACTGGATTTCTAATTCTAATTAACTAGGGTAG
TGGTCCTTCCAATGCTCTATATGGTGCTACAGAATAAAAAGGCGTTTAAA
GCAGTGCGACGAGACTAAGCGACTTATGTTTTCAAGCCATGTCATGCATC
GAAGTGAGAACGAATATGCTACTGCAATGTCAAATGTTCTTAGACAGAGA
CTTTTCGTGCCGAATTCGCTCTAGATTCTGCTGTTGCTGCAGCTCTGCTT
TAATATTTTTGATACCGCTATTGTATGCGCTTTTGAAGTGCATCAAGATC
CTGCTTTTGTCGTTGCTTATAAGTTGCTTCGCGTTGAAACATTTCCTGCT
GCTTTAAATGACGCCATCTTTCAAGCTCCCAAGCTTCTAAAGCTTCTGAC
TTCAGCCTAATTTTGTGTGCTTCACCATAACTACATATTTCGCACATAAT
GAACCTCATTT

>HP004822
TCAGGAATTTCGACTCACAATCTTGCATTTTGATTTGAAGAAAAGAGACT
CAAGTGATTGTTGGAAAAAACTGGAGGAACTTTGTGCCAACTAACTGGTG
ATAATGTTCATTTTCGCTCATCTATTTCATTAACAGATGACAAGGCAGTT
GAAGGCTAGTTGATAAGTACTTTCCGAGTATTGCTGAACGTGTTAATCAC
AACGTGGTAAGTTTGTATCAAATCTGGTATAACTCAATTGCTAAATTGCG
TCTGAAGAGTTTACTGCAAGAATGTACTGTGTGCTTTGGAGACATGGAGA
TAACAGAGCTGATCTTTCCCTCGTAAACTTATAATCAGCCGCACAAAATC
TTATTACCAAACCTTTTTTTATTGACAATTTTATTACGACCAAGAGACCG
TAACAATAACAAACAACAAATTTGGCCTGTATCCTCGAGAT

>HP004842
CTTTTTTTTCTACCTGTCGAGAATTAACTTGAAACTTAGTCGATGCTAGA
CGTTCAAGACAAAGGTATATGTCTGTCCAATCTAAATAAACAACAGCCGA
ATGCTAGTAAGAACCCCGTATGAATCCTTCTCCCGTGTCATCTGTAACCT
ACGTGTAGTCAGTAGAGATAATAGCGATATTGGTGAACAGCATCTCCCAA
CACGTTCACTAAGTAGCTACGTCTTCATGCTACCACTTGTCGCAGCATCG
AAATACAAAGTCTTCTTGACATGGCAATATCTGAGCTCTCCATCATCATG
CGATAAATGTGTTCTTCGCTACAGCCAGCCTTCGTCAACATCGTAATACG
CTCCAAAGGTTTAAGCCAGCG

>HP004856
GTGAAAGCGATCATCAAAGTTCTTGAAAGTCTTCCTGGAAATTTAGGGGC
GGGTATTTTCTACTGGGAACCTGCTTACCTTAGTGTGGCGGGTCTTGGAA
GTGCGTGCGAGTCGGCTCTACTCTTCAGTGTCAATTGGGACAGCTATCCA
AAGTCGTATGCCACAGCCCTTCCGTCTGTAAACATGTTCAAATGAGGCGG
AGGGAATAAAGAAAGCTTTGTGAGCAATAGCTTTAGTTTGAACATGCACT
TGCCAAGTAAAGATTGTGCTTGCCATAGTCTTTGCATCGAAAAACGCAAT
TGGACTGTTAGGACATTCTATCAGTGATAACCATGAATAAAGCATTGAAA
GC

>HP004905
TCAAAACCGTGGCGGCTGAATTTGCTTCAAAAATCACAAGCAGCTGGAAT
CCAATAGCATTAGATACGTAAATTTCTCATCATGACTCAAGCACCAAATA
CATCTCCAACTTACTCGAGAGAATTGCTGATAACTCAATCCAGTGTATGC
TATGCGATAGCTCATATAAGTGGCATAATAAGCTCCGACTGCAAGCCACA
CGAGAAATGAAAAAAAGTACTATCACCGCGTTCAGTCGAGATAGCAGAAA
CC

>HP004950
ACAAAAGAGAAGAGTCTACTAAGGTAAAAGTCTTCAAGGAAGAAGTAGAG
GAGATCAAATACAAAGTTGAAGAACTCAAAGAGAAGGTCAAGTGTGAAGT
GAAAGAGGATAAAGAGGAAGTAAAAGAAAAACTTGAAGAAGTCAAGGAAA
AATTGAAGAAAAAATAGATGAGGCCAATTATG

>HP005501
TATGGCTTATACCAAGACAATAGTTGCCGCAGAAACAAAGTAGCACCTTC
GCTATCAATTTGATCGAATCGATTAGAGATTCACAAAGTGAAGCATTCTC
TTCTATCTCAATAACTACACTAAAGTCGTCGCGCTTGTTGCCTGACACTA
ATAATTTGTGTGGGAAGGAGGCGTCTTTGAAAGATATCTCAATTCGCTTC
AAGCAGAAGAACGCAATTTAGCTGAATCTTTGTCTCGCGCACACGAAAGC
CCACAGCCTCAAGAATTTTGTAAAGCGCGAGTAGGTCATAAATTGCGAAT
GACGCAAGCACACATTAAAAAGAGCAAGCCTCCATTAC

>HP005533
TAAGGCTTCCGTTTTTGGTGCGGAAAATCAAAGGTTCGAGTCCTTTTACT
TCAAAAGGGCCTATAACTCAGTTGGTTAGAGTATACGCCTGATAAGTGTA
AAGTCAGTAGTTCAAATCTACTTAGGCCCAAATATAAGAATAATTATCTC
AATGGTAGAGTATTTCGTTTACACCGAAAATGTTAGCGGTTCGAGTCCGT
TATTATTCAATTAATTTAAAAATAATATGTCAACAATTAATCAATTATTT
TTTAAAAAACAAAAACGTTCAAAAAAAAAAGGAACCGCTC

>HP005567
TCACATCGTCTCGCAATTTTCAGGGACAAAATGCAAAAGCTCGTTAAAGT
ATACCCATCGGAAATTAGACTTGATCCAAAAAGACGCAAGTGTTGCCCGC
CCGCACAGTAGCCGGCTATAAGTTTGAAGATCAGATGCTTCTTCAGATTC
ATTGTAGCAGCGTCAACAACATTGATTCAAAAAGTAATAAGTACCAAGCA
AAACGTTATAGTAACACTCGCGATCAGCTTTTC

>HP005584
TACATTTCCACCTACACCAGTAGGTATTCCACTGCAAGAGTGTGAAACGG
AAGCTAAAATTTATTTGAGTATCCGGTATGTGAACGACATGCGGCGTTAC
GCGTAGACTCACAGATTATTCCATATGACATTTCCAAAAACTAGAGTGAG
AGTAATACGGACGACGAAGGCCAATCAAAAAAATATGCTAGCTGAATACA
TCCTATTTTACATACT

>HP005621
CGGAAAGAATCACTCCTTTTGATCTCCATCTTCAAGCGGTGTATGAAGGA
AATGCAGAGGATGGAGTGCATTTTTTCGAATCACATGGCTACTATGATAT
AAGTGATGCAAATACCGTGGAAATGTTCCGTCAGAACTTTGGGTTAAGAA
AGGATTTTGGCTGAACATGGAGAATAG

>HP005645
ACTAAGGAGCGTCAGAAGCGCAAGGTGGTTAAAGCGCTTGGAATTGAATA
TGACTTTCCCGGTTACGAGTCGCAGTTGCCAGCCAAAAACAACATATTGC
ATTTACATAAAGATGTTTTAATGAAATTGCTTTATATATTCTAAAAAAAA
AGGAACGCCT

>HP005668
TGTGTCGTCGTCGAAAAGGCTGAAACTGTTGTATGCACACGCTGCAATGT
GTTCGCAAGTCATTATTCACCCAAGAATGGGTCTGTAGGAGGTTACTTAC
CATGAGCAATCCCCCTTCCAATATGTACATTGTTTGAATTGCCTGA

>HP005683
CATTAAGACAGATGAGTCGAATCCCGACTGTGAAAAGATTGCCGACGCCA
GTGAACAGCGTTTTATTTGGTTTCATCATAATACAGATATGCCCGGCTTT
TTCTGGCACCAATCAAAAAAAAGAAACGCNCGCG

>HP006268
GTATGTGCCTTTACCAAAACTATCAGAATCTTACGACTCAGTATCAAAAA
AGTTCGACTTTACCAACGAGTCACTCATGAGCGTTTTTAGATCGGATCGA
ACTACATTTCCAACTTGTCCCCCTGGCTTTCCAAAGTTAAGTGACATTCA
ATGGCTTTCTGATTCCATTGTCAGTAAATTTAAGTGCCCTAGTGTTGTCC
AAGCATTTACATGTCCAGGTCAACAATCGAGTGGAACGTGGGTAGTTGGT
TCCGGATCAACTAGTAAAAGTCCAACTGGAAGCAGTGGAAGTAGCAGTGG
CTCATCACCTGCATCTACGCCTACTACCAATGAAGCGAGAAATCAACTCT
CGCTCTTCATTTCTACTGTCTGTATCGCCTTGCTTTCGGTAATCATGCTG
CTTTAAGCTTCACATGTTAAATTGATATTCCAGGTTACCGATTTGTAACC
TTTAGCCTGCTAGATGTCCAAATCATCTAAAGTGCGAATATTTATT

>HP006403
CAATTTCAAGAAGTTTGATTTTTCATGCATTAAGTCACCTAGGGTCGACA
CCTATGCACCGTAGCGTCACATTCATACATACTCATAGGCACCATTGCTA
CTAAAAATCTAAACAAAGTGCATTGCTACGCGATACACAAGTGAGTTCTT
TAGTAAAAAGTCATGCCGTTTGACCTGTACTTTAGGGCCAATCAGTGGAA
TGCTATGTAAGAAGAGCGACAGACTTGTAATGCTGCGCATATACGAACGG
CAACGCTGCCAATCCGCAGAT

>HP006456
AAGGTGCCGGACAGCTATCCATTCCAAAATGACGTTGTGGTTCCGCTGAA
GGCTGGAGAAATTATAAGCTGGAAATTGCAGGAGTAAACGGCTGATTACT
GCGTTTGTAGGTAGAAAATGTGAGTTACATTGGCAGTCACGTTGGCATTG
TCATGTCGACGAGATGTCCAAGCTAGCGCGTTTTTCTCTTGTTTCATTTG
AAATACTGACTTTAATATCCGG

>HP006466
ACCTTGAGGCCCCGATTCTCACACAAGTACTGCTCAATCGTTTATGCGAT
CCTGAAAAGCGACAGAGTGAGTCCGGTTATTACCTTGCGACATTTGAGGC
CGCGCTGCACCACATCTTGTCATTGGAGCTACCTGGCGTTAAGGGTGACG
ATGGCTTGTAGAAGGTGTATGTTTCGTTTTTAAGCAGACCAACATGTCTT
TAGTTTACCAC

>HP006519
AGCGTGCCAGCCTTCTCACGCGAGCTTAAAAGCATGGGTGTAACTAGTGC
AGATGATCGCTCTATCATAGTTGGATTCTTAGCCAAAGCATTTCCGACCG
AGTAAATTAGCCAAATAAAAAATACATTTTTGTCGGCCGAGGCCTTACGA
AAAGGAGACGCTGTAAAATATC

>HP006526
CGCTACGGTGGCGGAATCGTTAGCACTTCAACTGAACAGAATGACGCGCA
TTTGACAGCGACATCAGTATTGTCGGATGGATTAGTCATTCAAAGCTATT
GTCGAGCTGCTGCATACTTATGTCCTTTGGTGGATGCTACCACAATACAT
GATTATGTTCATTCT

>HP007321
AGCGCCCCCCGAAAAAATGCTGATGTGATGCAGGAGGTATCAGACGAGCT
GAAAAAGGATGCGTTGATGATTGAAAAGAAGCCAAAGAAGAACAAGAAAT
CAAAAAAAACGTCCAACTACGAAGGACGAAGATTTAGAAGTGGAGGAAAA
GCAGGAACCTTCAGAAAGAAAGTCAAAGAAGGCGAAGAAAAATAAAAACA
GAATCAGGCTGGAGATTTCTCTTGGAAAGTATCTTGAGGTGGCATGAGTT
CGAGTGCGGCCAGCATTGACGCATCCACTTCAAATCTAGCAGTCGTGTTG
GAATGAGTCCATTGACAACAATAAAAGAAGCACCATAGAAGCCAACATTT
CAATCACAAACCTGAAAACTAAAACTTCGCTGGAAACCTTGAAGTCGCTA
ACAGTGCAGTTTCGGACAACGCAATTCATTCTGGGATCAAACTTTACCGC
CGCAAACTTGCGGACAATCCTTTCAGGCTTTAAGAACAAAAGTGAGCGAT
GAGCTTCATCTTGATCTCAAAATTAATATTTGATTCGTTATGAGATATAG
TTAAGCTGTAACTTCCCGAACACCTCGATG

>HP007396
TGATGTCACTGAACCAGTGATGGAACTGATGCCACCAACTTTAGATCTGG
ACACTTGCCTCATGTTTTTTCGAGTTGAAAAATTGGAAGGCGAGAGTAGA
AACGCAATGGCGCTGACAGTGTCTGACTCTACAAAACTTATACAAGGTCC
ATCAATATCTGCTTTGTCGCCCGATGAAGCCACCATAAAACAGTTTTGTA
TGCAAAATAAATATACTGGCTCCGCATCAGCATATAATTCGACATTGCTG
TCGAATATCGAGCAAGAGTTATATGAAAAGCTCTACCCTGCACAGGTGTG
TGCGATCCCGGTTTCAATACTGTTAAGTGGTGCTCGAGGTGTCGGTAAGA
CAACTCTTGTTCACCAATGGACGAAAAAGATTGGGGAGTTATTGCTGTGG
AAATTCCGTT

>HP007419
AAATTTTCCACCAGAAGCAGTGTCTGCCATGTCGGCCACGACCGTGTTTT
TGTTAGCGGCGGTAAGCTTGCTTGATTTTCTGCTATGATTACCATTAACG
GATGCACTTACAATTTGTAGTGGCATCCCTTAACTTTTTGCTGTGGGGCC
ACTTGGATTTGCAATTGGCCAAGTTATATATGCCGCTTGGCCTATTGATG
ACGTTACTGGGTCGGATGTGCCTAGGAAAAATTGCTCAAAAGCTAAATCG
TGCTCTTTATTACTTTTTGCCATTGCCGCTGCGATTTTCATTAGTATTGT
GCCACTTAGTTACATGGAGTTGCGCGCTCTAATCAGTTTCTAGGTCAGAT
TTAAGAGCTCAAATCAAGCTTCGTATTGT

>HP007421
CTGCTACTCTTTCCATCATTTTACCATTTTTAACTTTGGCATTTCATTTA
TTTGTGTCATCACGATATCCGAGAATTGCACTTAATTTACCATTAGATCA
AGCTGTGATCATTGACTCACGTCGTTCACGTCAATTGAATGATTTGGAAC
ATGTGCTGGAGAATGTTTATTTACAACCAGCATTGTTAGAACGTGAGCCA
CTAGAACCGGATTATCAAGGACTAATGAGTGATCCAAATGAGCAAAATCA
ACTTGCATCTCCTCCACCTGTTGAGAAGGAATCGTTTCGATCGCATGACA
AGCAGGTTTTCTCTCCAGCATGAATTTTGTCTTTTCTTTTCATGTTTATG
AAAAATATTTCTTTTTGATGGTTTTAG

>HP007428
AATGCCACCGTTTTTTCGTTGGTATTCCTAGTCTAATTAACGTCAACTCT
CACTAAACCACAAGTTCTATTAACTACTTCACTCCCAATTCAACATTCGT
CATCAAACAGTCAGCAAGAAAAAGGTGTTTCGTTCAAAAGTGAAGCGTTC
CGGTTGCGTACGCAGGCCAAGATTTTAGAACTTGTTCAAACAGCTAATAA
CTCGTCAGATATTTGCTTGAACAATAGTTTGATTGCAAAGAAGGTATTAA
AGTACCGCTGTGCATTGAAGCGACATCCATTTGAAAGCACATCTGTTGAG
CTGATTCATTGACTATTTCCTATATATTTGTTCGTCGTACCTATTAATTG
TAAATATATAAATGATATCATTTGT

>HP007447
TTCAGAAGTTCTAGTCTAATTAGTCTTCTAGTCTTCTTTTAGTTGAAAAA
ATCAGTAGCTGTCCTTGTTGCCATGGAAAACTTTCGTCAAGAAGACTAGG
TGTGTTTCTGGACAAGAGCTCCGGTTGCCGACTTTGTCGAAAAGTAGTAT
GTCATAAGTGCACAGTCAAGAAATATCTACCTGGTGAAGGTGCTCGTGGC
CGTTATATGAAGAAGATCGAACAAGAATATTGTTTAACATGTTATCTTAA
AGCTAAACGACTGTCTGCTTGGCATGTAGCTGTAGCGACGCTATTGAAAT
CGGCACCATAAGAATGATTAATATAATGAATAACCTCTAATGTCCATAC

>HP007501
TTACCGATCGATTTTTCTACGTTCGATGAGAAAGGATTTCCAACACATGA
GAATGAATTGCCTTTGACAAAAACCCAAATCAAAAAGCTTGCGAAGAAGT
TAAAGAAGCACGAAAAGTCGCATAGTAAGTACTGGCAAAGTAGAACTAAG
TGTTAGTAGAAGCAGTCGTCATTAAGTTGGTTTACAGATGTGAAGGTCGT
GATTTCTCGATCACATTTCAATTCAACTAGCGCATAAATTGTTTTTCAGC
GATTAAGAATCGATACTTTTTGGAATGATGAAAAAAAAAGGTAAA

>HP007509
ATGATCGGATTTCGTTTAAATTAACAAAGACGACGGAAAAACATTTGAAA
GCACTCGAGACGATGCTTCAAGGTAAAGAAGCTTTTCAATTAGGAAGACG
AGTGGATGGAATTGTGGACTTTGTTCGCGATTCACGTCGAAGTCTTGCAG
ATCAAGACGAATTTTTTCTCACCCTTTTCTCGAGTATGTATCCTTCGCAA
GGATGGTTACTTGCAAAATGTTTACCTTAAGTAAATAAAAATAGTAAAAA
TTAACGAAGAATTTCNGAAAAAAATNTAGTAGTTGAGT

>HP007523
ATTGGACGACTTGTCACTAAGTGAACTTGAGTTTGCGTGTCACGAAAGAG
GAATTATCACACAATACGGTGAGATTGAGATGCTGCGAAATGCACTCAAG
GAATGGCTTCGTATGTACGATACTGACCACTTTGATCCCAATACGAATCC
ACAAAGATTGCCCTCGTCGCTGATGCTTCATGCTCCTGCTCTCTCCAAAT
TTTCCAAGTCTACAGAAGACTTTATTGTGTAAATCAAAGCGATTTTTGCG
TTAAATAAATGATGTTTGATGCAACTTT

>HP007524
TCCTTAAATTGCTCCCGCACGTATCACGAAGATCGTGCATTGATGCTAGA
GTATGACTTTCTGGATGACTACGCTTGTAGCTCTGGCGCGGAGGTGTCTC
CTTCATTGAAGATTCGTTTTATGGATTTGTATGACAGCGATGACTCCAGC
GCTGACTACTTCGTTGACGTTATGTACGACATTTCTCTTCAACACTGTCG
CTAAGTATTTGTACTAGCGCCAATCAGTCGAGAGGTTTGTCACTTTATTT
GAACAATTCAAAATATGAAAATGCTGCT

>HP007582
AAGAAGAGGAAGATGAAGAGGAGGAAGAAGCACCGAAAGAAGTGATTGCT
GTGGCTCCGAAGAAAACAATAGTAGCGCGTACTCTCTCAAAGAAGGAGAA
GAAAGAACTGGAGATGAAGGAATTTGAGGATGCACTTGCCGAACTTGGCG
TCAAGACCACGAATGCTGTGAAGAAAGAGGATACAAATGAAAAAGTGAAG
ATTGAGACAGCTGCAGCCTCCGGCTCATCGGAAC

>HP007604
GGGGAGATACAAGATTTATCGCATTTCGTCCTCCACTCCAGATGTCGAGT
TTCTGGTTGGGGCTGAATATGATCGCAGTCTTTGCAGGTGCACAGAGTAT
TTGACTCCATCGTAAAAAACGAGACCTTTTATCAAACACTCGACGTTTGC
AAGTTCTAATTGTGCCAATTAGCGCAAGAATGTCTTTTTCAGGGATTATA
AGTATATTATACCGTTTTAAGATTG

>HP007636
CCAATGGTAAAGTTGTACACCGCCAACTCACCGAGAAGGAGACGGATGAA
CTATTACAAAGGCGGCTGTGGACACGGCATCTTCGGGTGACATGTAAAAG
ACATTTCTTACGAATAGTTGGTCACATTGCAGGAAAATCGTTGGATTTGG
GCAATAAGTAACTAATGAGAATCGGAAAAAGTATAGGGTTAAAAAAAAGG
A

>HP007673
TCGAACAATTCGTGGCAATGCACGGTGGTCCCCAGCGTCCTAAAACATTT
TTTGATATGGTTGATGCGGATGGTGATGGCCTGATTAATTACGCTGAATT
CATGTTCTTGAGAACATTGCTTGCGAGTGAGGATCCTTTGTTCATAAGTA
ATATGTACAATTTTAATAGATGATATGTTAA

>HP007815
CAATGAGCTTAAGCGCCGTACGGAGGGACAGGGATTGCTTGAAGCACGCG
AAGAAATTGAAGCTATTCAGCGGAAAGTTGCAGCGGAAAAATGAAAAAAG
AAACGC

>HP008664
GTTAAAATATCAGCATGAAATGCAGATTGATCACTTCAAGCACAAGTACA
AGACCTGAGCCAGAATCGGTGTGCACAATTAAAGAACTAGAGGAATTACG
TACGCAGAACAAAGAGGTGGTACAAAAAATTATTTCAACAGGAAAAACAG
ATGAATGCCTTGCAAGTACGTATTGATGCTTTGCAGCAACAACTTGCGGA
CAAGGAGGAAGTGATCAAAAAGACAACAGATTTGCTACAGTCTGCAAAAT
GTCATAATGAAGAAGTNGACGAATCACTGAAAATGTACCGAGATAATCAT
GCGAAACTTCAGCAAAAGCTAGAGATAAGTATCTCCGAAATCAACAAGGG
AAACGATATCATTGAACGGATACAAAATGAAAATCGTTCGCTGAGGTCCA
AGATGCGGATGAAAGCTAAAATTATCAAACAGCAAGAACAGATAATCGAC
GAAAAGCAGCTTCAGCGTGAGGAAGCATTGCTAGAGTTAAAATCGATTAA
AGAAGATCTTCGAAAGCGAGAAGAACACATCTTAAATCTCAAGGACACAA
TAAAAGAGCTAAGTCAAAAATTGGAAGATAGCAATAAACTTCTTGCATCG
AATCAACAAGTGATTACCTGGCTAAACAAAGAAATCAATGAAGCACAACT
TGGTCATCAACGAAGATCAAATGCCCACCCTTCAGTTCTTACCTATCGTC
CGTCTGATAACGTCTTATCGAAACCAAGAGACCCGCTAATTTAAATGTAG
ACTCTCTTACTT

>HP008962
gattgtgtgcatgaatttatttggaacgtgtgttggttatttaacgggta
gtgcagagctgattcagtacgcgttcgaaacagttttgaagagttctagt
gagaccctccttttgaatcgacaagcgctgattttgatgctgactggttt
attagtgctaccattgtcgctattacgaagtctggactcactgcgatttt
catcgttgttctcgatcgtatgtatcgtgtttatgacgctggtaattgtg
attaaatactttcaatttgtgcacgaagagctggctccaacgatggcgta
tcaattaaaacacctcccactatttgactggcgcttaagtcatatattac
gtgcagtgccgcttgtagtgttctcgttcacgtgtcacccaaatattcct
ccgatctacttggtgctcaagcgtcgctannnctaaagaaggatacacaa
agtcatgaaccgcagcatt

>HP008987
CAATTGGTGATGCGAAAGCTTTCGGATACTGTAGCTGCACGAAACAGTAA
CGTTATGATAGCAATAACGGAGGTTCCAAAAGAAGTTGCGGTCGGGCAAC
CTTTTATTGCTGCTATCTCAGTGACCAATAATACTGCGAAAAGCTTGACG
TTGCAACTGCAATACCGCAAGGAAATGATGCGTGGAATCGTGTGTTCGTC
CCTTTCTTATCAGACTCTTGACTTGCTGGAACCAAAGACAATGACAATTG
TTTGGAAAGAATTTTTACCAATTGTTGGTGGACTTCAAGTGCTTGGAGGC
CCTGTGTGTGTTGACATCCACTCAGGTCAAGAATTAACTCAAAGTGTTGA
ACTGGCACATGTTTTTGTTGTGTCACCTTCGTCTCCTTGTTGAAGTGAAA
GTCTTTCGGTAATACTTGCACTGAAT

>HP009002
AATCCACTTGTCTGTGCTGTAGCTCAAACTGTACTTACAAAAATCATGGA
CGACAAGTTTCTAGCTAACGTACAAAAGCGTGGTCGATACTTGGCAAATG
GATTGGAAAAACTACAACAAAAGTATCCAAGAAAAATTGCTGATGTTCGT
AAACCCATTGGAAAAGGTGGACTCTTCCTTGCACTTGAGTGTCATAAACC
CAAATATACCTAAAAAAGGTAAGGAGATAACAAAGAAGGAATAGAAAGGA
TAAAGAAATTAAAAAATCAGTTTATATTTTATATTTTTAATTAATAATTA
AATAAATAAACTAAGAGCAACACAAATACGATATCAGATACATCAACATA
TTAAAGGTTTTTAATGAAAGCACATAATATATATTTATATATAT

>HP009003
ATGCGCTGTTGGATCAGATTCATGGCGGTGTTGTGGGTCTTAAGAATCAT
GCGCATGCTATTAATGGTGAAGTGATTGAACAGAATATCATGATTGACGA
CATTGGCACTCGCATGGATACAGCTACACAAGACATTTCAAGAGAAGAAC
AAGTAGCACGTGCGGTAAATGCTCGCAAAAAAGAAGGTGTGCAAGTTATA
TGGCGTAATTGCTGTGCTTGTGGGGAATTTTGGGTCATTGTATTCGTCAT
TCCATCGTCAAACTAGCAAACGAGTGCAATTGCCAGTTAAACGTCGCTCA
CAGTAGGGTATTAAGAGAATTGTTTGAGCAGAAAACAATCTACTGCTCGC
TACTACTGTAGGCCTTTTTTAATGTACATGTTCCAGTTTAC

>HP009033
GATCTGAGAGAGTGTATGGGTGAGCTTCAGACACTGTACTCCAATTCACC
ATCAAACAGTCTAGCCGTGATTAAAAAGCGCTATTCAAAAGCAGAGCGGT
GCCAAGTAGCAAATGTGCTCCCTCCAACGTCATTCAGTATGGCATTTAGG
TGTCTGTATTTGTAAGTTACATATTTAGAGCTCGGTCTCTAGGTGAGTAA
ACTTCTTGCGCTGCTGACATCGAAAGGCCATGTCCAGGGAGCGATTACAT
GCTCGTCAACCTTCAGACAATCGGGAAAATCATACAAAAGACGGAATTAT
GACGAGCACAAGGACATTTCGAACTAGAAACCCGCGTTTCAATATTGCAA
TAATAAAATGAGAATGACATTT

>HP009058
AGTCGGTCGTAGGCGGTTTCCTTTTTTTTTGTTAGTTTGCAAATGATTGA
CTTAATTCTAGACGAACTTGCTTCTATTATCCGCGTGCTTGTAAGCTACG
CTGCGTTCTTGATCACAGTCTGTGAAGGTCTGGGACAACAGGATAGAAAT
GAAGGGTTTGAGGCTAAGGTGCACGAATTGAGTGGTGTGTATGTCANTGT
TGGAGAGATTTACGTTTTTCAGTCTGTGCACAAAGCAACAGTGATTGCAG
AACCACAGGAACTGGAGCATGGAGTCTATGTGTCGAGCGTTGTTGAAGAT
GTTTCATTTGTTCTTAATAAAGCCTTTTCAGAGCATCGCAATAAGGTGCG
TTTGTAG

>HP009071
TTGCGATTCGAAAAGATTTGCTATGTGACCAAGAGCTGGAGGATTTTGTG
CTTTTGAAAGATATTTATGAGCAATACGGTATGGGCATGGCATGGGAACT
ACGGCTTTTGTACCATTTTTTCCCCAGGCACAATCGTTAATGGCATTGCA
CAATTTGTTTCTGCATCGGGCCAAAAGTACTTGAAGCTTTTCATTCTTGA
CAAGTTAATCATGTTCTAAAAATCGTCGCTGTTCAGTTAACAAATGTATG
CATGTTTATATGATTGCTGTAATACCTTCATCAAATTGACTTGATCGCAA
TTGCAAGCGTTGATAAAAAACTTGGCTCGCACAGCGACTGAATGACTTAG

>HP009072
CGCTGGCTTAAACCTTTGGAACGCATTACGATGTTGACAAAGGCTGGCTG
TAGCGAAGAACACATATATCGCATGATGATGGAGAGCTCAGATATTGCCA
TGTCAAGAAGGCTTTGTATCTCAATGCAGCGACAAGTGGTAGCATGAAGA
CGTAGCTACTTAATGAGTGTGTTGGTAGATGCTCTTTACCAATACATTCG
TGTCGCTAGTATTTCTGCCAGCTACACGTAGGCTACAGATGACGCGGAAG
GAGGATTCATACGGATGCTTTACTAGCATTCGGCTGTTGTTTTATTGAGA
TTGGAAAACATGTACCTTTGTCTTGAACGTTTCAAAAAAGAAAAACGGCC

>HP009075
GAGGCTGCTTCATTGCTTATGAAAGACGCTGAATTGTACAACAAAAAAGT
GAAAGAGCACGTGCGAAGTTATGCCTCGCAGCCCATTTGAAATGGACAAC
CAGGAAGAAGACAGCGATGTTAGCGAGATGAGTGACATTGAGTAATCCTT
TTTCTCGCTCCCCATCCCACACTGCTCTTGCCTGTCAACCCGTATCATGT
CTGGACTGCATCTTATGTCGCTATTCTTTTCGCTGTCGTGAGAATAAGAC
AGAGAGTGTTTATAATTACACTCTTTGAACTACTTAGAAAGAAAGTTAGA
AGAATCCGCCTTTTTCTGAATATAATGAGCATTTCTTCGAAGACGATC

>HP009079
CCATGCCTGTGATACACGTTACGATATATATGGTTGTCTTTTCTTTCATG
AGTATTATTGGCATTATCGTGGGTTGGATCATTGCTGACAAAGACTCATC
TGAAGACTCGGCCGCAGCTGGTATTTGTGTAGCTCTTGCATCAGGGACAT
TCATATATGTTGCTGTTATGGAAGTGATTCCGCATGAGTTTCCACAACAT
AGTCATGGAAGGAGTGAAGATCACACTTATGAACACCACAAGTCCAAAGA
AACGCTAAGGAAGTCAGTTGCACTTGTAGCTGGCTATGCCATCTTTGGTT
TACTCGCTAAATGGTCGTAGTGAATATATAATACAGTTTATTACAT

>HP009109
GGTATCTCGAAGACAGGAGCAAATGCAGGATTTGGCTATGCACTGACCAA
ACAAGAGGAATACGCTCGAGGAACTATGAGTAATAAACCAATTTCTCCTG
GAGGAGAGTCCTTTGTGATAGTAGACAACGAGGAAAAGAAAGAGGAGCAG
AATTATCAGCAGAAATTGCTAGAGAATGAAGTGGAACAATAAGAAACTTG
CTTGTACTAGGAGATGAAGAAGAGAGCTTAGATAGGACTGAGCTAGCGAG
AGTAGTCAGGGCTTGATAGCTGTTTGCAGTAGCTGTCGAAAAGACTGGAA
AACATTACGTGAACGAAGTTGTGAAGGT

>HP009135
AATGTGATAGAGTCTGGACGCTCGGCACATTTATGAAGTTGAGTCCGAGT
GATCAGATTTTTCTAGAAGAATTTTTGACAGTTCATAGATAGCTATTACC
GCAAACTTGATCGTTACTATTGATTGGACCTCTATATTACTTTCCTTTCG
ACACTTCGTCGAGCAAAAATTGCGACCCACATATCTGCAAAACTCTTGCC
TTCGATCGCAGATGGATCAACGGGAACAATCTCGCTCTCATCTGGAGCTA
CAAGCCCGATAATCGATGAAAAAGTCCTCCTACCTCCTATTACCTTGAAT
AGGGCAGCTTAAACCA

>HP009147
CAAAGAAGAGGTCAAGGAAGAGATTAATGAAGAAGTTAAAGTAGAGGTGA
AAGAAGAGATCAACGAAGAAGAGGTGAAGGAGGAAGTTACAGTGAGCGTT
GTACACGAAGAAGTTAAAGAAGAAACAAGAGATATCAGTGAAGAAGTGAA
AGAGGGAGATCAGCGAAGTGAAAGAGGAGGTGANAAGAGGAAGAGGAGAG
TGAAGAGGATAAAGCGAAGAGAGAAGAAGAAGAAAGGGCGCGAGAAGAAG
AAAAACGTAGAGAAGATGAGGAAAAGGCTCAACGAGAAGAGGAAGAAAAA
CAACGAGCTAG

>HP009165
GCTTTGGACTTTTCGAAACGACATTTGTGTGATATTTGCCACTCGACATT
AGTATGTCGAAAGTGTGGATACCAAGCCTCAGTCGATAGTTATGCAAATG
CTCGAACAGGTGTGCAAACGAATGGAAATGACAGTCGAAATTTGGGTCCA
CGCCGCTTAAGCAGCAGTCAGCAACAACAAAGAAACTTAAAATTCGAACT
ATTTGCAAAAGTTGCTTCGATGACTGGTATGCACCGCCAGCGAGATCATA
AGTTACATTTTTCTCGGCGTATTAATGGACATAACATATTGAATTCTTTT
AA

>HP009175
agcccaggataatagattggaagataaaaaacgttttgggtcagcagcaa
gaaggtggaggagacattaattttgctggtagtgaggacgaagaaagctt
cgacccacttctcggcggnggaaagtcttatcaagcaggtacatgacgac
tatagggagcgattagcccatctaaattctgagtgggggacactaggcac
cagtatattccactgtcttgttcaactgtggcataaaaattttcacccca
aaatagacaagagtgaccactttaaatggacgtgcagttaatatgg

>HP009247
CCTTAACGCTAATAGGAATGCAAATTACGTCTCACAAGTATTGAAACGAC
TCGCCAATCAAGTCAAGAGTCCGATCAAAGGTTAACATTCATTTGTTCTG
CAGCATAACCTTTCTTGGATGCGGCGTTTGTCTCGCGTTAGTAACTGCAT
TTAGCCATACTTAGGCAGGCAAATTTTGTCACATGTCCTGGGCTTTCAAA
CATGAGCACCGAGTCAAAATAGATGCACTAATGCAGCATATACTTGAGTA
ATCAAATTAAG

>HP009250
CCACACGTGTTGACTTCATCAAACATGGGTCAACCAGTTATTACTGCTGA
AGGTGAAAATGCTGCAGTTGCATTTGAAGACGCAGTGGCAAGATTTTTAG
GTGAGGAACGAGCGATGAAGTTCTTGCAACCAAAACCTGCAAAGAGCCTT
TTCGGTAGCCTCTTTTCAAAATCGACTTAACCATGTTACGTGACACGATC
ACTCAAGTTTTCAGAAGGTGTCACAAACTTTTCATTGATTCTAACATGGT
GTCTCAACGT

>HP009293
TATGTTTGGTCGCAGCCTTTTTTTAGGTTCAGCTCATTTTTGTCTACAGC
TTTTGTGCCCTGGATTGCACATGCCTACTGTATGGCAAAGAAACTGGCCG
ATCCAATCGACTCCACACATCAGCCGCTATTAAGTGACTATCAAGACTAA
ATGAGTCGCAAACTCTTGCTGGAACCACAAACGTCATTTTTTTTAAAGTT
AAATCGTGTAAAATGTCACCACTTCTGTGAAGCTTCAACTTT

>HP009365
CTGCCGTATTTGAAAGAGATTCAATTATCTTGCGGTGTCGCCAAAAGCCA
CAAGGAGTATAGAACCTATGAGGCGGCATTCAATGACCTTAGCGTGCATA
TATTTCCTTCCCAGTTGCTTACCCGTGGTCTTAAAGACGGCACTCTTTGG
GTAACAAATGGGAGCTGTAGCTACTACGCCAGAATTTTGTACTACTATAT
CTTAAAGTGTT

>HP009370
AAAGTAGATACTGAAAAGCGGTGGATCGTATATAAACGATATTTGTTCTA
TTGTTCTATCGTTGTGGTGAACTAGAATCGCTTGTAGCAAAGGTGCCCGG
TCTAGAGGTAGTTTCGGTTGAGTATAATCGGTCTAATTGGTGCTTGTGTT
TGAAGCGAGTTTAAATACTTACGTAGAAGTAATGCAATGCCGAGTATGAA
GATTGTTTC

>HP009500
CCCGCTCACACGCTGCATGTGGAACAACACAAAACGTAGGACACACCACA
TGAAACAAATCTCCGAGTCGAATTCGCTTCGCTGCACCCTCTACCGGTCT
CCTTTGCTTTTAAATACTCACCAAATCTTGTATTGAAAACATATTTTGAA
AATGAACGTATCAATGTAT

>HP009505
TTGATTGACATCAGTGTCAAGAATGCATGTCCTATAGTGCGTGCTGTGTT
TGTTGGAGAATCGCGTGTGGCTTCAGTTAAGGTAAAAGGAGGATGGGGGA
CCGAGTTTGCAGACAATTAGGAATACATTGATTCAGCTTGGTGTTCAAGA
AAGCAAGTAAGACATTTG

>HP009752
AGCTTCCCAACCTCGAAAGATACTAGATAATCCACCAGTGCGATACAATT
TCTTCGCACAGTCGATCATACCGTCATATAGCTTCGGCT

>HP011351
ACTAGGCCAGACATTCTCTAAGTTTAAGGAAAAGTCAGGAGCTGCATTAG
AAGCGGCTAAATCTTCTAATGCTGGTAAAACGATTGCTGGAGGTCTGAAC
AGTGCTGCCAACGTAAGTCAGGAGAAATATGGCAAGCTGAAGGAGTCGGA
TGCGTTTAAAAAGTCATCAAATCTTGCTAGTGGCGCATATGAACGGACGT
CGCTTGTCGCCTCGGGTGCTTTGGAAAAAGCTCGTGCGGCATCTACTACG
GGATTAGAGAAGGCCAAAACTACGGCGGCGGCTGGTATCGAGACGATAAA
GTCGAAAACGGGCAGTAAGAAGGGTGGAGAGTAAATCAGCTGCAAGTTAG
TTGTCCTTATTGCTCAAAGCGTGTTGATCAACAGAGCAAGTACTCGTTTC
TTGCCGATCTTTGTGGGAATCTTGAGATCTGCGTCTCTTTCACTGAACTC
GCTTCTATACAGAAGCGTTGTTTACGTATTGAGCTGTAGCTAAAGAAACG
TCAATACATATAGGTTAATTAGAAGGTTTCATTAGAAAAAA

>HP011422
TCCGACGGCGTGTAATATACCATAAGTCATTGTTGGGAAGCTGGGGAAAA
GGATAGACTGGCTGGTATCATTTTTTATTGGACATTCAACTATGCATCGA
CCTTGATGGTCTCTCTGGATTCGTTCAACAACCCACTGTATCATAATTAG
TAGACTCCCTGTGTAGCTTTATTCGTTTGCCTGGCAATGTATCCGCTGGT
TTCTTTGGAACTGATTGAAGAGCGTTTTGACGCATCCCAGATCGAGTTTA
TTAAAAAGCACGCGCCAGAGCTTTTCGATGGTAGCCAAACTGTCGACACG
GCGAAGTTTACGGAACTTATCTTCAGTTTGTAAGTAATTGGTCGAGGACA
GGTGAAATCGTTGATGTTTTCTATTCTAACCATCGATTGTGAGCTCAAGC
TCATTAACCTTAAAGAAAGTTTATGGCTTAATTTTTAGATTCTAAAAGCA
TTTTTTAAGATAAATCAATTGTACA

>HP011512
TTTTGCGTGAGATCAACGAAACTTTACTTCGAAAGTAAATCAAAAAAATG
GCAGGTCAGGCGGATGGTAATGGAAAGGAAAAAGCTGCTGTAACGATAAG
TGAAGGTACAGGGTTTAAGTCTGCTGCTTCTTCTATGATTTCAGGGCAGA
AACGACGAAAATTGGAGAATGTGAGTGGCAAAGTATCTGCAGCTTCCGAC
GTCGATGACATTAGCGACAGCAAAATCTTTCGTGCACGGGTTCTGGAGCT
TATTGAAGGCAAGATTTTGTTTGACAAAGATCGGCAACAAAAGGAAACAG
TACTTCGAGAGCAGGAGTTGGAGCTGCAAAAGTAGTTTTTGGACTATTTA
CAGACAAAATAGTGTATTGCTTTTCGCGCTGACCTGGCAACAATGAACAT
TTTTTTACCAT

>HP011607
TGCTAGAAATTGATGGCGTTGGACGCATTCGAGTGAAGAAGTATGGGTCA
GCGATCATAGAAATTGTCAAGACATATTTAGAAAAGAACAACTTGACTCC
ATTACCAGTGCAATCAGGGCGCCCAAACAACGCGCTTGGCTGGGAACAAA
TTGATTCTGACGTCGAGATTGTCGAAGCACCTGCAGCATCCAAATCATCA
CCATTTTTTTCAAGAAAAGAATAAATTGAAAGCTACAGTGTCAACAAGAC
CGAATACAAGCGTTAAACATCCTGTCATCGATAATGACGTCGATGACATC
GATTGGAATGCATTGGATGCCGATATTTAAATCAAACGAGCTCAGTAAGT
GCATTGAATAAT

>HP011655
TTCAGTCGTCTTCTTTGGAAGATTGGTGATCATCTACCACTCAGTCAAAA
TTCTCTCATGGGTGCACTGCCGACTCTTTACGCTGCTACTGCACCAGACG
TAGAGAACAATGATTACTTTGGCCCAACAATTACTTTGAAGTCTGGGGTC
CACCTAAGCGTGTCGAGGCAAGCGAAGCCGCTCATGATGAAACTGCAGCT
CAGAACTTATGGAAAAGAGAGCGAACGTCTTGCCAAGGTCAAGTTTGATG
TCTAGGCAGCAAGATATGTACAACAATCTATAGTTCTTTATTTGTCGCAG
TCACGGTTGATGATACTCAATTAATCTTTTCTCTTGACTTC

>HP011666
CAACTGGGTTTGATGGGCGAAGAGATCGCTGTCGATGACTGTATGGCGTG
TCCAGATGGAGGATATCAGGAATTTCGACTCACAATCTTGCATTTTGATT
TGAAGAAAGAGACTCAAGTGATTGTTGGGAAAAACTGGAGGAACTTTGTG
CCAACTAACTGGTGATAATGTTCATTTTCGCTCATCTATTTCATTAACAG
ATGACAAGGCAGTCGAAGCTATTGATAAGTACTTTCCGAGTATTGCTGAA
CGTGTTAATCACAACGTGAGTTTACTGCAAAGAAATAAGTAAACTAAGTA
GTAGACTTTGGAGACATGGAGATAACAGAGCTGAT

>HP011672
ACTTCGGACCAAGAACCTGATAAACGCAGATGCGAATCAGGGTGACATGA
ATGTGCAAGATGTAGAATAATTGCCGTGCGGCTCGTAAGTTTTAGGCATC
CTATCTTAGCTGTTAGTAGTATTTTAGCAGAAAGTCTCCGTTGTGTCTAC
GTCTGAGATTGCAGGGGAATGAGAGGCCGCAGCTGCATTTGTTGGCCTCC
TCCCTTTGCAATTCAACGATCGACGTGTCCGTCAACTTGACCTTTTGACA
CCACTCACAGATATTTAGTGCTTAAAAAAATGTTAGATAGAACTATTTCA
CGTTAATCTAACGCCTTGCTTCTTTGTCTAC

>HP011699
TAACCTTGCGCAGATTTACGAAATTTATAACATGAATGGCGTGGTAGGCA
AGTGCAAGTTTGCAGGTCATCTTCGAAGTGGAAGTTATAGTACTGAAGTT
GTTCTGATTGGATTGGAAGTGCAGCTTCACAATGGTAAAGGGACAATTGC
TTGTTCTTGTGCATGATTCTGTATTTGCTCAACAACTTTAGTGCTGCTAT
TAAGTCAGCATTAATTCTTCAAGTCGCGTAAGTTTTTGGATCATAAAAAT
TAAGGGAATGTAAATAAGCTAATTTTAAAAATTTCCTATTAAATTTTATT
ATTCTTAATGTATTTTCTAC

>HP011704
GCAACTCTAGTTGAAAATCCAGGAAAAGTCATCAATAATGATGACGAAGG
TGAAGATAGCGATGATGATAATGATGTTGACGATGATAATGACGATGAAG
ATAGTGATGAGGATAGTCACAGAAAAGAAAAATCAAAGAGTGCTAAAGAA
GATCCGAAAATTATTGAAGATACACCGGTTAAAAAGGAAATTCAGATAGA
GAAAGAAAATGAGATTGCCAAAGAGGAATCAAAGGAAATTCAGATCGAGA
AAGAAAAAGAAAAAGAAGTTGTCAAGGAAGAACCAAAAGAAAATGAGGGA
GAGGAGGTTAGAGATG

>HP011720
GAAGCCACCCATTCAATTTACTAAACTAGACGACTAAAGAAAGACCGCTT
ACAGGTTTTGGTCTGGCATCTGCAATTTTCAGTGTCTATCTCGTGGTAGA
CACGCTTAACTCGCGCTTTTCATCTGGAAGTAAAGATGGCGGTGCACATG
CTGAATTGGATGAAGTTACGGGAAGTAAACGCAAGTAGCAAAATTACGAG
ATCAAGACGTAACGTCTTAAAGTTCCCAGTCTTTTGTGTATGTAACCAAT
GGATTTTTATCCTTTTACAAAAAACAAATAAAGAAAGACTAATGGTCAAG
CTGCTTAACTT

>HP011730
ACAGTATGACAACATCAGCTTGCAGTTCAGCATACCTTCCATCCAACTCC
TTGTTGCAGCAGTTTTCGAGGACTACTGACAGTGACTATGGCGAGGATCT
AACGTCTGAGCGTGTGTCAACAGAGTCAACAGAGAGCGCCAACACGGCGC
GTTCCGGATCGCTCATTGCACTAAATTTGGACGCTAAGGATAGCAGCGAG
ATCGCCATTTAAACCATGAGTGACTCGCAAGTGTATGAGTTTCAGTCGTC
GTCAAATAATATTTTTTTTCATTTTTTAGTTAAAAAAAAGGAAAAAACCG
CCTCGGCC

>HP011757
TTGCCATCGGCTTTGACGTAATTAACGGAGCGTATCACTGGCGGACACAA
GAATGCCAGATATGCATATATGGGATGGGTGGTGGTCCACCATTGAAGCA
GCCGAACTCACAACGGTGAAGAGGCTTGTACTTACTCAGGCTCAGGTTAT
TTATAAAGTAGTCGTCTTAAATTCCATCATCGGAATGCGGCACAGCTATA
AGGGCCTCAAGGATGTTGCGATGCAAATGATAATAAACCATCTTAAGTTC
TTTTAATATTTCTCCAAAACCAATACAATTACCAAGCTTACCATGGTGC

>HP011820
TAGAGGCGGCATCGAAATCAGTGGAACGTACTTTTAAACGGATGCAATTG
TCTGAGAAAAAACGGGATAGTTTACGACAAGCTATCAAGGATATACGAGC
TAGTAAAGCGAAGGAGATGGAAGCACATCTGCAATGGCTCATGGAGCAAA
AATCGCGTTTGGAGCAAGAAATAATTACGGTCAATCTACAGCTTGAAGAG
AAGAGAATGCGACTTGATGAAAGAAATGTTTGACGATATCAGCGTTTTTT
TAAACAAGTAATTCAATTGATGAGGTG

>HP011841
GATCCTTTGATGACTAAGAAATTAGATGCGATGGAAGAGTATGAAAAGAA
ATTAAAGGCAGCTGAGGAAGCTGAGATTTGTCTTAAGCGGCAGAAAAAAG
AGCAAAGGAAGGCCAAGAAGTGTGAAAGTGAGGATCTAAGTCAAGACCGA
GTTACTGCAGAGGAAACAGTGGATGTAGTTTCTGAATCAGATGCTGAAAT
GATGGCCATGATGGGTTTCGGTGGCTTTGGCGGTTCAAAGAATCCTAACA
AATAGAAAAGATTAAATTCATAC

>HP011844
GTGCCCGAGACTCGAACAATTTGCGCTTCGGAATGGAAAAGAATACTATT
GTTGTCGTGGGAGCAGATGGGTCATTCTACAAAGCTGTATTTGATGCCAA
TGGCAAAATGCCAAACACGTCTATCCAATTATCAGTCCGACGAAGACGAA
TAGACCTTTTTGTAATGGATATCAAAATTCTCTTAATCGGCCATGAACAA
ATAGCACGAGACTACCTACGCAGCTCTTGTATCAACCGTAATCATGATTC
GCTTTAGTACAAAAAAAGGAA

>HP011859
TGGATGAGACTTTCACGCAAGAGGCGATGAAAGCTTCGGGGATGCATGTA
ATGGGTTGGTCCGATAGACGCCATGTTGAAAATACCAGCGTCAAATTTAC
GTTACACAAGACTTTCCCACACGTGTGTGCTGAGAGTATTTGGAATATTA
CATGGCAACGATTAACTACTGATAGCTAATGGAAGTTTCTTTAGTCCATC
ACTGTTTATACGGGTCAGTTGGAAGACTTTTTTTAACTTAGCTCTTATCA
ATGTTCTCAATTTTTG

>HP011868
TTGACTTCAAGTATGTCATTAATAAGCTTAATACCAGGGACCGTCATATA
TAAGCATCATCTCCTAATACCATCCTTTACATTACTATAGACGACGTTGT
TACATTTTTTTTTGAATTAATATGTTATTTAATTTTTTCTTTTTATTTTT
TTTTTTTTATTTATATTTTTTTATATTAGTCATCTTTTTTTATTTTTTTT
TTTTTTATTTTATTTTTTTTTTATTTTTGGTTTTTTTCTCCGCGGGTAAG
GCAGTCGACTGGGG

>HP011951
TACAGTCGTCGAAGTACCCTAAAGCATACTTGGCTACCCTTATTCCAAGA
AGAGTGGACGACACCACAACATTACAGAAATGCAGTTTTAAGAAACTGAA
TGGCGGTTACATTGACAGTTTTGGAAGCCCAGCATCAATTAATTATCCAG
AAATTGCTGGATCAGTGCATCTGTGGTGCGTTTTTTACTTTGCCAACATG
CATAAGTACGTCTTTTATATTTTAAAGGAGTTCAACGCTCAGAATAGA

>HP011969
CCGCTGCGTTATGAATATCAAACCAGCAACCTTTTCATTCAGATCACTAA
GATTGGCGAGAAAGTCTTCGTAGTTGCTGGGATACCGCACACAACATAAT
GGTCGCTCAGTGTTGTAGGTGGTGCGTCGCGCCGAAAGCAAAGAGATATA
TGACGGGTTCGCGATCGTAGGTTTCCACTATTAGCAATGGATGGTCTGAG
GAGAGAAGTTAATTCCAAATTTGAAGTGTGATACTCGTCTTAC

>HP011983
CCTAAGTTTTATTAAACAGTCGCAACCCCTATTTGTTGACACCTAAATTA
TTTATAATAATTTAGGTACTTTTATCCCGAAGTTACAAAGTCATTTGCCG
AGTTCCTTCAATACAGTTACTCATACACCTTAGTTTACTCAACCTATTCA
CCTGTGTCGGTTTAGGGTACGGTTTTTTATTTAAAAAGCTATTTCCTGAA
AATTAAAATTTTGTCACTTTTTAAGAAAAAAAAAGGAAA

>HP012053
TTTCTTTTTCGAGGCGTTTTACGACTAAAAATTGTACGACAGACAGGAGG
ATATCGGTGTTGATGTGGCTCGATGGATGCAGGAAAATGACTTGCCCCCT
TACTATACGTGCTTGAGTTATGTGGGTGTCACTGGGGTACGAGTAGGATA
AGTTTAATTGCTTCGCTTCTGTCTCGACTCACAAGTTGATGGAGTGTTTT
CGCTAAAATATGTTGCCATCACTG

>HP012067
ttccaaaggaggcgacgcccgaaattattgaagagatgattatggacgtg
acgttannaaagtccaaggcaggggataagcagtgtattgatcagaacat
tactgcaactgatttagagaatgaagccaagatgaaatacacattgacag
ttcgggatctcgagctggagcaagtgctgatgaggtgtgacaaaactaaa
aaaatacccgcgaatgagctact

>HP012086
GAGAAGCCACCTGGACCAGGTTTTCGAATGCGCCCAGATGAAGACCTCAA
GCCTAAGATTAATCCGAAGGATATAAAAGACGCCATGCTGTACTAGGCCA
TTTCACTGCAATCTTTAAGTATCTTGTCGACTAACAGACTACATATAACT
CGGCAGGTCTTAATTTTGGTAATTCAATAAGGAGCATTATTCCGAAAATA
AAAAAATAAATCTAC

>HP012090
AGCGCTCGTAGATTACCATTCGGCATATATTCCGTCACTGCTGAAGGTTG
AGCTGCTGCTTCCACCAAATGAGACGGTGAAGTTGGCGAATCAAGATCGT
AAACACGCTGTGCAGAGTACGTAGAATCCAATAAAAGCTACAATTTGAGG
ATGTAATAGTGAACATCTTGTAAGTGACATCTTCTGTTGTAGTTTAACTT
CGGTTAATTCGTTAC

>HP012094
ATGGACTAGGACTATTGGAAGATAATGAGGAATTGCAAATGGAAGTGGCG
ACACTGAAGATTCAATTAGAAACTGAAACAAAAGAGCTCACAGAGCAGCG
GGATATGTGGAAAAGTCAGACAGAACATTTACAACAGGAGATGGCACAGT
GGAAGCGTAAATGTGCACGAGTAGAAGATGAATTGACGGATTTAGCCAAA
GAATTTGAACATTT

>HP012127
ATCAAAATGGACTAGTCTTAAAGCTCAATATGGTGACTGTTTTATCCGTG
GGAACAATGTGCTATATATTTCAGCGTCCAAATAACCTTCTTTAGTACTA
CAAATACTCTACTTAGACCAAAATGATGAAGCATTTCTGCTTAATAATGG
CAATTCTTTTGGTTCCAAATGCTCTTGAAGTTTCTTAATACATCCATGAT
GACACATC

>HP012133
ACGAATGATGTAAGGCTGGATGCGGTGTTGCTTTTGCTTGACGTATCTGG
AAATTTGCTGTACAATTTCATATGAAAATGAACATGATTTGTCGTTTTTA
AAAAACGCTTTCGAAAGCGAGACAAGCTTAGACTACAACGAATGCTTGGA
AATGTCGAGTCTGCCATTGGTACCAGAGCGATCACGAGATTCAAATGAAA
GTTAAA

>HP012287
TGTTGAAAATCAAGGGTGTACAATATGTGCCACTTGTTGGAAAAGTCACG
GTTGCTATGCTTGAACGCAATCTCTTGCGTCTATACGAGAATTTTCATTG
GAAACCAAAGAAAGTCTGGCAATAAACGTTTAACGAGAGACAATTTCTTT
GACTCGCGTTAATATGCAATATATTTTTTT

>HP012456
TGTGGCGTCCTTCAAAACAAGTTGTCGGAAATCAACACGGTCAATACGAT
ACAGGATAGTCGAGGGTGAAGATACGAGTACAGAAAAGACTGCGTTGGCA
ACGCCTAAAATCGCCTCGTAAAAGCCAAAATAATGTTGACTTGACAAGAC
G

>HP012540
CACGGGTCGTCGTATTGTTTGGGTTGCGTTGTTGATCAAGATATCAAGAC
GATGGTAAGTCGAATCAATGTGGTTCATAAACTTGTCAATTACTCCTAAA
TCGCGGAAATCCATGCCATAAATGTGCAATCGACCTTT

>HP012554
CCGCCCTAATGTTTGATGCATTAGGTATAACCCAGACCGTCCGCTTCCTG
ACTGGTACACGCCTGTAGATGTTGAAAGTGATCGAGCAATGTGGACGTAA
AACTTGTTTACCAGAATTTTGACAGTCATAGAATTT

>HP016045
ACAAAGTAGAAGAATTTAAGGAGAAGGTCGATTGTGAAGTAGAGGAGGAT
AAAGAGAAAATTAAAGAAAAATCGAAGAAATTAAGGAAAAATTAGAAGAA
AAGTCACAGGTGTATTCGTGTGTTACTTCGGTAGGATCAAAAGCAAGTAT
ACTATCGAGCGCCATATCCAGGCTCACCATTCAAAGACAACGCCTTCGAT
CCAAATACCGACAAGCCTCTTATTGTGTGCACGCCGAGTCTCGAAACTCT
GCACAAAGTGATTGTCTTTCGTTTCGCGAGTCGCTATATTAATTACTTCT
GTTGCTATTCAACTTTTTACGGTAAGCAAGTATGATTAATCGGTAAATGC
CAAATTTCTAGTGCTGATTAGGTGAACATACAAAGTGAATCACTGTATTT
CGCAAGAATCACCAAATCTTCTTCCCAGCTAG

>HP016091
acaaaagagaagagcacaaggaaaagctcaaggaaaaatagaagagggaa
aggagaaaattgcagaaaagatccacgacggcaaacacaaaatagaagaa
cttaaggaannggacatcgagtgtaaggtggaagaggataaggagaaaat
taaggaaanncaattgaagaaatcaaagaaaaaatacgacgataaagtag
atgaggccaagtataaaaaagaacttaaggaaaaggtagagtgtgaagtg
gaagaggccaaaaaagngaaatcaaggaaaaagaatacgaggccaactac
aaaaaggaagaacataaggaaaagactcaaggaagaagtagaggagatca
aaataacaaaagttgaagaacttaaagagaaggccgagtgtgaaaaagaa
gaagttaaagagaaaattaagg

>HP016153
AGGAGATTACGTAAAGTTTCAGAGAATGAAGATGTGAAGGAAATTGAAGA
GAAGCAAGTGCAAATGGAAGAAAACAAAGTAACTCCGAAGAAAGATGACG
ACGATAATCAAAGTAAAGCTGAAGATGTTATCAAGGAAACTCCAAAAGAT
GTTGAAGGGGACGAAAAAGTTAAAAATCAATCGAATGAATCGAATGATAT
GGAAAAGAAAGATGGAGAGATTAAGATAGAGGAAGAAATACAAATTATTG
AAAAAGAAGCAACTCTAGTTGAAAATCCAGGAAAAGTCATCAATAATAGA
TAGACGAAGGTGAAGATAGCGATGATGATAATGATGTTGACGATGATAAT
GACGATGAAGATAGTGATGAGGATAGTCACAGAAAAGAAAAATCAAAGAG
T

>HP016250
CATATTTAGAAAAGAACAACTTGACTCCATTACCAGTGCAATCAGGGCGC
CCAAACAACGCGCTTGTCTTGGAACAATTTGATTCTGACGTCGAGATTGT
CGAAGCACCTGCAGCATCCAAATCATCACCATTTTTTCAAGAAAAGAATA
AATTGAAAGCTACAGTGTCAACAAGACCGAATACAAGCGTTAAACATCCT
GTCATCGATAATGTACGTCGATGACATCGATTGGAATGCATTGGATGCCG
ATATTTTAAATCAAGCGAGCTCAGTAAGTGCATTGAATAATACGTAAACG
TTCGTTAGACCATTCAACGTCTACGTGGGATGCAAAGAAGCGAAGTAACG
TATCGTAAATATTTAAATGGTGTCGT

>HP016294
tttggtagggtttaatnaggtagcgggggcagtattatatgtccagccaa
ttttgccctatgcactatcttttgctgctggtgctatgatttttgtcgta
gtggatgatttaatacctgagacgacccaaagagcggcaatcaaaaaact
agcaacgtttggtacaattctagggtttgtcgtcatgatggtcatggatg
ttgctctaggataaaagcaacacatttcttttacgaaagttcgtttttta
gtcgcgttcatccatgaggaaaaaggaaaagtcctcgctcgaatcgcagc
atatatcgactgtactacttttattggcatttttccagaggttcgttgtt
gattgcggctgcgaccc

>HP016345
AGCTGAGGAATTGGCGAGCTTGAGTGCTGACGATCTAAATCATCGACTTG
GGAAACTTCCGAAAAGATGTTACCCGCTGATCATAGCGGGAAATCTCTGT
CTCAATCCGTTCAATCAGCATAACTATCCCAATGACGGTATAATAATGGT
TAAAGAGACTGAACTGCCCGGGGAGTCCCGACAACAGGTAAGGTTTTTTG
ATGTTCTGACGTCTGGGTACAGCGCAATGCTTTATAGCTTTATTGGTAGA
TCATTGGGGCTTCACACTATCTCTTGCCGTCTCATCCCACGACAATCAGA
CTCACACAGTCATTTCTGGGAGCATAATATATTATCATCCCAAATTGAAA
TTACT

>HP016360
CCGCGGTCATGGCACTAGGCTTTTTGGAAGATTTCGTTTGCGCCACATAT
TTCAGCACGCTCTTATGTGTGCTGGATATAGTGAAGCATGCTGTCTATAA
GGACCGTAAGTTTGGGAATTTCCGGACGCTTTGGGACTTTTGTCCTTTCA
GGGTTGCTGCTTCTAGTCATGATGTGTCCATTTATTGCCGACTTGTTACT
AGTAGTGCATCGAGACATGAGGTTCAGTAGCGGACTGGCCGCAACCATCA
TCAGAGAACAAGTAGAAGCATCTAGTTTTTACCACAAGGCTAATTACACG
CACAATTGTGCATTCTACTGTAACATCGCCCTTCAACAGTACTGAGCGTC
ATC

>HP016392
AAACAATTCATGTCATGTGTGTTTGAGTGTGGCCATTGCTACCATTTACC
ATGTTTAGAAGACCAGATGCGCATGTGGAAGAGCGTTGAACTCGAAATCT
CAGACGTTCATTAGGATGTTTTGTATGTGATCACAGTACTCGAGAATATG
CGGAATCTAGTCACATGACTCAACCAATATCAGAAGTAGTACCTCGTGAA
GTAACTCAAGATCAACTTGAGAGAGCGAAGGACATGATACTGAATATATC
AAACGTAACTAAGTAGTACAAGAGGACAAATACATGTGTCTATAAAAAGC
TAATACATCAAGACCTGCTAGAAAAAAAGAAAACGCNCGCGACTCT

>HP016432
ATCACTTGATGGTGTGCTTGTCGTCCCGCAAGAATGGTCGTATTATTTAC
GTTCAGGCGACGGTGGCCTTAGATCATCCCATCAAATACCAACAACTGAA
AAATGTCTATCAAGATTTGATGCAGCGCCTTGAGTTTCTAGGCTTTACAC
ACATTTTTTCTCTTTATCGTCACGAACGAAATCTACGATAGTTTCACTGT
TCAATCTTACAAAAACAAGATGGGAAGAACCGCAAAAATGAATGTTGATA
TTGACGTGACGCAGTATGTTGGAAAGATTCTTACGGTAAATAACGACAAA
CGATTTACAAAGAGTACATACTTAGGTTTGAGGCTCAAAG

>HP016457
ACGAAAGAGACAATAACAAAATGGCTATACAACCGCTTGAAATTCCACAA
TTCGTGAGTGGAATACCAGCAGCTTTACTGACTCATGGAGAACTTCGTAA
ATGTCGTGTACAAGTATTTCTCAGTCCTCGTAATGTCTCGTGTACTCCAA
TTGATGTAATTGAAAGCTTTCAACCGCTTCTGACCTCAATATTTCAAGAC
ATGAAGTCATCAAGACCTTGGCAACGTGATACATTATCAAATGGTTCGAC
TTTTAACGTGTTATACACTTAAGTCAATTAATGGGTTTGCCAAATAAGTT
ATTGTGACCTTTTTTTCAATGTACAAAAAAGGAAA

>HP016460
TTCTCAGCTTCAGAAAGAATCGCTTGATTGCCTTATCAAGAATCCCGACA
ACAAACATATATGTCAGTTATTTTTGTAGCGCTACAAAAATAGCTTAAAG
GATCGTCGTGATCGTGAAATTGCCGAGCGCAAAGCGCGTCTTCAATCCCA
TAAATAAGGACACGATCTAGCACATGTTTCGCTTTTTCTCCATTCCATCA
GCAATTTGATTAATTCCGTCCATTGTAATGCGCTTCCGTTTTACCCAAGC
CGTCTGCTCAGAAATCACACAATCAGTCTTACAGGCTGACTATTTCAAAT
TTAATATCTCATTATTCCGTAAGAAAAAAAGGAAA

>HP016471
ACTCGACCCAAAGTTTTTGCGTAACCAGCACTGGGCCAAGAAGTTTGACA
AGAAGCACCGCAATCGCAAGAATAAAACAAGGAGGAATAAACTTGGTGTC
ATTAAAAGACGTTAATGAAGATCTACTGTAACATTCTGTGCAAGCTCTTT
TCGTGACTGTAAAGAAGGAGAGGTTTTGACTTTTTTAATACTGCTATGGT
AGCTGTACTGCGATATCGATTGAGGTGCGTGCAAACGACACAAAGACAGA
TGTCTGGAATTCTGCGTCTTAAAGCGTTGTGTCTTACTTGGGATCTGAAA
CTGCAATAAAGCAACGAGAGTTTCTTATATACT

>HP016480
TATGCGAGCTACTTGTCGACGAATAAAGAAGGTATCGAATCGAGTGGTGC
TCGATCAGGCTAAAAAAGTAAATAATGTGTTTTTAGCTCGATCTAGGCGT
TGAACACATTGTTTAGAGTTCGATCTGACCAAATAGCGTAAATATCTTGT
GTTTTTGTATCAGCTCTTCGAAAATGACATAGCGAAGCGAGTGATACGAT
GCATATACATCACGTTGTATTTCTCTTTTGTCTATTTCTTCCTTTTTCTT
TTTCTTTTTTCTTTTTCTTTTTTCTTTTTCTTTTTCTTTTCTTTTTTTTN
TTTTTTCTTTTTTCTTTTTCTTTTCGTTACG

>HP016505
TTATACAAGGTCCATCAATATCTGCTTTGTCGCCCGATGAAGCCACCATA
AAACAAGTTTTGTTATGCAAAATAAATATACTGGCTCCGCATCAGCATAT
AATTCGACATTGCTGTCGAATATCGAGCAAGAGTTATATGAAAAGCTCTA
CCCTGCACAGGTGTGTGCGATCCCGGTTTCAATACTGTTAAGTGGTGCTC
GAGGTGTCGGTAAGACAACTCTTGTTCACCAAATGGCGAAAAGATTGGGA
GTTATTGCTGTGGAAATTCCGTTCGCTGAACTCAAAGGGCAGTCTGACCT
TCATACGCTCGAAATATGCGCGAACAA

>HP016530
AAGCAGCCAGCGCAAGGTGCCAACGATATGTTGGCCTTAAAAGGAAAAGC
AGCATGCTATTCTCAATATCGATCTTGATCTGAAAGCAAATGAGTGGGCA
GCATGGAACAAGTCGACATTTAGACGAACGCAAACGAAACTAGCACATGA
GGATGGTGCAAAGTCAAGCGCGAGAGTTGCTTCTCCATCGCGAATTTTAC
TGTTTGATATGTCAACGTAAATTTATAAGTGTGGAAGCACTAAATCGACA
TGAAGCACTATCCAAACTGCACTTGGCGAATGTGCACGCCCAAGAGCTAA
GTAACNTCAAATTCTATACCA

>HP016612
AGCGCCCCCGAAAAATGCTGATGTGATGCAGGAGGTATCAGACGAGCTGA
AAAAGGATGCGTTGATGATTGAAAAGAAGCCAAAGAAGAACAAGAAATCA
AAAAAACGTCCACTCGAGGACGAAGATTTAGAAGTGGAGGAAAAAGCAGG
AACCTTCAGAAAGAAAGTCAAAGAAGGCGAAGAAAAATAAAAAACAGAAT
CAGGCTGAAGAGAAAGGAGCTGCAGTAGCTCCTGCTGTTGACACGGACAA
GAGAAGAGAAAGAAGCACAAGAAGAAGCCAAACTAGACGGAGTAGAGACT
CAATCC

>HP016653
CGTACGACGTGGTCATCAAAATTTTTGGAAAATATTCCGCTCTTTTCGCG
TTGAATCTGACATCGTCAGTTTATCGCCCCCGAGATCGCGGCTATCGCTG
CCTTTGTGCGAATCCTTGGATTTATCGTGTACATGCGCGGTTATTCGTCT
GGAGATCCGAAGAAAGATTGCAGGGTTTATTGGTTACATCGGTCTTTCTT
AGTTAATAGGGTAGGTTTGAGTGTGGAAGCAAGCCTTCGCATGTTTGGAC
TAGTATAAATGCTTCCTTTGAGGCGAATGACAACAGGGCAGATATCAAAT
G

>HP016658
TTCCAAAAGGAGGCGACGCCTGAAATTATTGAAGAGATGATTATGGACGT
GATGTTAAAGTCCAAGGCAGGGGATAAGCAGTGTATTGATCAGAACATTA
CTGCAACTGATTTAGAGAATGAAGCCAAGATGAAATACACATTGACAGTT
CGGGATCTCGAGCTGGAGCAAGTGCTGATGAGGTGAAGGAGCGAGTGGCG
TACAAAATCGGAAGGACACGACAGGCGACTAAAAAGTGTGGAAGTTCGCG
TTTGTTAAAGAAAAGAGGAAGGGGCCATGTGTGGTCTTCTGTTTTGTTTC

>HP016715
CCCCCGAAAAATGCTGATGTGATGCAGGAGGTATCAGACGAGCTGAAAAA
GGGTGCGTTGATGATTGAAAAGAAGCCAAAGAAGAACAAGAAATCAAAAA
AACGTCCACTCGAGGACGAAGATTTAGAAGTTGGAGGAAAAGCAGGAACC
TTCAGAAAGAAAGTCAAAGAAGGCGAAGAAAATAAAAACNGAATCAGGCT
GAAGAAGAAAGGAGCTGCAGTAGCTCCTGCTGTTGACACGGACAAGAAGA
AGAAAAGAGCACAAGAAGAAAGCCAAACTAGCGGAGTAGAGCT

>HP016719
AGCCCAGGATAATAGATTGGAAGATAAAAACGTTTTGGGTCAGCAGCAAG
AAGGTGAAGGAGACATTAATTTTGCTGGTAGTGAGGACGAAGAAAGCTTC
GACCCACTTCTCGGCGGGGAAAGTCTTATCAAACAGGTACATGACGACTA
TAGGGAGCGATTAGCCCATCTAAATTCTGAGTGGGGACACTAGGCACCAG
TATATTCCACTGTCTTGTTCAACTGTGGCATAAAATTTCACCCAAATAGA
CAAGAGCGACCACTTTAAATGGACGTGCAGTTAATATGGATT

>HP016822
ATTTCGTTTAAATTAACAAAGACGACGGAAAAACATTTGGAAGCACTCGA
GACGATGCTTACAAGGTAAAGAAGCTTTTCAATTAGGAAGACGAGTGGAT
GGAATTGTGGACTTTGTTCGCGATTCACGTCGAAGTCTTGCAGATCAAGA
CGAATTTTTTTCTCACCCTTTTTCTCGAGTATGTATCCTTCGCAAGGATG
GTTACTTGCAAAATGTTTACCTTAAGTAAATAAAAATAGTAAAATTAACG
AAGATTTCAGAAAAAAATATAGTAGTTGAGT

>HP016824
TGTTGACAAGTGGAAAAAGAACAATTGGTTCAAGTCGAATGGTGCTCTAG
TAGACAAAAACCGAGATTTACTCGAACTGCTTGTGACTGAAGNAGGGCAG
CCGCCGGATTCGATGGACTCATGTGAAAGACTCACACAAATAAAAAAAGA
TTGGAAATCCAAGTGGAACGATGTTGCCGATAATGCTGCCCGAAATGCAG
CCATGAGTATTTGCTGTGACTAGCTGAATGATTAAAAAGATAACTCCCAA
ATCTTTCCTTTGATACCGAAATCTTTCTTGC

>HP016941
TGTCTGGAATTGCGTGGGGACCCTCCAGGTGATTGAAGCTTAGATCGACT
CGAATTAGTGGGGCAGTTAATCCACTGGATAGGAAAAGCTCCTGACGTGG
TTTTTGAAAAAAGATCTGGTGGTACTGTTGTGAGCTGGTACTGAATCAGG
TGAAGCATGCCATGCTTTTTCGCCTCTTGTATTTGTAAAGATATGTCACG
TTGACTCATCATACACCAAGGAAGTGTCTGAAAAACTTTGTAGAAAACAA
GAATCAAAGCGGCGCTTTG

>HP016948
TGGTTTAAGCTGCCCTTATTTCTAAGGTTAATTGGTAGGTTGGTAGGTAC
TTTTTTTTCTATTCGTATTTATTCGGGTCTTTGTTAGTCTTCCTAGTATT
GTAGTAGTCGTAGTATTTGTCTCCCGTTGATCCATCTGCGATCGAAGGCA
AGAGTTTTGCAGATATGTGGTCGCAATTTTTGCTCGACGAAGTGTCGAAA
GGAAAGTAATATAGAGGTCCATCAATAGTAACGATCAAGTTTGCGGTAAT
AGCTATCTATGAACTGTC

>HP017021
TTCCAAAGGAGGCGACGCCTGAAATTATTGAAGAGATGATTATGGACGTG
ATGTTAAAGTCCAAGGCAGGGGATAAGCGGTGTATTGATCAGAACATTAC
TGCAACTGATTTAGAGAATGAAGCCAAGATGAAATACACATTGACAGTTC
GGGATCCCGAGCTGGAGCAAGTGCTGATGAGGTGTGCAAACTAAAAAAAT
ACCCGCGAATAAGAAAGCTACTGTAAGATAAACTAAATTCGATTTTTAGT
ACTGCACCT

>HP017180
TATGTTTGGCGCAGCCTTTTTTTTAGGTTCAGCTCATTTTTGTCTACAGC
TTTTGTTGCCCTGGATTGCACATGCCTACTGTATGGCAAAGAAACTGGCC
GATCCAATCGACTCCACACATCAGCCGCTATTAAGGTGACTATCAAGACT
AAATGAGTCGCAAACTCTTGCTGGAACCACAAACGTCATTTTTTTAAAGT
TAAATCGTGTAAAATGTCACCACTTCTGTGAAGCTTCAACTTT

>HP017197
aagcctggcatgctggatgcattagtagactggcttaaaattatnaaaat
tccagaaggcaagtcagagaatgtcttttcacaagaagcaccgatatctg
tcgacactgccaaacttgtagtggcaaagacacatgaacgatggcaaaag
cttaaagcaggagcaatttctcgtgataatgacttttggactacaatgta
gatgtgaatgtataaatgtttgaagtgtatgatctgcaaattt

>HP017200
gtacaaaaatgaagagcataaagaaaagcttaaggaagaaatagaggaga
tcaaaanntataaaattgaagaactcaaggagaaggttgagtgtgaagta
gaagaagtagcggaggtcaaacataaactagaagaattcaaagagaaggt
cgagtgtgaagtgaaagaggataaagagaaagtaaaagaaaaacttgaag
aaatcaaggaaaaaattgaagaaaaaatagatgaggccaattat

>HP017290
AGCTGAAGAGAAGAAATCTAGCGTTGTGGAAGGATCTGTGTAAGTAAGTG
ATATTCGGAACGCTAACTTTCTCAGTAAACAATAGCAGATGACGGATGGT
TGCATGAAAGCGAGTTACGATCGTAGCTCCGTGTTATTCGATGGCTAGGT
GACGCCTTTAGCTTAGGAAGATCTCGTAATTATATCTTTTAAATTGTAGC
AAAGGCTTTCAAAGAATAAAAACAGTACCTGTACA

>HP017303
TATGTTTGGCGCCGCCTTTTTTTTAGGTCAGCTCATTTTTGCTACAGCTT
TTGTGCCCTGGATTGCACATGCCCACTGTATGGCAAAGAAACTGGCCGAT
CCAATCGACTCCACACATCAGCCGCTATTAAGTGACTATCAAGACTAAAT
GAGTCGCAAACTCTTGCTGGAAACCAACAAACGTCATTTTTTTAAAGTAA
ATCGTGTAAAATGTCACCACTTCTGTGAAGCTTC

>HP017309
AATTGGCTCGTTTGGTACGAGTTGGTGCCAGGATATTGATTGTTGCATGG
GCATTTGAACAAGATGAGCACTCAAAACGTCATTTTGACGAACAAGACGT
CATGGTGGAATGGAAACTGCAGCAAAAATATGCAAAAGAGGAGGAAAAAA
GAGGAACACGGATCGGAATCTCATGGAAAAGTAGATACTGAAAAGCGGTG
GATCGTATATAAACGATATTGTCATGTCTATCGT

>HP017315
ATAGCTATTACCGCAAACCCGATCGTTACTATTGATGGACCTCTATATTA
CTTTCCTTTCGTACTACTTTCGTTCGTAGTCTAAAAATTTGCGACCACAT
ATCTGCAAAACTCTTGCCTTCGATCGCAGATGGATCAACGGGAACAATCT
CGCTCTCATCTGGAGCTACAAGCCCGATAATCGATGAAAAAAGTCCTCCA
CCTCCATTACCTTGAATAGGGCAGCTTAAACCA

>HP017321
AGAAGAGAGTGGTAAAGGTGAAGGCAAGAAAATCTATCAAGAAGTCAAAG
TTTTCGATCACTAGTATCGTTGGTATCGTTGCGGGCTGTGTATTCTTAGC
TATCATTTTAATTCTTTTGTTTCGTCGTCGTCATCGAGGATATGAGACGA
TATGACATGCACACGTAATACCACGACACAGACAAATATTCGTGTTTAAT
CATAGTTGAGTCAATAAAAAGCCCTTTCGAATT

>HP017351
CACCCGTCCTCTAAGCAAAATTAAGTGAGAAGAAGCAGAAAGAGTACGAA
AAACTCTCTCATGAGGAGCAGCAAAAGATTGACGCTAAGAACGAAAAGAA
GGCTACTCGCAAGCGCTTTAATCGCAAGAAATGAGTGCACTTACCTTTTC
GGAGCTGGCTGTACGAAAATAGGATCTGGTCGTACTAGTCAATAAATGTC
TAGCGCTTTCATATCAATAGAAAATGTGAAA

>HP017380
CCTTAACGCTAATAGGAATGCAAATTACGTCTCACAAGTATTGAAACGAC
TCGCCAATCAAGTCAAGAGTCCGATCAAAAGGTTAACATTCATTTTGTTC
TGCAGCATAACCTTTCTCGGATGCGGCGTTTGTCTCGCGTCAGTAACTGC
ATTTAGCCCATACTTAGGCCAAGGCAAATTTTGTCACATGTCCTGGGCTT
TCAAACATGAGCACTAGAAAAAAAGGAA

>HP017453
agcgcccccgaaaaatgctgatgtgatgcaggaggtatcagacgagctga
aaaaggatgcgttgatgattganaagaagccaaagaagaacaagaaatca
aaaaaacgtccactcgaggacgaagatttagaagtggaggaaaagcagga
accttcaagaaagaagtcaaagaaggcgaaagaaaaaataaaaacagaat
caggctgaagaagaaaggaagctg

>HP017582
AGAGCGGGGATGATGGATTGGATCTGTATCGATGGGACCGCATTGATTTA
AAATGTGGAGCTGGATGATGATGATCTGTTCGGTTTTTTAAAGTCGTAAA
TGGCTTATAACAGATCGATGTTGTATCAGCACATGACAGGAAGTGGAACA
TATGTAAAAAAGGAGACTTTGTTTTCAATAATTGGAGTTCAATACCCTAA
TAAATTTACTATT

>HP017618
CCTTAACGCTAATAGGAATGCAAATTACGTCTCACAAGTATTGAAAACGA
CTCGCCAATCAAGTCAAGAGTCCGATCAAAAGGTTAACATTCATTTTGTT
CTGCAGCATAACCTTTCTTGGATGCGGCGTTTGTCTCGCGTTAGTAACTG
CATTTAGCCATACTTTAGGGCAGGTAAATTTTTGTCACATGTCCTGGGCT
TTCAAACATAG

>HP017684
CGGCCTTGTTTTACCTACTGCAGTCGTCAGATCCTATACTTTCTCATAAG
CATGCAGGCCCATTGCTTATGCTCTGTGCAGGTGTTGTCATCGGGTTTTT
GGTCTGTCGTTGACACTTTTCAAGCTTTACCATGAATATCATTTTTGGAT
TTTTTTGGGGGTTAGACAATAATTATACTAAGAAATATAGTTTTATTCTC
TATAGT

>HP017686
ATGAATCAACAGGGGTATGCAACAGCAGCCTCATCAAAGCATTGCAATGG
CGCAACAGAGCTTGACTATGCCACAGCAAAGTATGACGATGCCGCAGCAA
AGTATGGCAATGTCACATCAGAACCTGGCGGCTAGCCAGCAGAGCATGCT
TCAGCACAACTTGCAGATGCCCCACAAAGTATGACATCGATTCAAATAGT
AGCACC

>HP017743
CGTATTTAGACAATCTAGTCTTGAATCTATGGGATTGCGGCGGCTTCTTG
TAGGCAGGAGATCATCTATAAAAGAGATTTTGAAAGCCACCGAGACCATA
CTTTTCGAAGCGTGGAACTACTGATTTATGTGTTGATATTGAAAGTCGTG
AAATTGACGTACGGTTAATGAATGTGTTAACCGCACACTCAAGTATTGGA
TC

>HP017746
TTCAAGGTAATGGAGGTGGAGGACTTTTTTCATCGATTATCGGGCTTGTA
GCTCCAGATGAGAGCGAGATTGTTCCCGTTGATCCATCTGCGATCGAAGG
CAAGAGTTTTTGCAGATATGTGGGTCGCAATTTTTTGCTCGACGAAGTGT
CGAAAGGAAAGTAATATAGAGGTCCATCAATAGTAACGATCAAGTTTGCG
GT

>HP017837
ATAGTCCTTCCAGTGGCTTGAATAATGACAGTGGCGTAGGATTAATCAGT
GGTAATGCAACTCCAGCAAAGAGTAACGTGGAAGTTACTCAAATGACGAT
GGCTCGACCGTTGATGACACGCTACAGATGTAATTGTAGCTTGAGGATGG
GATTTAGGGTAGTACTTCTCGGTACTTCCCTTCGTTTCATATTTGG

>HP017892
ACTCTGGTCAGTGCGGCAAGCAGGTCGAAGATTACATGGAATGCCTCCAC
CACAGGAAGGAGGTATGACTTAGAAAGGCGATGCAGTCTTTAACAGCTGA
CCCACTCATTTGCTCAATTTCAGTCTGACGCGCATGAACGTGGTAATTAC
TCAGAAGGAAAAGAAGAGGCTGCAGCTCGTTCTGGTGGGATTC

>HP017925
CGAACAATTCGTGGCAATGCACGGTGGTCCCCAGCGTCCTAAACAATTTT
GTATATGGTTGATGCGGATGGTGATGGCCTGATTAATTACGCTGAATTCA
TGTTCTTGAGAACATTGCTTGCGAGTGAGGATCCTTTGTTCATAAGTAAT
ATGTACAATTTTAATAGATGATATGTTAAGTTACAAAAAGG

>HP017938
AGAGCGGGATGATGGATTGGATCTGTATCGATGGGATCGCATTGATTTAA
ATGTGGAGCTGGATGATGATGATCTGTTCGGTTTTTAAAGTCGTAAATGG
CTTATAACAGATCGATGTTAGTAATACAAGCACATGACAGGAAGTGGAAC
ATATGTAAAAAATATATGTTTCAGTATTGATAATAAACCG

>HP017961
ACATAAAGGCTACACAATTTCAGCGTCAGTTTGAGCAGTTCTTCCTTGAT
CATGCCCTTAGCTTCACAGACGATCTGGAGCATCAGCTTGAATATATGAC
CATCTACGTTGAGTTCCAGCAAATGTTCAATGAGCACATGAAGAGTGCGT
ATTACATCAAAAAATAAAAATATAGCTCATATAATCTA

>HP018036
AGAGCGGGGATGATGGATTGGATCTGTATCGATGGGATCGCATTGATTTA
AATGTGGAGCTGGATGATGATGATCTGTTCGGTTTTTTAAAGTCGTAAAT
GGCTTATAACAGATCGAATAGTTAGTAATCAGCACATGACAGGAAGTGGA
ACTATATGTAAAAAATATATGCTTCAGTATTGA

>HP018081
AGAGCGGGGATGATGGATTGGATCTGTATCGATGGGATCGCATCGATTTA
AATGTGGAGCTGGATGATGATGATCTGTTCGGTTTTTTAAAGTCGTAAAA
TGGCTTATAACAGATCGATGTTATATCAGCACATGACAGGAAGTGGAACA
TATGTAAAAAATATATGTTTCAGTATTGAT

>HP018118
GAGTGCTTTAATCTTGCTACTGGCTTTTATGTAGATGGCTGCGAAGATGG
CTACTATTGCTCATTTAACAAGTGTGTTGACATCAGTCTCGAAGACAGCA
ATTAGCGCAAGACGCCAGTTAAATTTATATCTTAACATTTAGGCTACAAC
ATTCACATATACACGAATATCTTTTGCT

>HP018258
GGAAAGTGGAGGACTCGTCCAAAGTAACACTAAACTTGACGCTTGACCAA
TCGGTGATTGAATGCAATTTGGCGACAAAGTCTCCAAGTCATGAACTGTG
CTTTGACATGAGTAAGAATAAGTTTCTAGCGCTGTACGAAGAGTTGAGTC
AAGCGCAATTAATGCTACAG

>HP018348
TTTTACATATGTTCCACTTCCTGTCATGTGCTGATACAACATCGATACTA
GTTAATAAAGACCAATTTAACGACTTTAAAAAACCGAACAGATCATCATC
ATCCAGCTCCACATTTAAATCAATGCGATCCCATCGATACAGATCCAATC
CATCATCCCCGCTCT

>HP018388
AGCGCCCCCGAAAAAATAGCTGATGTGATGCAGGAGGTATCAGACGAGCT
GAAAAAGGATGCGTTGACGATTGAAAAGAAGCCAAAGAAGAACAAGAAAT
CAAAAAAACGTCCACTCGAGGACGAAGATTTAGAAGTGGAGGAAAAAGCA
GGGAACCTTCAG

>HP018395
TTTGTCGCTGCTCTAGCGGTAATTCTTGTTGGAATTGTAGAAGTGCAGGT
CTGCAACCAGAATTTGTGCTTCCGTATAATGGACGAGCTTTTAAAGGGTT
TCAAATCGTATTCGTGCTTCTTGTCTAAAGATTCCGTTAATTGAACGTCA
ATGTAAACTAAG

>HP018404
CATTGCGTGGCGTGGAAAACTTTCTCCAATAAATTGGTGAATATTGCGCG
TCAAATACATATTTTCATTTAGCTTCTTCAAAATCTGATAGTGTTATAGC
ATGTCAACATCAAAACACATAATAATTCTTTGAAATACCACGTACACAAA
ACTTGCTCCTC

>HP018481
AGCTGAGGAATTGGCGAGCTTGAGTGCTGACGATCTAAATCATCGACTTG
GGAACTTCCGAAAGATGTTACCCGCTGATCATAGCGGGAAAGTACTCTGT
CTCAATCCGTTCAATCAGCATAACTATCCCAACTGACGGTATAATAATGG
TTAAAG

>HP018542
ATAGACCATATCTGTCGGATGACAAGCCCATTGTCATGTTTATGGTCCCT
GATGGCAAAGTGAAAGCCATGTCCACGCTATCGACCAAGCTGGCGCACCG
ATAAGTGCTACCGATAGTAAGGACTTTATAAATGTCCAATACAATCATCT
TTC

>HP018679
AATCACATATTATGGCAGGGAAGCCGTCACCAAGCCGACCTAATTAAGAC
TTCAGCACGCTACCTAGCGCAATGATTCTATACCAGGAAGCATATAATCT
ACGAGCGTGGTTTTCCTTCTTCTCTTTGTAAAGAGCTAGCAGAGA

>HP018874
TTTTTTAAGGAAGACCAATTAAAACGAAGTGCTAAAAGCACAACTGCTGA
TAATAAAACGTAGTTGAGAAAAATCCCAAATGTCGTGTCTAATGTAAAAT
TGACAAAGTACAATGCGCACTGCAATGAAAACCC

>HP018902
AGCAGGAACGATGGACGATGGCAGTGACAGTGACGATGAAGATATGCCGG
ATCTTGACCCGAACGACAAATAGGACAGAAATGGTTGTCGTTCCTTTTTG
CAAGTTTTTGCAATACAATATAACGAAAGGAA

>HP019191
ATACCGATTCACGACCTCTGATTTTTATTACGCGCCACCGGAAGGATCTC
TAGCTAGTGTTCGAGAATATGTTAGCTCGCTACCAACTACAGATGCGCCG
GATATTTTTGGT

>HP026537
tgtacttacaaaaatcatggacgacaagtttctagctaacgtacaaaagc
gtggttcgatacttggcaaatggattggaaaaactacaaacaaaaanngt
naataccaaagaaaaaannttnagactgatgttcgtaaacccattggaaa
aggtggactcttccttgcacttgagtgtcataaacctgtaggtccactca
tagcatttacactatcaaaacaagtacttattatttcagcgggtgaacat
acaattcgtctttgtccaccgcttgttgtggatgaaaaggacattgatca
acttcttcaggtgtttgaccaagcatttcaacaagacattgcgtagatac
ttcgattcgtatcgcatcatagattgaaacgatcttaaccttgtcttgta
cttgaataatgcaatgcttcgtacgagaaatcgttcactcgattgaattt
gctag

>HP026940
GAAGAGCTGGAGTTGACTTTGAGCCTTCCCAACCCCACAAACCAAGGGAC
GAAACTCAAGAGAAAAAGAAAACAAGACCAATTGGATGACAATCGTGAAG
GTGGTTCAAGAATCGTCAACGACCTTCATCCTGCTATCGCACAGCCTGCA
AGAAATACCTTTCCTGACGTAAACTATGATCCAATCGTGTCGAAAGGTAA
ACAAACGCTTTGACAAGCCTCTCCGCTTCAAGATACTTTATGAAATGATT
CTGAGACTCTTTGGGGTAATCAAAACGAAGCAGACTTGTTGAAGTATATA
TATTTTTATTTGGCTTGTTAGCAAGCTGAATGTCCATGTGCGCTGGAGCT
TTACATTTTCGTTGTTACATATTGTTTGATCATATAGCTCACAACACTGT
TATGCTTC

>HP027042
tcaagccgcctctcctgctcattttgctatcgacagtcatgatattccag
caactgaagangctggagttgactttgagccttcccaaccccacaaaacc
caaggggacgaaaactcaagagaaaaaagaaaacaagaccaattggatga
caatcgtgaaggtggttcaagaatcgtcaacgaccttcatcctgctatcg
cacagcctgcaagaatacctttcctgacgtaaactatgatccaatcgtgt
cgaaaggtaaacaaacgctttgacaagcctctccgcttcaagatacttta
tgaaatgattctgagactctttggggtaatcaaacgaagcagacttgttg
aagtatatatatttttatttggcttgttagcaagctgaatgtccatgtag

>HP027067
GCTCCTCTGTCATTGGCATTGGCTCATGCGGATATCGATGATTGGAGAGT
GGTGTTTGTTCCATGGGTGGAGACTGATTCAGAACCGGTGAGGCTCCATG
GTGGTCTTAGAATCCTCATCTTGCTTGTTGTTGGAGAATCAAGATATGTA
CAAACCACTTCACGTTTTACTTTTGTATCCAATAAGTTTATAAACACAGA
CACAACAATCTTAAATACATGATGATTAATTAAGCAAAGAAAAAAAATGG
TTGGTATCAGATGTTAATGGGTTTATCATAAGTGGCCATGGCAGCCTCCT
TCAAAAGCCTCACTCAATGTAGGATGAGCATGGCATGTGCGCGCAATATC
CTCACTCGATGCATCATAACTTATCGCCAAAGCAGCCTCGTGGATCA

>HP027086
AATCCACTTGTCTAGTAGACTAGTAAGACTCAAACTGTACTTACAAAAAT
CATGGACGACAAGTTTCTAGCTAACGTACAAAAGCGTGGTCGATACTTGG
CAAATGGATTGGAAAAACTACAACAAAAGTATCCAAGAAAAATTGCTGAT
GTTCGTAAACCCATTGGAAAAGGTGGACTCTTCCTTGCACTTGAGTGTCA
TAAACCTGTAGGTCCACTCATAGCATTTGCACTATCAAAACAAGTACTTA
TTATTTCAGCGGGTGAACATACAATTCGTCTTTGTCCACCGCTTGTTGTG
GATGAAAAGGCATTGATCAACTTCTTCAGGTGTTCGACCAAGCATTTCAA
CAAGACATTGGTGTAGATACTTCGATTTGATCGCATCATAGATTG

>HP027087
GCTGAGGACGAACAGGAGAATACCGAGGACGATGCGGAGCAGAATGTTGG
TGAAGAGGGTAATGATGATGATGATGGAGGATCAGGGGGAACAAGTAGGA
TTGTCTTACTTATATTCAAATATTGAAGACGATGATGAGAATGATGAAGA
TTTTTAAGGATGATACAGCTCAAGATGATGGAGATGAAGAGGATGATGAC
GAAGAGAATGGTCCACCAGCCAAGAAACAAAAGAAGTAACCTCTTTCGTA
CGATAAACTGCGGGAAATTGGGTAGTGAACCAGGATTAGTGACATTCGGG
ACAAAGAAGTCTTCCATGATTTTCNGTCGTGTCATTACAACTCTTTTGCA
GTTCTAAGTGTCTTTTTAAGTAATCTTTTACATATAACTCATTAT

>HP027132
AGCGCCCCCGAAAAACTGCTGATGTGATGCAGGAGGTATCAGACGAGCTG
AAAAAGGATGCGTTGATGATTGAAAGAAGCCAAAGAAGAACAAGAAATCA
AAAAAAACGTCCACTCGAGGACGAAGATTTAGAAGTGGAGGAAAAGCAGG
AACCTTCAGAAAGAAAGTCAAAGAAGGCGAAGAAAAATAAAAAACAGAAT
CAGGCTGCAGAAGAAAGGAGCTGCAGTAGCTCCTGCTGTTGACACGGACA
AGAAGAAGAAAAGAGCACAAGAAGAAAGCCAAACTAGCGGAGTAGAGCTC
AATCCTTTCGGCAGAAGTACACGCTTGTTGCTCTATATCATAGTACCGTT
TGGCCTGTTGTACAGCTCATCACGCTTGTGCGCATCTATTGC

>HP027167
ACTTACAAAAATCATGGACGACAAGTTTCTAGCTAACGTACAAAAGCGTG
GTCGATACTTGGCAAATGGATTGGAAAAACTACAACAAAAGTATCCAAGA
AAAATTGCTGATGTTCGTAACCCCATTGGAAAAGGTGGACTCTTCCTTGC
ACTTGAGTGTCATAAACCTGTAGGTCCACTCATAGCATTTGCACTATCAA
GACAAGTACTTATTATTTCAGCGGGTGAACATACAATTCGTCTTTGTCCA
CCGCTTGTTGTGGATAGAAAAAGGACAATTAGATCAACTTCTTCAGGTGT
TTGACCAAGCATTTCAACAAGACATTGTGTAGATACTTCGATTTGTGTCG
CATCATAGATTGAAACGATCTAACTTGTCTGTACTTGAAT

>HP027332
AAATTTCCACCAGAAGCAGTGTCTGCCATGTCGGCCACGACCGTGTTTTG
TTAGCGGCGGTAAGCTTGCTTGATTTCTGCTATGATTACCATTAACGGAT
GCACTTACAATTTGTAGTGGCATCCTTAACTTTTGACTGTGGGCCACTTG
GATTTGCAATTGGCCAAGTTATATATGCCGCTTGGCCTATTGATGACGTT
ACTGGGTCGGATGTGCCTAGGAAAAATTGCTCAAAAGCTAAATCGTGCTC
TTTATTACTTTTGCCATTGCCGCTGCGATTTTCATTAGTATTGTGCCACT
TAGTTACATGGAGTTGCGCGCTCTAATCAGTTTCTAGGTCAGATTTAAGA
GCTCAAATCAAGCTTCGTATGTATAG

>HP027463
ATCGACGAAGGATGACGTACATGAGGCACTGGATATTCTCACTGGCGAAG
AGCTTACTTTGGAACTGATTGAAGGGCGTTTGACGCATCCCAGATCGAGT
TTATTAAAAAGCACGCGCCAGAGCTTTTCGATGGTAGCTAAACTGTCGAC
GCGGCGAAGTTTACGGAACTCATCTTCAGTTTGTAAGTAATTGGTCGAGG
ACAGGTGAAATCGTTGATGTTTCATTCTAACCATCGATTGTGAGCTCAAG
CTCATTAACCTTAAAGAAAGTTTATGGCTTAATTTTTAGATTCTAAAAGC
ATTTTTTAAGATAAATCAATTGTACACGAGACGATTACCGCTGGTTCGTC
AGAACGTTTGCTCTAA

>HP027483
GTGCAGCCTTTTTAAAGTAATATGTTATCAAAACAATATGCTTCACTCTG
GTGCCGCGTTTCTGTTATGTATGCGGGTGAGTTTCACATTGATGATAATT
TGTTTGGAGAGCCGAAACTTGTTATCGACAATGATAGCGGCACGTATGCA
CCACCAAAAGAAGATTTGCCGCGGCTCAAAGCACTGATGGAGAATAATTT
TTCCTGGTTTGGCTATAGAGGCGTTGGATCGTGAAAACGAAATTCGCAGA
GAACACGCAAGGCAATTTTGGATTTGTGGGCATAAGTGATTCATGATGTC
AGTTCTTTGCGTTGTTTTCTACATGTGAAATTCAAATAGAGACTTGGACG
AAAGTCTCAAGAAAT

>HP027578
AAAAGCCTTTCACTCGGNGCTCATGTTTGAAAGCCCAGGACATGTGACAA
AATTTGCCTGCCTAAGTATGGCTAAATGCAGTTACTAACGCGAGACAAAC
NCCGCATCCAANAAAGGTTATGCTGCANAACAAAATGAATGTTAACCTTT
TGATCGGACTCTTGACTTGATTGGCGAGTCGTTTTCAATACTTGNGAGAC
GTAATTTGCATTCCTATTAGCATTAAGGCACTCTGNGTGANATGCTCTTG
GCGCGGCTGGTCATGCCACGGCGCGAGTTGTTTCAGCCACACCGCGACAA
TGCGTAAACCTACAATGTCGNGCTTAAGGCTTGGTCTTCTTGGGTATCTG
TTGTACGT

>HP027607
GGTGTTGTGGTCTTAAGAATCATGCGCATGCTATTAATGGTGAAGTGATT
GAACAGAATATCATGATTGACGACATTGGCACTCGCATGGATACAGCTAC
ACAAGACATTTCAAGAGAAGAACAAGTAGCACGTGCGGTAAATGCTCGCA
AAAAGAAGGTGTGCAAGTTATATGGCGTAATCGCTGTGCTTGTGGGGATT
TTGGTCATTGTATTCGTCATTCCATCGTCAAACTAAGCAAACGAGTGCAA
TTGCCAGTTAAACGTCGCTCACAGTAGGGTATTAAGAGAATTGTTTGAGC
AGAAAACAATCTACTGCTCGCTATTACTGTAGGCCTTTTTAATGTATATG
TTCCAG

>HP027760
CTAGCTTTCAAAATTGAAATTGTATTTTCACGTAAAACCGAATACTTCAC
CTTCACCTACTGAACAAAACGTTACTCTGTTGTCTGATTCCTATGCATTT
TGAATTTACCTGCTTCAGGTACTCAAAAACTGAGACGGCATGACGCACCG
CATCGAATCCAATGGTGCTGGTTTCAGTAAATGGAAACGATCAAAGTCGA
TACATAGACCTTTTTGACGTTTTTGACAACACAGCGCTCAAAGGTAGCAT
CCCAAGCAATGTCTTCGTCAGTGTACGAGATGCGTGCTTGCATGGTATTT
GAAGTTGACGCTGTCAATACCTTCCAAGAGAGCGATGATCTCGAGT

>HP027763
GTGAAAGCTATCATCAAAGTTCTTGAAAGTCTTCCTGGAAATTTAGGGCG
GGTATTTCTACTGGGAACCTGCTTACCTTAGTGTGGCGGGTCTTGGAAGT
GCGTGCGAGTCGGCTCTACTCTTCAGTGTCAATTGGGACAGCTATCCAAA
GTCGTATGCCACAGCCCTTCCGTCTGTAAACATGTTCAAATGAGGCGGAG
GGAATAAAGAAGCTTTGTGAGCAATAGCTTTAGTTGAACATGCACTTGCC
AAGTAAAGATTGTAGCTTGCCATAGTCTTTGCATCGAAAAACGCAATTGG
ACTGTTAGGACATTCTATCAGGGATAACCATGAATAAAGCATTGAA

>HP027783
AGCTTCAGAAGCAGCAATAGCTCAGCTTCTTTAGTTGAAAAAAATCAGTA
GCTGTCCTTGTTGCCATGGAAAACTTTCGTCAAGAAGAACTAAGGTAGTA
GTTTCTGGACAAGAGCTCCGGTTGCCGACTTTGTCGAAAAGTAGTATGTC
ATAAGTGCACAGTCAAGAAATATCTACCTGGTGAAGGTGCTCGTGGCCGT
TATATGAAGAAGATCGAACAAGAATATTGTTTAACATGTTATCTTAAAGC
TAAACGACTGTCTGCTTGGCATGTAGCTGTAGTGACGCTATTGAAATCGG
CACCATAAGAATGATTAATATAATGAATAACCTCTAATGTCCATC

>HP027798
TGCGATGGTCATTTTTTCTACCTCCGGTGACTTTTATGGAAATAGTTTGA
CTAGTGTTTTTGATGCACGTACCCACCGTTCAGCCAGTGAGCAAGGTTGG
TATCAGCTTCTAGCTGTTGTAGTATCAGCGACTCTTGCTACTCTATCTGG
TCTACTTATTGGTTTATTTCTTCGATCTAAGCAATTTCGTCAGCAAAGGC
TTCAATATGAAGACCACGAATGGTTTCATGTGCCTGACGAGTGCTACGCT
TAGTGATTGAGTGCGAAATTATTATAAGCCTAATTTTTATTGTAGAGTAT
GGTGAATAGATGGCAATCAATAATCGAGAATAACATAATATTTC

>HP027922
caccagctgccaacgttttggccaatactgacaagatatttgaaggatgt
aatactttaacaacaactacaattaccagtaattagcaatgcttnttggt
ggattgcttgtcggtacagtcacgaaatacgttggtggagtgctcaaatc
atttgctctcatttgtggtattgcctttactgccttggttgagagttacg
tgtatggcgttgtgctgccaaatgaagtgttcactgccacctttcttgtt
gcaataagtatgagtatttactcgagctttccatttgtaaaagattgaaa
aaagcaaaagaccgagtaaaatttattatgatcctatc

>HP027924
AGTAATCCACCAAATTTTATCAGGTATGTTGCTTCATCTTCGGATAATAT
AGAGCCACAGATGCGCAGAAGGAGCGTTTCATTTCAAGAGAAGCCACTGG
TGTGGGTTCTGCCTGAAGTTGCTTATGATCCGGACGACCTCTTCTATTCG
GAGAACGACTATGAAAGGTTTCTCATGGACAAGCCATCACACTTTTCTAC
GTTCATGCGCACAATTTATTCTAAAACAGCAGCCAAGCTGCGCGTGTCTA
CAAACGATGACTTTAAGATGGTTGGCTATCGCTTACTAAATTTTTGTAGC
TTTCGTGTCGTTGTGTGAAATAGTACTTTTCGGTTAC

>HP027926
TGCGATGGTCATTTTTTCTACCTCCGGTGACTTTTATGGAAATAGTTTGA
CTAGTGTTTTTGATGCACGTACCCACCGTTCAGCCAGTGAGCAAGGTTGG
TATCAGCTTCTAGCTGTTGTAGTATCAGCGACTCTTGCTACTCTATCTGG
TCTACTTATTGGTTTATTTCTTCGATCTAAGCAATTTCGTCAGCAAAGGC
TTCAATATGAAGACCACGAATGGTTTCATGTGCCTGACGAGTGCTACGCT
TAGTGATTGAGTGACGAAATTATATAAGCCTAATTTTTATGTAGAGTATG
GTAGAATAGATGGCAATCAATATCGAGAATACATAA

>HP027970
ACAAGAATGTCCGAGGACAATTTAAACTAGACGTAACAAACGTAGGTACA
ATACAAAATTTTTAGGAAAATATTCCGCTCTTTTCGCGTTGAATCTGACA
TCGTCAGTTTATCGCCCGAGATCGCGGCTATCGCTGCCTTTGTGCGGATC
CTTGGATTTATCGTGTACATGCGCGGTTATTCGTCTGGAGATCCGAAGAA
AAGATTGCAGGGTTTATTGGTTACATCGGTCTTCTTGTTATGGTTGGTTT
GAGTGTGGAAGCAAGCCTTCGCATGTTTGGACTAGTATAAATGCTTCCTT
TGAGGCGAATGACAACAGGGCAGATATCAAATGT

>HP028031
AGGACTGATAAGTCGAATTGGCTCGTTTGGTACGAGTTGGTGCCAGGATA
TTGATTGTTGCAAGGGCATTTGAACAAGATGAGCGCTCAGAACGTCATTT
TGACGAACAAGACGTCATGGTGGAATGGAAACTGCAGCAAAAATATGCAA
AAAGAGGAGGAAAAAAGAGGAACACGGATCGGAATCTCATGGAAAAGTAG
ATACTGAAAAGCGGTGGATCGTATATAAACGATATTGTCATGTCTATCGT
TGTGGCGAACTAGAATCGCTTGTAGCAAAGGTGCCCGGTCTAGAGGTAGT
TTCGGTTGAGTATAATCGGTCTAAATTGGTG

>HP028038
AAACAATTCATTGTCTATGTGTGTTTGAGTGTGGCCATTGCTACCATTTA
CCATGTTTAGAAGACAAGATGCGCATGTGGAAGAGCGTTGAAACTCGAAA
TCTCAGACGTTCATTAGGATGTTTTGTATGTGATCACAGTACTCCAGAAT
ATGCGGAATCTAGTCACATTACTCAACCAATATCAGAAGTAGTACCTCGT
GGAGTAACTCAAGATCAACTTGAGAGAGCGAAGGACATGATACTGAATAT
AATCAAACGTAACTAAGTAGTACAAGAGGACAAATACATAGTGTCTATAA
AAAAGATAATACATCAAGACCTGCATATTAC

>HP028046
TTCAGAAGCAGCAATTAGCTCAGCTTCTTTTAGTTGAAAAAAATCAGTAG
CTGTCCTTGTTGCCATGGAAAACTTTCGTCAAGAAGACTAGGTGTGTTTC
TGGACAAGAGCTCCGGTTGCCGACTTTGTCGAAAAGTAGTATGTCATAAG
TGCACAGTCAAGAAATATCTACCTGGTGAAGGTGCTCGTGGCCGTTATAT
GAAGAAGATCGAACAAGAATATTGTTTAACATGTTATCTTAAAGCTAAAC
GACTGTCTGCTTGGCACGTAGCTGTAGCGACACTATTGAAATCGGCACCA
TAAGAATGATTAATATAATGAATAACCTCT

>HP028055
CTATGTACGCTTTTCATTAATTTTGTCTGGGGATATAACGAAACAATAGT
TACCATCTTCCTGTTTTTGGTCTAGTAATTGATCAGCTGCGATCGAACAT
AAACCGTCTGAGTCGGACTCTTTGGATTCTAAGATTGTTTTGTCTTTGCC
CGAATGCGACATATTCGATAACTTGCCACCAACTATGTCCTTATCTTCTC
CAGTAACCCAGCTACGAAGCCAGTTCGTATCTACCCAATAAAAATGGTCA
GAAGACGCATCTGGATACGGTTGATCGGTCTCAAAAAACTGTTTGTACGC
ATCAATTCGTCTTTGCATACGATCTTCCA

>HP028060
GTACGGTAAACTAAGTCAATGATTTATGAGTTGATGGATGTTTGGAGTCC
GTATCGTTCTCCCTCTAAATCCAGATCGCTAACATAGAAAGAAGTAAACG
AGTAGCTCTTCAAGGCTTCTCCAATATTTGTCTAGTACAAACCACGTCAC
ACAAAAGTACAGGAATCGAGCTTCCAATATCCGCCGATCATCTGTGATGA
AATGATTAGCGAGATATGCTAAAATTCCAACAGTTGCGCTCGTTACTGCA
CTCTGCGTATAGTACAGCAGAGTGAAATCCGTTGCATTGTCTAGAAACAC
AAAATGACCAGCCTTTGGGACTCTGCGTT

>HP028150
GTTGACAAGTGGTAAAAAAGAACTAATTGGTTCAAGTCGAATGGTGCTCT
AGTGCAAAAACCGAGATTTACTCGAACTGCTTGTGACTGAAGAGGGCAGC
CGCCGGATTCGATGGACTCATGTGAAAGCTCACACAAATAAAAAAAGATT
GGAAATCCAAGTGGAACGATGTTGCCGATAATGCTGCCCGAAATGCAGCC
ATGAGTATTTGCTGTGACTAGCTGAATGATTAAAAAAGATAACTCCCAAA
TCTTTCCTTGATACCGAAAATCTTTCTTGCAACTTTATCTCGTAAGTAAG
ACTTAATCCAATATATTTACAATAC

>HP028154
AAGCTTAGCTATTTCGAATTCTGTCACGTTGAGAGTCGTTCTACTACTGA
AAATGAAAATCCCAACATTGGATGGGATATGAGTCGTCGATTTCGGATTG
CACAACGCGACATCACTCTGCACCATTTTTGAGCATGTATTTACATCGGA
AGCTTGGATGGTTCGAATATATAAGGTCAAGAAATAATAAAAATGTTGCC
CCCATCAAACCAACAACAACAGTTTAGGGCATACTGACAGTAATACATCC
ATTATTTTGCATAAGATACACGGGAATCGAAGGCACGAACAAAAAGTAAT
GAAAATCTTGTCACCATCTTGCTC

>HP028164
aagacaagtaggntaatacaacgacagagtgccatgcctgtgatacacgt
tacgatatatatggttgtcttttctttcatgagtattattggcatcatcg
tgggttggatcattgctgcagactcatctgaagactcggccgcagctggt
atttgtgtagctcttgcatcagggacattcatatatgttgctgttatgga
agtggttccgcatgagtttccgcaacatagtcatggaaggagtgaagatc
acacttatgaacaccacaagtccaaagaaacgctaaagaagtcagttgca
cttgtagctggctatgccatcttgg

>HP028216
AGAATGGAAGTCTACTAAGTAGTGGATGACCAGCAGTTGCTAACGAGTGG
ATTGGACGACTTGTCACTAAGTGAACTTGAGTTTGCGTGTCACGAAAGAG
GAATTATCACACAATACGGTGAGATTGAGATGCTGCGAAATGCGCTCAAG
GAATGGCTTCGTATGTACGATACTGACCACTTTGATCCCAATACGAATCC
ACAAAGATTGCCCTCGTCGCTGATGCTTCATGCTCCTGCTCTCTCCAAAT
TTTCCAAGTCTACAGAAGACTTTATTGTGTAATCAAAGCGATTTTTGACG
TTAAATAAATGATGTTTGATG

>HP028224
GTCTCGAGCTCGAAAGACGGGGCAAGCGATAGCAAGTCGACGAGCGAGAA
TGCAGGTGATGGATCAGAAACAGATAAATAAGACAGTAGAGATGACAACC
ATGTGAACACGAATGAAAGACAGAGCAGTTTACCTGAAGTGAATTCTCTC
AGCGACGCGAACAAGATTGCATTGTCCGATACGTTAGAAAAGGCAGACGC
CTCATCGCCTGCCAGAAGTGATTCTAACCGGAGTGACCCAGCAGACGCAC
CAACACAAGGGGTTCTCTACGAATTTGTACTGTAGCTTCAAATAAAATTC
AACACTCAATTTAATTGGTG

>HP028313
AGCGCCCCCCCGAAAAAAATGCTGATGTGATGCAGGAGGTATCAGACGAG
CTGAAAAAAGGATGCGTTGATGATTGAAAAGAAGCCAAAGAAGAACAAGA
AATCAAAAAAAACGTCCACTCGAGGACGAGGATTTAGAAGTGGAGGAAAA
GCAGGAACCTTCAGAAAGAAAGTCAAAGAAGGCGAAGAAAAAATAAAAAA
CAGAATCAGGCTAGAAGAAGAAAGAGCTGACAGTAGCTCCTGCTGTTGAC
ACGGACAAGAAAGAAGAAAAAAGAAGCACAAGAAGAAAGCCAAACTAGCG
GAGTAGAGCTCAATCC

>HP028322
agcgcccccccccgaaaaaatgctgatgtgatgcaggaggtatcagacga
gctgaaaaaggatgcgttgatgattgaaaaagaagccnnaaaagaagaac
aagaaaatcaaaaaaaacgtccactcgaggacgaagatttagaagtggag
gaaaagcaggaaccttcagaaaagaaagtcaaaagaagggcgaaagaaaa
aaataaaaaaacagaaatcaggctgaaagaagaaaaaggaagctgcagta
gctccntgactgttgacacggacaagaagaagaaaaaaagaaagcacaag
aaagaaaagccaaaactag

>HP028358
TTCCAAAGGAGGCGACGCCTGAAATTATTGAAGAGATGATTATGGACGTG
ATGTTAAAGTCCAAGGCAGGGGATAAGACAAGTAGTAATTAGAATACAAG
AAACAATTAACTGCAACTGATTTAGAGAATGAAGCCAAGATGAAATACAC
ATTGACAGTTCGGGATCTCGAGCTGGAGCAAGTGCTGATGAGGTGTGCAA
ACTAAAAAATACCCGCGAATGAGCTACTGTAAGATGAACTAAATTCGATT
TTTAGACTGCACCTTGTATGTGCATCAAAACGTTAGAAAAATCATAGGCG
AACGTATGAAAATT

>HP028421
AGCAAGAAGAAAAAAAGAAAAGAATTGTCGAAAAGCTCCAAGTCCATCAA
AATATCGCGAAGTCAGGATTCACTGAATAGCAACGACGAGCATGGTTCAC
ATGAAAATCGCCATAAAAAAAAGTCGTCTAGGAAGAGTAGTACCAAAAGA
AGAAAAAGACTTGAGAAGTGGTGGTGACAGAGAGGAAACGAAAAAGAAGG
GCAAAGAACTTGGTCGTTCCAATCGCTCAAAGGCACCAGTCGAGCCACTT
CTACTCTTTTAGACGACAACCTTTACGTGATATTAATGGAAGTTATAGAA
TGACAAGAATT

>HP028518
AGCAAGAAGAAAAAGAAAGAATTGTCGAAAAGCTCCAAGTCCATCAAAAT
ATCGCGAAGTCAGGATTCACTGAATAGCAACGACGAGCATGGTTCACATG
AAAATCGCCATAAAAAAAGTACGTCTAGGAAGAGTAGTCCAAAGAAGAAA
AGACTTGAGAAGTGGTGGTGACAGAGAGGAAACGAAAAGAAGGGCAAAGA
ACTTGGTCGTTCCAATCGCTCAAAGGCACCAGTCGAGCCACTTCTACTCT
TTTAGTACGACAACCTTTACATGATATTAATGGAAGTATGGAATGACAAG
AATTAG

>HP028584
acaaaagagaagagcacaaggaaaaagactacaaggaagaagtagaggag
anntcaaatacaaaagttgaagaacttaaggagaatgttgagtgtgaagt
agaagaggaaaaagaaaaaattagacagagaaaatcgaagaaaatacaaa
agaaaaaaattnnagaggagaaagttgaggagatcaagtacaaaaaagag
gaactacacgaaaagatagagtgtgaagtggaagaagttgaagaaaaaat
caaggaaaagaatacgagaccaagtataaaaatagaagagcataaagaaa
aactcaa

>HP028618
ACAAAAGAGAAGAGCACAAGGAAAGCTCAAGGAAGAAGTAGCGGAGATCA
AATACAAAGTTGAAGAACTTAAGGAGAAGGTCGAGTGTAAAATAGAAGAG
GATAAAGAGAAATTAAGGAAAAAATCGAAGAAATTAAGGAAGAAATCGAA
GAAAAAGTAGATGAGGCCAAATACAAAAAAGAAGAACTTAAGGAGAAGGT
TAGAAGTAGTAGAAGTAGAAGAAGAAAGGAGAAATTGAAGGAGAAAATAG
AAGAAATTAAGGAAAGTTAGAACATGAAGAAGATGAGCTCAAAGAGAAAT
C

>HP028640
GGAATGAAAAAACTTGGTATTTGTGACAGTGATCTCATTGAGAGCGAAGA
ATTACGAAAATACGCTGGTGTATCACAGATACAACCTACTAGTAAAAGTT
GAGTTGATGTTTTGGCTTTTAATGACGAGCAATTGCAGCGAGAGCGAGCT
ATTAAGCGCTTGGGTACATCAGAGCAAGAAATTACGGAAGATTATCGTCG
TCGTATTGCTCGTTTAGGTATGCCATTGGTACATTTAACATGACATTGTG
TAGTTTTGACTTTAAAATGGGCCACATGTACGAAAATTTGGTCTTCTCGT
G

>HP028641
TAGCGCGACAGGATGCGCTGTTGGATCAGATTCATGGCGGTGTTGTGGGT
CTTAAGAATCATGCGCATGCTATTAAATGGTGAAGTGATTGAACAGAATA
TCATGATTGACGACATTGGCACTCGCATGGATACAGCTACACAAGACATT
TCAAGAGAAGAACAAGTAGCACGTGCGGTAAATGCTCGACAAAAAGAAGG
TGTAGCAAGTTATATGGCGTAATTGCTGTGCTTGGTGGGGTATTTTGGTC
ATTGTATTCGTCATTCCATCGTACAACTAAGCAAACGAGTGCAATTGCCA
G

>HP028705
AAGAATTACGAAAATTTACTTACTTTGGTTTGTTTATTCACAGATACAAC
CTACTAGTAAAGTTGAGTTGATGTTTGGCTTTAATGACGAGCAATTGCAG
CGAGAGCGAGCTATTAAGCGCTTGGGTACATCAGAGCAAGAAATTACGGA
AGATTATCGTCGTCGTATTGCTCGTTTAGGTATGCCATTGGTACATTTAA
CATGACATTGTGTAGTTTTGTAGTCGCAACATAGTGGTAAGAAATGAGTA
GTCAAGATGAGATATTCCGTTGAAAGATTAGATTGTTGAGAAATTGTT

>HP028815
TCAAGTGCGAAGGACGGATAGCTTTACACATTCTCCTGAAGAAGTTGATA
TTCGCGAGTGGACCGAATTTGTTAATAGCAAATTAAATCATGGTGACGTT
AATGACCCAATCCTCGTCGATGCATTTAAAAAACTATGCGAAAAGTATTA
CAAACAATTGCCACCCCCAAGCTCCGGCGCCGATGCTGCTTCTGGAACAA
CGCTGCAAATTTAAATAATTATTCACATAGCTACCCATTCAATCAGCGTG
TAGGCCGTACAATTAGCCTAATTTGCGCTTGATCAAATATAACT

>HP028886
AGTAATCCTACCAAATTTTATCAGGTATGTTGCTTCATCTTCGGATAATA
TAGAGCCACAGATGCGCAGAAGGAGCGTTTCATTTTCAAGAGAAGCCACT
GGTGTGGGTTCTGCCTGAAGTTGCTTATGATCCGGACGACCTCTTCTATT
CGGAGAACGACTATGAAAGGTTTCTCATGGACAAGCCATCACACTTTTCA
CGTTCATGCGCACAATTTATTCCAAAACAGCAGCCAAGCTGCGCGTGTCT
ACAAAACGGTGACTTTAAGATAGGTGGCTATCGCTTACTAAA

>HP028899
ATACTCCACAAATTAAGGCCGCGGTCATGGCACTAGGCTTTTTGGAAGAT
TTCGTTTGCGCCACATATTTCAGCACGCTCTTATGTGTGCTGGATATAGT
GAAGCATGCTGTCTATAAGGACCGTAAGTTTGGGATTTTCGGACGCTTTG
GGACTTTGTCCTTTCAGGGTTNCTGCTTCTAGTCATGATGTGTCCATTTA
TTGCCGTACTTGTTACTAGTAGTGCATCGAGGCATGAGGTTCAGTAGCGG
ACTGGCCGCAACCATCATCAGAGAACAAGTAGAAGCATCTA

>HP028902
ACAGTGACGATGAAGATATGCCGGATCTTGACCCGAACGACAAATAGGAC
AGAAAATAGGTTAGTCGTTCCTTTTTTGCAAGTTTTTTGCAATACAATAT
AACGAAAGGAAACACTTTACTGCATTCCAAGCAAAACATGCCTTTGCCTT
CGGGGTATTTTTTGAAACCGCACATTAGAGAAGAGGATCTTGCGCACTGA
TGATTTCCACACAGGTGATTTTCGTTGATCACTACAGAAGATTTATCACA
ACTGATTAAGTCATAAAATCTTATATTTCATCGTGGGCTTT

>HP028927
cggacaatgacaaagtaattgntgcgaaaccacgtgaattgaccaagtgg
agttggcctttgactgtctatggtcctggatctgtaccattagaagagca
agaacgaattgatcacaaggctgttgtacttcttcaactttggtggcgtc
gtcgacgacgagcgaatttattattggcagaagcacgacgtttgcgacct
gaagttgatgctgaagaacgtgtgtttggctcaactcagtgcgttattca
gtaaaggatgaaatatatttattactgtttatttaactaaa

>HP028947
GATCCTGAAGTAGTACTTTTTCTATTCATCGCCGAGGATATTCAATCGGC
TGTGCTGGATGTCAAAGTGTTTGATCATGATCGCAATTTACAAAAGGACG
ACATTATTGGCTCTTGTCAAGTGCCACTTAATACTTTACATGAGAAACCA
GAGTCTGAAGTGCTTATGTACCAACTTGAGGTGCCCTCGGCTTTTGCTAA
GTAGAAGCGTAAAAGCGCTATTATGCTCGAAATTAAGCTCGAAGAGGAAG
ACTAGAATGTGTTTCTAATTCTCTGTATACTTTGCCGTAG

>HP028983
TGGACGAAAACGTGGATAATGAGGAAGAAGAGGAGTAATGATGAAGAATT
AATAAATAGAGGAGCAAGACCACGATGATGTAGTGCGAAATACGTTTTAC
AGAAAAGATAAGGAAAGTGACATCGATATGAGCAACGAGCATATACACAC
TTTAGTACAGGACGTGGAAATGGAGTTGGCTTCTTTGGCTTTCCACGAGC
AGGACCAATTGAGTCCTAGACGCAGTAAAAGATAGTCGTTTTGTAAAAAT
ATGCATTTGAATGGTAACACGATGAAGATATGAACGTTT

>HP029022
AAGAATTACGAAAATACACTGGTGTATCACAGATACAACCTACTAGTAAA
AGTTGAGTTGATGTTTGGCTTTAATGACGAGCAATTGCAGCGAGAGACGA
AGACTAATTAAAGCGCTTGGGTACATCAGAGCAAGAAATTACGGAAGATT
ATCGTCGTCGTATTGCTCGTTTAGGTATGCCATTGGTACATTTAACATGA
CATTGTGTAGTTTTGTAGTCGCAACATAGTGGTAAGAAATGAGTAGTCAA
GATGAGATATTCCGTTGAAAGATTAGATTGTTGAGAAA

>HP029039
tagatgtaaacaaatggcctgatctagctgtggagaatcaaattaatgta
tctacgtcgtcgtggcaattaccgactttgattctctttcaatcgggaaa
gaannatngatgcgattaccgccgattgacgagaatggaaaaaattacga
aaagtgttcttgatcaggcgagtcttattgctgctttcaagcttcaggcg
ctaaagaacgcaagtgcgttgaatggtcaccaagaacaagctaaagatgt
aattggaataaagattatacaagtactcgtcgtatgtgac

>HP029045
ACAACTTAACAAAAAGACAAATAAAAGAAATAGTTAGAAGTCCTAAGCAA
AACGCCAGCGCATTTCTTGTGTCCATCAGGGGGCAGAAAAGGATCGTTTG
GTGGAGATGAAAGGACACGTAAACATTCGAACAACACCCGAGGGGGTTTT
TCAATACATGCGATCACTGGAGAACAAACGGACAACAGCATCAGGATGTA
GTATTGATGGTGAGAAGATGACGGTCAGAAAAGTTAGAACCACTTGATGA
ATCGAGGACGGTTTTGTACCGTGAACATTCAAAGCTG

>HP029062
AGCGCCCCCCCGAAAAACTAGCTGTATGTGATGCAGGAGGTATCAGACGA
GCTGGAAAAGGATGCGTTGATGATTGAAAAGAAGCCAAAGAAGAACAAGA
AATCAAAAAAACGTACCACTCGTGGACGAAGATTTAGAAGTGGAGGAAAA
AGACAGGAACCTTCAGAAAGAAAGTCAAAGAAGGCGAAGAAAAATAAAAA
ACAGAATCAGGCTGAAGAAGAAAAGGAAGCTGCAGTAGCTCCTGCTGTTG
ACGTTATACTCAATACAAAGTTCATTGTTTTTATCG

>HP029084
cgactttgattctctttcaatcggggaaagaaatgatgcgattaccgccg
attgacgagaatgngaaaaaaattaacgaaaaagtagttcttgatcaggc
gagtcttattgctgctttcaagcttcaggcgctaaaagaacgcaagtgcg
ttgaatggtcaccaagaacaagctaaaagatgtaattgataaagattata
caagtactcgtcgtatgtgacaattagattacagttatggatgaatatca
agattctagatgatacgtcataaaacacctaatagct

>HP029116
AGTTTCGCACAGTTTCGTGTGCCCGAGACTCGAACAATTTGCGCTTTCGG
AATGGAAAAGAATACTATTGTTGTCGTGAGAGCAGATGGGTCATTCTACA
AAGCTGTATTTAGAATAGACCAATGGCGAATGCCAAAACACGTCTTATTC
CAAATTTATTCAGTCCGACGAAGACGAATAGACCTTTTTGTAATGGATAT
CAAAATTCTCTTAATCGGCCATGAACAAATAACACGAGACTACCTACGCA
GCTCTTGTATCAACCGTAATCATGATTCGCTTTAG

>HP029217
CATCACGGAGCTGGCAACAATATTTAAGGAACTGGCTTGTGTCTAGTAAT
TGACCAAGGTACAATTTGGACCGCATTGACTATAATATGGAGCAAGTGGT
GGAACAGACGGAGAAAGGTATCGAAGAGTTGGAGAAGGCTGAAGAGACTC
AGAAAAATAGTCGCCCTATGAAATGTAATTGGTCTGCTGCTTGTTATGAT
CTTCATAATGACAGTACTGCTAGTGCTTAAACACTCGCGAGACATGCATA
GTGGGGANAAGCGTATCAATGATAATGAATTT

>HP029237
AGTGCAATGGGAGATCGTATGCAAAGACGAATTGATGCATACAAACAGTT
TTTGAGACCGATCAACCGTATCCAGATGCGTCTTCTGACCATTTTTATTG
GGTAGATACGAACTGGCTTCGTAGCTGGGTTACTGGAGAAGATAAGGACA
TAGTTGGTGGCAAGTTATCGAATATGTCGCATTCGGGCAAAGACAAACAT
CTTAGAATCCAAAGAGTCCGACTCAGACGGTTTATGTTCGATCGCAGCTG
ATCAATTACTAGACCAAAAAACCAGGAAGAT

>HP029297
GATCCTGAAGAGACTTTTACATTACATCGCCGAGGATATTCAATCGGCTG
TGACTGGATGTCAAAGTGTTTGATCATGATCGCATTTTCAAAGGACGACA
TTATTGGCTCTTGTCAAGTGCCACTTAATACTTTTACATGAGAAACCAGA
GTCTGAAGTGCTTATGTACCACTTGAGGTGCCCTCGGCTTTTGCTAAGCA
GAAGCGTAAAAGCGCTATTATGCTCGAATTAAGCTCGAAAAGGAGACTAG
AATGTGTTTCTAATTCTCTGTATACTTTG

>HP029313
ACAACTTACAAAAGCAATAAAGATGTTGAAGTCCTAAGCAAAAACGACCA
AGACGACAATTTCTTGCGTCCATCAGGGGGCAGAAAAGGATCGTTTGGTG
GAGATGAAAGGACACGTAAACATTCGAACAACACCCGAGGAGGTTTTTCA
ATACATGCGATCACTGGAGAACAAAACGGACAACAGCATCAGGATGTAGT
ATTGATGGTGAGAAAAATGACGGTCAGAAAAGTAGAACCACTTGATGAAT
CGAGGACGGTTTTGTACCGTGAACATTC

>HP029362
AGCCCAGGATAATAGATTGGAAGATAAAACGTTTGGGTCAGCAGCTAGAA
GGTGGAGGAGACATTAATTTTGCTGGTAGTGAGGACGAAGAAAGCTTCGA
CCCACTTCTCGGCGGGAAGTCTTATCAAGCAGGTACATGACGACTATAGG
GAGCGATTAGCCCATCTAAATTCTGAGTGGGGACACTAGGCACCAGTATA
TTCCACTGTCTTGTTCAACTGTGGCATAAAATTTCACCCAAATAGACAAG
AGTGACCAACTTTAAAAAAAAGGAAA

>HP029382
ACAATCTTCATACTCGGCATTGCATTACTTCTACGTTAAGTATTTTAAAC
TCGCTTCAAACACAAGCACCCAATTAGACCGATTATACTCAACCGAAAAC
TACCTCTAGACCGGGGCACCCTTTTGCTACAAGCGATTCTAGTTCACCAC
AACGATAGACATGACAATATCGTTTATATACGGATCCACCGCTTTTCAGT
ATCTACTTTTCCATAGAGATTCCGATCCGTGTTCCTCTTTTTCCTCCTCT
TTTGCATATTTTTGCTGCAGTTTCCA

>HP029394
ATACGACGAAGGATAGACGTATATGAGGCACTGGATATTCTCACTGGCGA
AGAGCTTACTTTGGAACTGATTGAAGAGCGTTTTGACGCATCCCAGATCG
AGTTTATTAAAAAGCACGCGCCAGAGCTTTTCGATGGTAGCCAAACTGTC
GACACGGCGAAGTTTACGGAACTTATCTTCAGTTTGTAAGTAACTTGGTC
GAGGACAGGTGAAATCGTTGATGTTTTAAAACTTTCTAACCATCGATTGT
GAGCTCAGGCTCATTAACCTTAAAG

>HP029398
AGGCCGATAAGAATGGCGTGAAATGTAAAATCTGCATGACTACATTTCTC
ATTACTGCCAGTAGATCGCAGCTAAACGACCACTTTGAAAGCAAACATTC
GTCTAAGGGTCTTACTATCGAGCAGTGTTTTCCCGGTAAGGTTTGAGCGG
GTCACTATAAAGTCGTATCATGGAACCATTGATAGCTTTTGGAGCTGGTA
GTGGTATTAATATTTTATCGGATAGATAAGTTCATTTTCTTATCAAAACC
GATATTTAATACATTTTTTTTAGTG

>HP029408
ACAACTTACAAAAGCAATAAAGATGTTGAAGTCCTAAGCAAAACGCCAGA
CGACAATTTACTTGTGTCCATCAGGGGGCAGAAAAGGATCGTTTGGTGGA
GATGAAAGGACACGTAAACATTCGAACAACACCCGAGGAGGTTTTTCAAT
ACATGCGATCACTGGAGAACAAACGGACAACAGCATCAGGATGTAGTATT
GATGGTGAGAAAATGACGGTCAGAAAAGTAGAACCACTTGATGAATCGAG
GACGGTTTTGTACCGTGAACATTAC

>HP029428
AAGCCTGGCATGCTGGATGCATTAGTAGACTGGCTTAAAATTATAAATTC
CAGAAGGCAAGTCAGAGAATGTCTTTCACAAGAAGCACCGATATCTGTCG
ACACTGCCAAACTTGTAGTGGCAAAGACACATGAACGATGGCAAAGCTTA
AAGCAGGAGCAATTTCTCGTGATAATGACTTTGGCTCATGTAGATGTGAA
TGTATAAATGTTTGAAGTGTATGATCTGCAAATTTAATAAATGAAGCTAA
AAATTTACATAAGAAAAAAAGGAA

>HP029480
AGCCCAGGATAATAGATTGGAAGATAAAAAAACGTTTTGGGTCAGCAGCA
AGAAAGGTGGAGGAGACATTAAATTTTGCTGGTAGTGAGGACGAAAGAAA
AGCTTCGACCCACTTCTCGGCGGGGAAAGTCTTATCAAGCAGGTACATGA
CGACTATAGGGAGCGATTAGCCCATCTAAAATTCTGAGTGGGGGACACTA
GGCACCAGTATATTCCACTGTCTTGTTCAACTGTGGCATAAAAATTTTCA
CCCCAAAATAGACGAGAGTGACC

>HP029558
CTAATTTTTTTTCCTTTGATTTCTTCAAGTTTTTCTTTTACTTTTTCTTT
ATCCTCTTTCACTTCACACTCGACCTTCTCTTTGATTCTTCTAGTTTATG
TTTGACCTCCGCTACTTCTTCTTTGAGTTTTTCTTTATGCTCTTCATTTT
TATACTTGGTCTCGTATTCTTTTTCCTTGATTTTTTCTTCACTTCTTCCA
CTTCACACTCTATCTTTCGTGTAGTTCCTCTACTTCTTCCTTGAGCTTTT
CCTTGTGCTCTTCTCTTTGT

>HP029571
GTAGACGATAATTTTACCTAACTTTTATTTTACGGTATAGACACGGTTTT
TCTTTCATCATGGTTTTATTAAACATCTAGTTAGAGGAATATGACTGGTC
TTGAAGTTCCGGAACTGAAGACAAATATCTTAGCATCTGCTTGACGACCT
TCTTGTCAAGTTTCTTTTTTTTTGTCGTGCAGTTCCTGAAGTTTCTTGTA
CGCGTCTGAGATTCTTTTGTTTAAAGCACGCATTTGAATCGCATCTTTCG
TGTTGGTCTCACTCGTACCA

>HP029581
ggtatgggtaatctaccttagtnacgatggtgatatcaacacaacattca
gctgggagcgccatggaacgtttcgctcagaagttgcaattgagtggcgt
ataccggaatgcacaccggtaggcaaatatcgtattaaaattaatggtga
ttataaagacaactttgtatggagaactgtcgcttcctataccggggtgt
cgtctgcactccaagtcgttggccctacagctactacatgcgcatgagag
tactcttcaatatggccaaat

>HP029588
TAGAGATGTCTAGAGAAAGGATAAAAAATCGAAGAAGCGCAAGTCAGCTC
GATCTTCTGAGGATATTTCAATGCATCGTGACGAAGATGTTGCGAAGTGT
GCAGATGTAGCCTTAATTCTGGATACGCTGCGAAGTGATGCTGCGAGCAA
GAATACGAAGCTGAAAACGNGTAAAAAAACAGAGGCAAAGAAAGAAGCAT
CGGATAGAAAGTAGTTGGTGCCGCTTATAGATCTTTGATTTAATGACAAA
GTGATGATGAAATTCATGTC

>HP029665
AGCCCAGGATAATAGATTGGAAGATAAAAACGTTTTGGGTCAGCAGCAAG
AAGGTGGAGGAGACATTAATTTTGCTGGTAGCGAGGACGAAGAAAACTTC
GACCCACTTCTCGGCGGGGAAAGTCTTATCAAGCAGGTACATGACGACTA
TAGGGAGCGACTAGCCCATCTAAATTCTGAGTGGGGACACTAGGCACCAG
TATATTCCACTGTCTTGTTCAACTGTGGCATAAAAATTTCACCCAAATAG
ACAAGAGTGACCACTTT

>HP029731
GTTGACAAGTGGTAAAAAGTAACTAATTGGTTCAAGTCGAATGGTGCTCT
AGTGCAAAACCGAGATTTACTCGAACTGCTCGTGACTGAAGAGGGCAGCC
GCCGGATTCGATGGACTCATGTGAAAGCTCACACAAATAAAAAAAGATTG
GAAATCCAAGTGGAACGATGTTGCCGATAATGCTGCCCGAAATGCAGCCA
TGAGTATTTGCTGTGACTAGCTGAATGATTAAAAAGNTAACTCCCAAATC
TTTCCTTTGATACTG

>HP029769
GAATATGCAGGTCTTGATGTATTATCTTTTTATAGTACACTATGTATTTG
TCCTCTTGTACTACTTAGTTATGTTTGATATATTCAGTATCATGTCCTTC
GCTCTCTCAAGTTGATCTTGAGTTACTCCACGAGGTACTACTTCTGATAT
TGGTTGAGTCATGTGACTAGATTCCGCATATTCTCGAGTACTGTGATCAC
ATACAAAAACATCCTAATGAACGTCTGAGATTTCGAGTTCAACGCTCTTC
CACATGCGCATCTT

>HP029775
TGGTTGTGAAAGTAAAGTATTGCCCGACCAACCAAAACGTTTTGTTCTGG
AAAGCAAAAGTCGACGGCGTCAGCTTGGTGTTGTCTCAATGGTAAAAAAA
ACGACGAAAGCGCTTGCGAAGCCGTCATCCTATCATTGACGCATTTTTGA
ACGAAGAAAATGGCGCTGATGCCTTTGCTGATTTGGAAGATTTCATCGAG
TAAAATTATGGGACAAGGTGCTCGCTAACGTCTTATCAAACCGNTGTTTC
CGTGTTTCTAATCT

>HP029970
ACAACTTACAAAAGCAATAAAGATGTTGAAGTCCTAAGCAAAAACGCCAG
CGCATTTCTTGTGTCCATACAAGGGGGCAGAAAAGGATCGTTTGGTGGAG
ATGAAAAGGACACGTAAACATTCGAACAACACCCGAGGGGGTTTTTCAAT
ACATGCGATCACTGGAGAACAAACGGACAACAGCATCAGGATGTAGTATT
GATGGTGAGAAGATGACGGTCAGAAAAGTGAACCACTTGATGAATCGAGG
ACGGTTTTG

>HP029975
ccacacgcgttgacttcatcaaactatgggtcaaccagttacttaactgc
tgaanngggtgaaaatgctgcagttgcatttgaagacgcagtggcaagat
ttttaggtgaggaacgagcgatgaagttcttgcaaccaaaacctgcaaag
agcctttttcggtagcctcttttcaaaatcgacttaaccatgttacgtga
cacgatcactcaagttttcagaaggtgtcacaaactttccattgattcta
acatggtgtct

>HP030020
CTGCACAAGTATACCTTGAGAAGCGCATGGAGGTAGCCAACAATGAGTTT
AAGAAGCTACAAAGCAAGGAATCAAAACTTGAGGCGCGACAGGCGGTATT
AAAGAAAATGCCGTACAGCCGTTTCGGGCAAAGCATCAATCTTGAGGACA
GCTAAAGATGCCTAGGAACGACAAGAATTGAAAAGATTATTGTGGTGACA
TCATAAGGGATTTTATATCGGCACTTTATATCACAACAATTCCAGACCAA
TTAAATTT

>HP030137
CAACTGGGTTTGTATGGGCGAAGAGATCGCTGTCGATGACTGTATGGCGT
GTCCAGGTGGAGGATATCAGGAATTTCGACTCACAATCTTAGCATTTTGA
TTTTGAAGAAAGAGACTCAAGTGATTGTTGGAAAAACTGGAGGAACTTTG
TGCCAACTAACTGGTGATAATGTTACATTTTCGCTCATCTATTTCATTAA
CAGATGACAAGGCAGTTGAAGCTATTGATAGTACTTTCCGAGTATTGCTG
AACGT

>HP030154
CAGTAGCCTTTTGCTATTCAAGGTGACCAAGAAGACAATACCCGCACCTT
TCGATGATGGCGCCTGTGATGGCTTATAGGTTTTGCATCAAGGAGCGTAA
ATTTTTAAGAGATTTCCAGTACATCTAGTACGCCAGGTATAACAACGGAG
CAGTGGAGTATACTAGCGCTTGCATGTGCTCATTTTGTCGACCAAAAAAA
GCGCAGTGTGCATTGATACGTATATTCACAGGGATTAAAATGTCTTAAAC
CCTG

>HP030223
aagtagatgaggccaaatacaaaagaagaacttaaggaaaagatagagtg
tgaagtggaagaagttgaagaaaanatcaaggaaagagaatacgaggcaa
agaacaaaacgaagagcataaagaaaagctcaaagaagaggtagaggaga
tcaaatacaaagtagaagaatttaaggagaaggtcgattgtgaagtagag
gaggataaaagagaaaattaaagaaaaatacgaagaaattaaaaaaagaa
acgc

>HP030236
TGGATGATGAGACGGAGGGTAAGAGTAATGGTGGACGTAAACGTAAATAC
GTTCCCGGTGGTGTGGGAGAGCACATTGTGGCCAAGAAAGATGACGAGAT
TCGCGGACACACAGCGTACTTGACCTTTGCCACGAAGTTCTTCGAATAAA
TAGTCATCATGTAGATCATTAGTCTTGATGGTGAAAAAACGAGGTACTAG
AATAGATAGTTTATTAAATTGAACCCTAGATTTTTCGTATAGGAAAAAAA
AA

>HP030268
CCTTAACGCTAATAGGAATGCAAATTACGTCTCACAAGTATTGAAACGAC
TCGCCAATCAAGGCAAGAGTCCGATCAAAAGGGTAACATTCATTTTGTTC
TGCAGCATAACCTTTCTTGGATGCGGCGTTTGTCTCGCGTTAGTAACTGC
ATTTAGCCATACTTAGGCAGGCAAATTTTGTCACATGTCCTGGGCTTTCA
AACATGAGCACCGAGTGAAAGGCTTAACAAAAAANAAAANAAAAGAAAAA
CG

>HP030326
ACAACTTACAAAAGCAATAAAGATGTTGAAGTCCTAAGCAAAACGCCAGC
GCATTTACTTGCGTCCATCAGGGGGCAGAAAAGGATCGTTTGGTGGAGAT
GAAAGGACACGTAAACATTCGAACAAACACCCGAGGAGGTTTTTCAATAC
ATGCGATCACTGGAGAACAAACGGACAACAGCATCAGGATGTAGTATTGA
TGGTGAGAAAATGACGGTCAGAAAAAGTTAGAACCCACTTGATGAATCGA

>HP030464
AAGGAGGCGACGCCTGAAATTATTGAAGAGATGATTATGGACGTGATGTT
AAAGTCCAAGGCAGGGGATAAGCAGTGTATTGATCAGAACATTACTGCAA
CTGATTTAGAGAATGAAGCCAAGATGAAATACACATTGACAGTTCGGGAT
CTCGAGCTGGAGCAAGTGCTGATGAGGTGTAGAACAAAAAACTAAAAAAA
AATACCCCGCGAATGAGCTACTGTAAGATAAACTAAATTCGATTTTT

>HP030488
AGAGCTGGAGGATTTTGTGCTTTTGAAAGATATTTATGAGCAATACGGTA
TGGGCATGGCATGGGAACTACGGCTTTTGTACCATTTTTCCCCAGGCACA
ATCGTTAATGGCATTGCACAACTTGTTTCTGCATCGGGCCAAAAGTACTT
GAAAGCTTTTCATTCTTGACAAGTTAATCATGTTACTAAAAATCGTCGCT
GTTCGGTTAACAAATGTATGCATGTTTAAATAAAAAAAGAAAACGC

>HP030543
CGAGACTCGTGGTATGTATGACCGCGGCGAGGACGTTACTGGCAACTCGC
AGCAACAGCAACAGCGCGGAAATCCGTTCAGTAATGCACAATTTTTCAGC
AGGGCGGTCGCACCTTTCACTTCAATTTTGGAGGATAAGCACGTGCTGGC
TGGATGTGCAAAGTGGATGAGGTTTGTGTGTTGAAACGATTCGGGATCAG
TTAAGAAATCAATACTTAGATTTGGTTGTAACAAAAAAAAGGAAA

>HP030546
TCGTTTTTTGCAAGATGTGATGGGTTTTCTTGAAGTGAAAGAGTCGTTTT
CTCAACAAATGGAGCTGCTGCTGCGCTCTAAGAACCGATATATGTGCTTA
GATGGTTGGAAAGCAAACAATCTTGAAACGTATGGTTCGGGTATCAACGT
TTGACTGTGTTGTAGTTGTCTTGACTTGATTTTACCGAATGATTTTGGGA
ATGCGAATCACGAATGAAGGAATTCACCACCGACATAGCCACAGA

>HP030638
CCGCTGCGTTATGAATATCAAACCTAGCAACCTTTTCATTCAGATCACTA
AGGATTGGCGAGAAAGTCTTCGTAGTTGCTGGGATACCGCACACAACATA
ATGGTCGCTCAGTGTTGTAGGTGGTGCGTCGCGCCGAAAGCAGAGAGACA
TATGACGGATTCGCGATCGTAGGTTTCCACTATTAGCAATGGATGGTCTG
AGGAGAGAAGTTAATTCCAAATTTGAAGTGTGATACTCGTCTT

>HP030673
CCTTAACGCTAATAGGAATGCAAATTACATCTCACAAGTATTGAAACGAC
TCGCCAATCAAGTCAAGAGTCCGATCAAAGGTTAACATTCATTTGTTCTG
CAGTATAACCTTTCTTGGATGCGGCGTTTGTCTCGCGTTAGTAACTGCAT
TTAGCCATACTTAGGCAGGCAAATTTGTCACATGTCCTGGGCTTTCAAAC
ATGAACACCGAGTGAAAGGCTTACAAAAAAGGAAACGGCCCT

>HP030696
TATGTTTGGCGCAGCCTTTTTTTTAGGTCAGCTCATTTTTTGCTACAGCT
TTTGTGCCCTGGATTGCACATGCCTACTGTATGGCAAAGAAACTGGCCGA
TCCAATCGACTCCACACATCAGCCGCTATTAAGTGACTATCAAGACTAAA
TGAGTCGCAAACTCTTGCTGGAACCACAAACGTCATTTTTTTAAAGTTAA
ATCGTGTAAAATGTCACCACTTCTGTGAAGCTTCAACTTTG

>HP030806
TATGTTTGGCGCAGCCCTTTTTTTAGGTCAGCTCATTTTTGCTACAGCTT
TTGTGCCCTGGATTGCACATGCCTACTGTATGGCAAAGAAACTGGCCGAT
CCAATCGACTCCACACATCAGCCGCTATTAAGTGACTATCAAGACTAAAT
GAGTCGCAAACTCTTGCCGGAACCACAAACGTCATTTTTTTAAAGTAAAT
CGTGTAAAATGTCACCACTTCTGTGAAGCTTCAACTTTG

>HP030856
ttgatntgacatcagtgtctaagaatgcatgtcctatagtgcgtgctgtg
tttgttggagaatcgcgtgtggcttcagttaaggtaaaaggagggtgggg
gaccgagtttgcagacattggatcattgattcagcttggtgtccaagaaa
gcaaagtaaagacatttgcgggcagtgtagccgaaagctttaatttgatt
actcaagtataatgactgcattagtgcatcatttttttt

>HP030859
CGAAGCCGAAGAAGATCACGCCTACGAAAAAATCGAAAAAGAAACGAAAA
AAAGGAAAGAGATAAATGCCGTGCTTATGGTGGCAACAGGGAGATCATCG
AACGTCCGAAAGTCATGTAAGAAGGCACTACCTCTTTTCTCATTGATTTA
GCATCATTAAGGAGAAAGTTTAGCCGAGAGACACACGTAAACGCTTTTTG
CGCTTCTGCAGATAAATTCCATCTTGTGCATGCGTTT

>HP030922
TATGTTTGGCGCAGCCTTTTTTTAGGTTCAGCTCATTTTTGTCTACAGCT
TTTGTGCCCTGGATTGCACATGCTTACTGTATGGCAAAGAAACTGGCCGA
TCCAATCGACTCCACACATCAGCCGCTATTAAGTGACTATCAAGACTAAA
TGAGTCGCAAAACTCTTGCTGGAACCACAAACGTCATTTTTTTTAAAGTA
AATCGTGTAAAAATGTCACCACTTCTGTGAAGCTTC

>HP030973
TGGACCGCATTGACTATAATATGGAGCAAGTGGTGGAACAGACGGAGAAA
GGTATCGAAGAGTTGGAGAAGGCTGAAGAGACTCAGAAAATAGTCGCCCT
ATGAAGTGTATTGGTCTGCTGCTTGTTATGATCTTCATAATGACAGTACT
GCTAGTGCTTAAACACTCGTGAGACGTGCATAGTGGGGAGGAGCGTATCA
ATGATAATGAATTTAAATCACAATTTACTATCAAA

>HP031003
TTGTATACGGCCATTCACTTTGGTTTCGCGCGTTTTGTCGTGAACTTCTT
CCACAAGACATACATCACGAGGCCAAGTCGGACAAATTTAGTAACTGTGG
TGTGGTTACCTTTCTCCTGGAAGAACACAGCGGAGAGATGAAACAGTATA
AAATATCGCCGGAGAGCTTCAAGAATCTTGTTTAATTGAGTTTGTGGGCC
AAAGACTGGTAATAATTTACATTGTTTTGGTTTC

>HP031026
TATGTTTGGCGCAGCCTTTTTTTAGGTTCAGCTCATTTTTGCTACAGCTT
TTGTGCCCTGGATTGCACATGCCTACTGTATGGCAAAGAAACTGGCCGAT
CCAATCGACTCCACACATCAGCCGCTATTAAGTGACTATCAAGACTAAAA
TGAGTCGCAAACTCTTGCTGGAACCACAAACGTCATTTTTTTAAAGTAAA
TCGTGTAAAAATGTCACCACTTCTGTGAAGCTTA

>HP031141
aatccacttgtctgtgctgtagctcaaactgtacttacaaaatcatggac
gacaagtttctagctaacgtacaaaagcgtaggtacgatgctntggcaaa
tggattggaaaaactacaacaaaagtatccaagaaaaattgctgatgttc
gtaaacccattggaaaaggtggactcttccttgcacttgagtgtcataaa
cctgtaggtcctactcatagcatttgcactatc

>HP031156
TGGTTTAAGCTGCCCTATTCAAGGTAATTGGAGGTGGAGGACTTTTTTCA
TCGATTATCGGGCTTGTAGCTCCAGATGAGAGCGAGATTGTTCCCGTTGA
TCCATCTAGCGATCGAAGGCAAGAGTTTTGCAGATATGTGGGTCGCAATT
TTTGCTCGACGAAGTGTCGAAAGGAAAGTAATATAGAGGTCCAATCAATA
GTAACGATCAAAGTTTGCGGTAATAGCTATC

>HP031195
GTAAGCCTTTCACTCGGTGCTCATGTTTGAAAGCCCAGGACATGTGACAA
AAATTTAGACCTAGCCTAAGTATGGCTAAATGCAGTTACTAACGCGAGAC
AAACGCCGCATCCAAGAAAGGTTATGCTGCAGAACAAAATGAATGTTAAC
CTTTTGATCGGACTCTTGACTTGATTGGCGAGTCGTTTCAATACTCGTGA
GACGTAATTTGCATTCCTATTAGCGTTAAGG

>HP031258
TTGATTGACATCAGTGTCAAGAACGCATGTCCTATAGTGCGTGCTGTGTT
TGTTGGAGAATCGCGTGTGGCCTCAGTTAAGGTAAAAGGAGGATGGGGGA
CCGAGTTTGCAGACATTGGATCATTGATTCAGCTTGGTGTTCAAGAAAGC
AAGTAAAGAACAATTTAGACGGGCAGTGTAGCCGAAAGCTTTAATTTGAT
TACTCAAGTATATGCTGCATTAGTGCATC

>HP031324
CTTGATTGACTATCTAGTGTCAAGAATGCATGTCCTATAGTGCGTGCTGT
GTTTGTTGGAGAATCGCGTGTGGCTTCAGTTAAGGTAAAAGGTAGGTATG
GGGGACCGAGTTTGCAGACATTGGATCATTGATTCAGCTTGGTGTTCAAG
AAAGCAAGTAAGACATTTGCGGGCAGTGTAGCCGAAAGCTTTAATTGATT
ACTCAAGTATATGCTGCATTAGTGCATG

>HP031368
AGGTACAAATTGCTCTTTATTGCTTACCGAAATATCCACACAACAAAATG
AGCGACGACATCTTGGACAACATGTCTCTATCAGATGACGAGATGCCGGA
CAACTTGGCGGATGATATGCTTATGGAAATGGAAGAGGAGAATGCATCTC
AGTCAGCTAATTATTTGTCCCAGTCTACAATCCCACCTTCTTGGACTCCT
AGCGCTGTTGCGCATACAGTAGCACC

>HP031374
CAACTGGGTTGATGGGCGAAGAGATCGCTGTCGATGACTGTATGGCGTGT
CCAGATGGAGGATATCAGGAATTTCGACTCACAATCTTGCATTTTGATTT
GAAGAAAGAGACTCAAGTGATTGTTGGAAAAACTGGAGGAACTTTGTGCC
AACTAACTGGTGATAATGTCATTTCGCTCATCTATTTCATTAACNGATGA
CAAGGCAGTTGAAGCTATTGATAAGT

>HP031377
TTTCTTTTTACGAAGGCGTTTTACGACTAAAATTGTACGACAGACAGGGA
GGATATCGGTGTTGATGTGGCTCGATGGATGCAGGAAAATGACTTGCCCC
CTTACTATACGTGCTTGAGTTATGTGGGTGTCACTGGGGTACGAGTAGGA
TAAGTTTAATTGCTTCGCTTCTGTCTCGACTCACAAGTTGATGGAGTGTT
TTCGCTAAAATATGTTGCCATCACTG

>HP031444
ATGGCGCAAAAGGTGAAAGGACTCGTGAAAGAGGGAAAAATTGGCAAGTA
TGGAAAAGTTAACGAGAATACGCCGACGGAAGTTTCGGATTTGTATAGCA
AGGATGACAAACAAACTCTTATCACGGAAGTGAAAGAAGAGGTGAATGAG
GAAGAACCCACAAAAAAGAAGCTCAAGAAGGAGAAAAAGGAAAAAAGGAA
AAAAGGACAAAGAAGAAGTCCAAG

>HP031509
ACTTGTCGAGCCAATTGGAGGGTTAATAGGAGCGGGGGCAGTATTATATG
TCCAGCCAATTTTGCCCTATGCACTATCTTTTGCTGCTGGTGCTATGATT
TTTGTCGTAGTGGATGATTTAATACCTGAGACGACCCAAGAAGACGGACA
ATCAAAAAACTAGCAACGTTTGGTACAATTCTAGGGTTTGTCGTCACGAT
GGTCATGGATGTTGCTCTAGGAT

>HP031542
ATGAAGCTATGACGATGATCAAGAGTATCATCACCTCGCAGCATGAAGTA
CGACCTGTAGAACAGACATTCCAATCACTTCTTATGGCTTTGATGAAACA
AAAACGATACGAAGACGTTATATCGCTCGTAGAGTATGGTAGAACGAATG
AAGTGGATTTCTCACCAGCGGTAAGAAATAATGAATGGCAATGTGGTGAT
TTACAAGAAAAAAAAGAAACGC

>HP031543
acttgtcgagtcctaattggagggttaataggagcggggcagtattatat
gtccagccaattttgccctatgcactatcttttgctgctggtgctatgat
ttttgtcgtagtggannatgatttaataccntgagacgacccagagcggc
aatcaaaaannacntagacaacgtttggtacaattctagggtttgtcgtc
atgatggtcatggatgttgctctaggat

>HP031600
ACACGATGGGTTTGTCTCTTCCTTTATTTGCTAAAGTGACAAAACTTTTA
AGAACTGGAGACAAGCTAGTTGCAATTGGATTTATGACTCGCAATGCTCA
TGGACACTCGATGCTACAAATTGAAGCAATTTGTTTGAATCAGACTGGGA
AGTACGAAGCGTATAACTAAACAGGTAGCATAATAAAAGTTTTGATATGA
ATTAGGTCTATTGGAAATATC

>HP031656
ACTTGTTCGAGTCCAATTAGGAGGGTTAAATAGGAGCGGGGGCAGTATTA
TATGTCCAGCCAATTTTGCCCTATGCACTATCTTTTGCTGCTGGTGCTAT
GATTTTTGTCGTAGTGGATGATTTAATACCTGAGACGACCCAGAGCGGCA
ATCAAAAACTGCAACGTTTGGTACAATTCTAGGGTTTNCGTCATGATGGT
CATGGATGTTGCTCTAGGAT

>HP031691
accttaggtcgagccaagttggtagngggttaataggagcgggggcagta
ttatatgtccagccaattttgccctatgcactatcttttgctgctggtgc
tatgatttttgtcgtagtggatgatttaatacctgagacgacccagagcg
gcaatcaaaaactagcaacgtttggtacattctaaggtttgtcgtcatga
tggtcatggatgttagctac

>HP031692
TGGTTTAAGCTGCCCTATTCAAGGTAATGGAAGGTGGAGGACTTTTTTCA
TCGATTATCGGGCTTGTAGCTCCAGATGAGAGCGAGATTGTTCCCGTTGA
TCCATCTGCGATCGAAGGCAAGAGTTTTGCTGATATGTGGGTCGCAATTT
TTGCTCGACGAAGTGTCGAAAGGAAAGTAATATAGAGGTCCATCAATAGT
AACGATCAAGTTTGACGGT

>HP031729
ATACGCTGCCGCTTTTGGCACCACCATCAGCAGATGACGCGTCAGTTGAA
CAAATTCTAAAACAAGTATCGTATTATGCTCGTCGAGCTTCAGACTCTGG
GCCATCAATGCTGCATGCGTACTAAAAATTAAATTTTTAACGACGAACCA
ATACGACGTAAGTCCATGCCGTTTAAGTAATCAACTGAATAAATAATTGA
ATTTTTCTATAATGCTAG

>HP031742
CTCCGCCATTAGATTCGGAAAAGCTGATAACGAAGATAAGTTTTTTTCGC
GCCATTACTCATTGAAGCACATTGCATTGCGGGTGCTCGTGTCTCCGCTC
ATCTAATTCAAGACAAGGTAGCATTAGGACGCATTCTGAAAGCAGTTATG
ACGTCAGACTATGGCCACGAGCATTTTATTGGAGATAACCTCACCCGCAT
TTCTCTTTCACTAGCAAA

>HP031851
AAGGTTAGAGACGATGGGAAGTTGAAGGAGAATGGAAAGATAATGGATGA
TGATGATGATGATGAGAATGATGACGTTAGCTGAAAATGCAAAAACTAGT
GAATGATGATGACGATGATGATAATGATAATGACGGTGATGATGATGATG
ATGAAGATGAAGATGAAAAGATGACATTGGCTGAAATGCAGAAACACTTG
AATGATGACGAATAAG

>HP031888
CCTAAGTTTTTATTAAACAGTTCGTCAACCCCCTATTTTGTGACACCTAA
ATTATTTATAATAATTTAGGTACTTTTTATCCCGAAGTTACAAAGTCATT
TTGCCGAGTTACCTTACAAATAACAGTTTAACTACAATAACACCTTAGTT
TACTCAACCTATTCACCTGTGTCGGTTTAGGGTACGGTTTTTTTATTTAA
AAAAGCTATTTCCTG

>HP031926
ACGAATGATGTTAAGGTCTGGATGCGGTGTTGCTTTTGCTTGACATATCT
GGAAATTTGACTGTACAATTTCATATGAAAATGAACATGATTTGTCGTTT
TTAAAAAACGCTTTCGAAAGCGAGACAAGCTTGCTCACGAATGCTTGGAA
ATGTCGAGTCTGCCATTGGTACCAGAGACGATCACGAGATTCAAATGAAA
GTTAAAAGCCAATG

>HP031955
ATGGCGCAAAGGTGAAAGGACTCGTGAAAGAGGGAAAATTGGCAAGTATG
GAAAGTTAACGAGAATACGCCGACGGAAGTTTCGGATTTGTATAGCAAGG
ATGACAAACAAACTCTTATCACGGAAGTGAAAGAAGAGGTGAATGAGGAA
GAACCCACAAAAAGAAGCTCAAGAAGGAGAAAAAGGAAAAGGAAAAGACC
TCGCTTTTTTCTTG

>HP031977
ATACGCTGCCGCTTTTGGCACCACCATCAGCAGATGACGCGTCAGTTGAA
CAAACTCTAAAACAAGTATCGTATTATGCTCGTCGAGCTTCAGACTCTGG
GCCATCAATGCTGCATGCGACAAAAATAAATTTTAACGACGAACCAATAC
GACGTAAGTCCATGCCGTTTAAGTAATCAACTGAATAAATAATTGAATTT
TTCTATAATGCTG

>HP032021
TCCTTAAATTGCTCCCGCACGTATCACGAAGATCGTGCTATTTGTATTGT
CTAGAGTATGACTTTCTGGATGACTACGCTTGTAGCTCTGGCGCGGAGGT
GTCTCCTTCATTGAAGATTCGTTTTATGGATTTGTATGACAGCGATGACT
CCAGCGCTGACTACTTCGTTGACGTTTATGTACGACATTTCTCTTCAACA
CTGTCGCTAAGT

>HP032086
GGCATCTAAAAGATGAAGTTCGCCTTTTGAAACGCTTGTACGCGTATTGC
GATCACCAGAGACGTTAATTAAAGTCACAGGCATCAACATCATTCATATT
CCAACTGCAAAGGAAAGCTTGATTGACTCGGGAACTTGGTCCTTTAAATT
CTCGTGAAATAGATAAATTTCTAGAAAATAATTACCAACTATCAGTAAAT
TTCTCGATTTG

>HP032258
AGAGCTGGAGGATTTTGTGCTTTTGAAAGATATTTATGAGCAATACGGTA
TGGGCATGGCATGGGAACTACGGCTTTTGTACCATTTTTTCCCCAGGCAC
AATCGTTAATGGCATTTGCACAATTTGTTTCTGCATCGGCCAAAAGTACT
TAGAAGCTTTTCATTCTTGACAGTTAATCATGTTCTAAAAATCGTCGCTG
TTCNGTT

>HP032367
CTGAAGGCTGGCGTGGATCCGTCTAACTTCTGTGGCCTCGAAGACATTCC
TGATGACCAATTAGACCACATGTATGGGTGCAAGAATATTGGGAAGATCA
TTGTGGATATTTCTAAGGGAACCTCCAGACTTTAAGTTCCACTCCAGAGG
TCAATAATTAGTTTTATTATATATTGCTTTTAGCTTTTCTACGCTAGAGC
TTACT

>HP032376
ACTGAGTACGTCCTGGCCTTCTTCTTTTTGACCTTTGAGTGTTCGACATT
CACCGAGCTCATAAATCAGGTGCAATTGCACCTTCACTTGCAAGCACATC
GGACGGAAGAATTGAAAGTGGTGGAAGCAGCAATTTGACCGACATGGAAT
TGGGATACATAAAATACAGATTGTGAATGAATGCAACAAATGCGTAAGTA
GAATC

>HP032501
ACACGATGGGTTTGTCTCTTCCTTTATTTGCTAAAGTGACAAAACTTTTA
AGAACTGGAGACAAACTAGTTAGACAAATTAGGATTTATGACTCGCAATG
CTCATGGACACTCGATGCTACAAATTGAAGCAATTTGTTTGAATCAGACT
GGGAAGTACGAAGCGTATAACTAAACAGGTAGCATAATAAAAGTTTTGAT
ATG

>HP032525
acaaaagagaagagtctacaaggaaaagctcaaggaagaagtagaggaga
tcaaatacaaagttgaagaacttaaggaagaaaggtacganagtagtaaa
aataagaaagaggataaagagaaaattaaggaaaaaatcgaagaaattaa
ggaagaaatcgaagaaaaagtagatgaggccaaaatacaaaaaagaagaa
ctt

>HP032599
TGTAGATGAAGCAGAGTTGTTGAAATCAAGGGTGTACAATATGTGCCACT
TGTTGGAAAGTCACGGTTGCTATGCTTGAACGCAATCTCTTGCGTCTATA
CGAGAATTTTCATTGGAAACCAAAGAAAGTCTGGCAATAAACGTTTAACG
AGAGACAATTTCTTTGACTCGCGTTAATATGCAATATATTTTTAAAAAGT
T

>HP032619
tcaatgcgaaggcggatgttttacacattctcctgaagaagttgatattc
gcgagtggaccgaatttgttaatgcaaaattatcatggtgacgttaatga
cccaatcctcgtcgatgcatttaanaaaaactatgcgaaaaagtattaca
aaacaattgccaccccaagctccggcgccgatgttgcttctaggaacaac
gc

>HP032726
GGCATCTAAAAGTATGAAGTTCGCCTTTTTGAAACGCTTGTACGCGTATT
GCGATCACCAGAGACGTTAATTAAAGTCACAGGCATCAACATCATTCATA
ATTCCAACTGCAAAGGAAAGCTTGATTGACTCGGGAACTTGGTCCTTTAA
AATTCTCGTGAAATAGATAAATTTCTAGAAAATATTACCAACTATCAGT

>HP032961
AGAGCGGGGATGATGGATTGGATCTGTATCGATGGGATCGCATTGATTTA
AATGTGGAGCTGGATGATGATGATCTGTTCGGTTTTTTAAAGTCGTAAAA
TGGCTTATAACAGATCGATGTTGTAATACAAGACAACATGACAGGAAGTG
GAACATATGTAAAAAATATATGTTTCAGTATTGATAATACCGTTT

>HP033059
ATCGGGCGTCTTTATACACTTTGATACGTGAGTCCATGGACAATTCTTGC
AAGTCTAAAAACGTTGGCGCGGCAAGGCTGGATGATGAGTAGACAAGTTT
AACTGAATCGTCAGAAGCAGTCCAAGTCGTCCAAAATTCACCAGATGATC
GTTGTCACTAAAGTTTTTTAAAATGTCGCCTTGAACACCGCTCG

>HP033139
ATCGGGCGCTTTATACACTTTGATCGTGAGTCCATGGACAATTCTTGCAA
GTCTAAAAAACGTTGGCGCGGCAAGGCTGGATGATGAGTGACAAGTTTAA
CTGAATCGTCAGAAGCAGTCCAAGTCGTCCAAAATTCACCAGATGATCGT
TGTCACTAAAGTTTTTTAAAATGTCGCCTTGAACACCGCTCG

>HP033188
AGAGCGGGGATGATGGATTGGATCTGTATCGATGGGATCGCGATTGATTT
AAATGTGGAGCTGGATGATGATGATCTGTTCGGTTTTTTAAAGTCGTAAA
TGGCTTATAACAGATCGATGTTGTAATACAAGCACATGACAGGAAGTGGG
ACATATGTAAAAATATATGTTTCAGTATTGATAATACCGTTT

>HP033256
CTAGGTTACTAAATTGCTCTTTATTGCTTACCGAAATATCCACACAACAA
AATGAGCGACGACATCTTGGACAACATGTCTCTATCAGATGACGAGATGC
TGGACAACTTGGCGGATGATATGCTTATGGAAATGGAAGAGGAGAATGCA
TCTCAGTCAGCAATATTGTCCCAGTCTACAATCCCACCTTC

>HP033264
CGGAATCAACGTTTAGTAGTAACTCCTATAGCGGGTCCGTATGCATTAAA
TCATAAATCCAAATGGAATAATGACGCGCAGCTGAGGAGTGAATGGGATC
TTGCACATGTGGCTGATGATCATTTGCGTCGAGAAATACACATAGCCTAT
ACCAATCGGAAATAAATACATCACCGGATTGTTAACATAAT

>HP033390
ATGGACAAGAAATTTGGGTCTTCGTAGCACTGCTTCATTGGTGAAGGCTA
CGGCTTTGACGTAAGCTACCAGCAGCGACACAAATGTTGTACATGTATGT
GGGTGAGATCGGTGTGCTTGTTTATAAGTGCTGAGACGATATGAACTACA
GCCTTTAAAACTTTCAATACTTATTGATTATTATTGTAC

>HP033454
ACATAAAGGCTACACAATTTCAGCGTCAGTTTGAGCAGTTCTTCCTTGAT
CATGCCCTTAGCTTCACAGACGATCTGGAGCATCAGCTTGAATATATGAC
CATCTACGTTGAGTTCCAGCAAATGTTCAATGAGCGCATGAAGAGTGCGT
ATTACATCAAAAATAAAATAATAGCTCATATAATCTAC

>HP033486
CTAGCGGCTTAGACTTAAGACGTTAGAATGGTAACCATGAAAAGTATTGT
CCTAATCATGGTCCACTCAAGGTGTAAGAGGAATTTAATATATGGATGGC
AACGAATCCTTGTAGGCTTGTAGCACTGTGCTTTAAGACTTCATTTTTTG
GTTGCGCTTAGGTATTAAATGAGCATTTTTCTACTTAT

>HP033502
AGAGCGGGGATGGTGGATTGGATCTGTATCGATGGGATCGCATTGATTTA
AATGTGGAGCTGGATGATGATGATCTGTTCGGTTTTTAAAGTCGTAAATG
GCTTATAACAGATCGATGTTGTATCAGCACATGACAGGAAGTGGAACATA
TGTAAAAAATATATGTTTCAGTATTGATAATACCGTT

>HP033706
AGAGCGGGGATGATGGATCGGATCTGTATCGATGGGATCGCATTGATTTA
AATGTGGAGCTGGATGATGATGATCTGTTCGGTTTTTTAAAGTCGTAAAA
TGGCTTATAACAGATCGATAGTTAGTAATACAGCACATGACAGGAAGTGG
AACATATGTAAAAAATATATGTTTCAGTATTGAAT

>HP033821
CGCTCGTAGATTACCATTCGGCATATATTCCGGCACTGCTGAAGGTTGAG
CTGCTGCTTCCACCAAAATGAGACGGTGAAGTTGGCGAATCAAGATCGTA
AACACGCTGTGCAGAGTCGTAGAATCCAATAAAAGCTACAATTTGAGGAT
GTAATAGTGTAATAGAAAGTGAGATATCTTTAC

>HP033834
TAAGCCCGACATAATCACCTTCTTGCGAGGACGTCGTAATCAGACAACTA
TTGAACAGCGCGAGAAAGCATTTGCAGATATTCTTTGCTATATTTCAAAG
CATCTAGAACTTCATACCAGTGCTATATTTCAAAGTTTTTATAGCGAAAA
TAAATATAGAACAGATTTAGGTTTTCTAATCTT

>HP033878
CCATCGAAATGGGTCATCTGCGCAAAGCTACTTCAAATATTGGCTGTCCC
ATGCTTCCCTATGAACGGCCCCCTTACAACATTTTGAGCAGCAAATCCTT
TTTTTTGTACGGGGATGTTCACATCGTCACTATTGGAGTACTCAGCATTA
TCGCTATGACGATTGCAAAGAAGCTTACGTAG

>HP034141
TCTCTGCTTAGTCTCTTTACAAAGAGAAGAAGGAAAAACCACGCTCGTAG
ATTATATGCTTCCTGGTATAGAATCATTGCGCTAAGATAGCGTGCTGAAG
TCTTAATTAGGTCAGCTTGGTGACGGCTTCCCCTGCCATAATATGTGATT
AAGAAGGAATCGCTTACGCCCGTAAACC

>HP034160
AGAGCGGGGATGATGGATTGGATCTGTATTGATGGGATCGCATTGATTTA
AATGTGGAGCTGGATGATGATGATCTGTTCGGTTTTTTAAAGTCGTAAAT
GGCTTATAACNGATCGATGTTGTATCAGCACATGACAGGAAGTGGAACAT
ATGTAAAAAATNTATGTTTCAGTATTAG

>HP034243
CGGAAAGAATCACTCCTTTTGATCTCCATCTTCAAGCGGTGTATGAAGGA
AATGCAGAGGATGGAGTGCGTTTTTTCGAATCACATGGCTACTATGATAT
AAGTGATGCAAATACCGTAGGAAATGTTCCGTCAGAACTTTGGGTAAGAA
AAGGATTTTGGCTGAACATGGAGAATG

>HP034404
CCGCTCAGTACGCTGCATGTGGAACAACTCAAATCGCAAGACACACCACA
TGGAACAAATCTCCGAGTCCTACCCGCTTCGCTGCACCCTATATCGATGA
CGCATGACTCTTCCATCACACCAAATCTAGTAATGATGAAATATTTTAAC
ATTCAATAAATCATTTAAGCGTTG

>HP034444
TCGGTGCTTTTCTTCTCTGGATACACGGATGGTATTGACCCGTGTTTGGG
CCGTGGGGAACTAAGTTGAGATGTCTTGAGAAGTTGTAATGGAAAGATAT
TCATGTCATGAGCTAGTTAGACGTTCAACATGCCATGAGTATTTGAATTC
TCCATATAATTATTGAGGTGACTT

>HP034474
TCTCTGCTAGCTACTTTAACAAAGAGAAGAAGGAAAACCACGCTCGTAGA
TTATATGCTTCCTGGCATAGAATCATTGCGCTAGATAGCGTGCTGAAGTC
TTAATTAGGTCAGCTTGGTGACGGCTTCCCTGCCATAATATGTGATTAAG
AAGGAATCGCTTACGCCCGTACC

>HP034506
AGAGCAGGGATGATGGATTGGATCTGTATCGATGGGATCGCATTGATTTA
AATGTGGAGCTGGATGATGATGATCTGTTCGGTTTTTTAAAGTCGTAAAT
GGCTTATAACAGATCGATGTTAGTAATACAAGCACATGACAGGAAGTGGA
ACATATGTAAAAAATATATGTTT

>HP034617
AACGAAATGATGGCGGCACAGAATGGAGCAGGAATGATGGACGATGGCAG
TGACAGTGACGATGAAGATATGCCGGATCTTGACCCGAACGACAAATAGG
ACAGAAATGGTTGTCGTTCCTTTTTTGCAAGTTTTTTGCAATACAATATA
ACGAAAGGAAACACTTTACTG

>HP034790
CGCTACGGTGGCGGAATCGTTAGCACTTCAACTGAACAGAATAACGCGCA
TTTGACAGCGGCATCAGTATTGTCGGATGGATTAGTCATTCAAAGCTATT
GTCGAGCTGCTGCATACTTATGTCCTTTGGTGGATGCTACCACAATACAT
GATTATGTTCATTCTAGGT

>HP035208
AAATTATTTTCAATAAACATAGAAAAGAAAAGACAAAATTCATGCTGGAG
AGAAAACCTGCTTGTCATGCGATCGAAACGATTCCTTCTCAACAGGTGGA
GGAGATGCAAGTTGATTTGTTCATTTGGATCACTCATTAGTCCTTGATAA
TCCGGTTCTAGTG

>HP035326
GCAGTTGAAGCTATTGATAAGTACTTTCCGAGTATTGCTGAACGTGTTAA
TCACAACGTGAGTTTACTGCAAGAATGTACTGTGTGCTTTGGAGACATGG
AGATAACAGAGCTGATCTTTCCCTCGTAACTTATAATCAGCCGCACAAAA
TACTTATTACC

>HP035347
ATTATCATTTGGATGCTTGTGTTTCAAGTCGTCATTGCTATCGGATGGGA
GATCTTCCTCAAAGATATCGTAGGCTATTTCATTATGGATAAACTTATTC
CTGGTGTGTCTGCTAGCACAATATCGTCAAATGCTTTAGATTAGAAAAAG
AAAAACGGCC

>HP035743
ATCAATCCTTCAGCGTTATCAGGTATTCAAAAAGAACTGTCCAAGACTAG
ACGGCTTGTCCATCTCTCACAGGTGCAAACCCTTAAAAGCAAGCAATCAC
TTGATCGGATAGGCAAGTAATTCCGTTAAGTCACATTTTAGTTGCAAACG
CTAC

>HP035760
CCTCTTTGCATACTTTTGCTGCAGTTTCCATTCCACCTATGTACGTCTTG
TTCGTCAAATGACGTTTTGAGTGCTCATCTGTTCAAATGCCCATGCAACA
ATCAATATCCTGGCACCAACTCGTACCAAACGAGCCAATTCGCTTATCAG
TGCT

>HP036022
TGTGTCGTCGTCGTAAAAGGTCTGAAACTGTTGTATGCACACGCTGCAAT
GTGTTCGCAAGTCATTATTCACCCAAGAATGGGTCTGTAGGAGGTTACTT
ACCATGAGCAATCCCCCTTCAATATGTACATTGTTTGAATTGCCTGACTT

>HP036266
ATCTATCAACGTGGGGGAGATACAAGATTTATCGCATTTCGTCCTCCACT
CCAGATGTCGAGTTTCTGGTTGGGGCTGAATATGATCGCAGTCTTTGCAG
GTGCACAGAGTATTTGACTTCCATCGTAAAAAACGAGACCTTTTATC

>HP036378
TTCTAGTGGCTCAGTAGATAGTGACGTTAGTCGATGCAGTTGATGCGAGA
ATGACTGGAATCATTGCTACTGTTGCCAACAGATGTCTCCCGCTATCTCA
TTAGTAAGTTCCAATCACTGAGCAATAATTTGTAATACTTAAGCTT

>HP036435
AGCACTGATAAGCGAATTGGCTCGTTTGGTACGAGTTGGTGCCAGGATAT
TGATTGTTGCATGGGCATTTGAACGAGATGAGCACTCAAAACGCCATTTT
GACGAACAAGACGTCAATGGTGGAATGGAAACTGCAGCAAAAATNT

>HP036580
ATCAATCCTTCAGCGTTATCAGGTATTACAAAAAAGAACTGTCCAAGCTG
CGGCTTGTCCATCTCTCACAGGTGCAAACCCTTAAAAGCAAGCAATCACT
TGATCGGATAGGCAAGTAGTTCCGTTAAGTCACATTTTAGTTAG

>HP036583
CTAGTCTGCTGAGCTTGACTAATAATTGACTCGGGGTCAAATTGCAGAGC
GGAATTTGAGTTAATTAAAATCGTGGTCAGCAGACTGAATGCAAGTAGTC
TTCTGCGCAGAGACTAAAGGCATCAAAGAAACTTGAGCTGGTAG

>HP036633
AGAGCGGGATGATGGATTGGATCTGTATCGATGGGATCGCATTGATTTAA
ACGTGGAGCTGGATGATGATGATCTGTTCGGTTTTAAAGTCGTAAATGGC
TTATAACAGATCGATGTTGTAAATACAAGACACATGACAGGAA

>HP036718
TGTCGTCGTTGAAAAGGCTGAAACTGTTGTATGCACACGCTGCAATGTGT
TCGCAAGTCATTATTCACCCAAGAATGGGGTTTGTAGGAGGTTACTTACC
ATGAGCAATCCCCCTTCCAATATGTACATTGTTTGAATTGCC

>HP036722
TTGAGGCAGCTTTGGATGCTAATGGACTCATATCAAAGAGAGCGGTAAAA
GTTTCGGTGGCTGAATTTATCAAGTTGATGCATGAGCTAAATGAACACGG
AGTTGGCGTACGTCCAGGCTCGACGCGCCATTTCGAAATACT

>HP036740
TGTCGTCGTCGTAAAAGGCTGAAACTGTTGTATGCACACGCTGCAATGTG
TTCGCAAGTCATTATTCACCCAAGAATGGGTCTGTAGGAGGTTACTTACC
ATGAAGACAATCCCCCTTCCAATATGTACATTGTTTGAATTG

>HP036798
AATAATAAGTACTTGTTTGATAGTGCAAATGCTATGAGTGGACCTACAGG
TTTATGACACTCAGGTGCAAGGAAGAGTCCACCTTTCCAATGGGTTTACG
AACATCAGCAATTTCTTGGATACTTTGTTGTAGTTTCCTAAT

>HP036814
AGCACTGATAAGCGAATTGGCTCGTTTGGTGCGAGTTGGTGCCAGGATAT
TGATTGTTGCATGGGCATTTGAACAGATGAGCACTCAAAACGTCATTTTG
ACGAACAGACGTCATGGTGGAATGGAAACTGCAGCAAAAAT

>HP036930
GAGCTATCCCGCACCTTTCGATGATGGCGCCTGTGATGGCTTATAGGTTT
TGCATCAAGGAGCGTAAATTTTTTAAGAGATTTTCCAGTACATCTAGTAC
GCCAGGTATAACAACGGAGCAGTGGAGTATCTGCGCTTGC

>HP037346
AGAGCGGGATTGTATGGATTGGATCTGTATCGATGGGATCGCATTGATTT
AAATGTGGAGCTGGATGATGATGATCTGTTCGGTTTTTTAAAGTCGTAAA
TGGCTTATAACAGATCGAATGTTGTATCAGCACA

>HP037421
GTCGCGTCAAGGCTTAAAGTACAGTCGATTTGTCTTTTGTCGCTGCTCTA
GCGGCAATTCTTGTTGGAAATTGTAGAAGTGCAGGTCTGCAACCAGAATT
TGTGCTTCCGTATAATGGACGAGCTTTTAAAGGG

>HP037529
TCACTTAGCTTCTTAGATTTTTTTGCGAACAGGACACTTTGCTTCAATCC
ATTTAGTTCATGTATTTTGCAATGTTATGGGGTTTCCAGATCTAGCATTT
TTTAGCCCTGGAAATCCATTGCATCCTTTTCG

>HP037610
ATGGACAAGAAATTTGGGTCTTCGTGGCACTGCTTCATTGGTGAAGGCTA
CGGCTTTTGACGTAAGCTACCAGCAGCGACAACATGTTGTACATGTATGT
GGGGTGAGGTCGGTGTGCTTGTTTATAAGTG

>HP038056
AGAGCGGGGATTTGTATGGATTGGATCTGTATCGATGGGATCGCATTGAT
TTAAATGTGGAGCTGGATGATGATGATCTGTTCGGTTTTTTAAAAGTCGT
AAAATGGCTTATACAGATCGATGTT

>HP038669
TTTGACACCAGACGAGTTTCGAGCAGAGCAATTAAATGCTGAGCCTGAAT
CTATTGCTGTTATTGACGTACGCAATGTATATGAATACAACGTTGGTCAT
TTTACTGGTGACTTT

>HP039212
TGTTGAAAATCAAGGGTGTTACAATATGTGCTACTTGTTGGAAAAGTCAC
GGTTGCTATGCTTGAACGCAATCTCTTGCGTCTATACGAGAATTTTCATT
GGAAACC

>HP040309
CAATGAGCTTAAGCGCCGCACGGAGGGACAGGGATTGCTTGAAGCACGCG
AAGAAATCGAAGCTATTCAGCGGAAAGTTGCAGCGGAAAAAATG
