# Supplementary material for: Transcriptomic analysis of the interaction between Helianthus annuus and its obligate parasite Plasmopara halstedii shows single nucleotide polymorphisms in CRN sequences
Source: BMC Genomics. 2011 Oct 11;12:498. doi: 10.1186/1471-2164-12-498 (PMC3204308; doi:10.1186/1471-2164-12-498)
Supplement: Additional file 3 — List of 172 non specific oomycete clusters. Contains cluster length, numbers of reads in XRQ and PSC8 samples, tested by PCR amplification and best hit on different databases (InterPro, Go, TAIR and OOM). [file 1471-2164-12-498-S3.XLS]

## Sheet: Feuil1
ACCESSION	LENGTH (bp)	XRQ	PSC8	Helianthus amplification	Plasmopara amplification	InterPro	Go	Tair9	OOM best hit	OOM Evalue Blast
HP000014	1100	0	1546	nd	nd				Pha-EST00120 Plasmopara halstedii SSH Plasmopara halstedii cDNA clone Pha-B4G04 similar to hypothetical protein, mRNA sequence.	4.68949e-81
HP000139	505	9	240	nd	nd			AT1G36310.2:methyltransferase;AT1G36310.2:methyltransferase;AT1G36310.1:methyltransferase;AT1G36310.1:methyltransferase	hpaV8.3_800148	2.19474e-48
HP000248	587	20	121	nd	nd	IPR002784:Ribosomal protein L14;IPR002784:Ribosomal protein L14;IPR002784; Molecular Function: structural constituent of ribosome (GO:0003735), Cellular Component: intracellular (GO:0005622), Cellular Component: ribosome (GO:0005840), Biological Process: translation (GO:0006412);IPR002784:Ribosomal protein L14;	Molecular Function: structural constituent of ribosome (GO:0003735), Cellular Component: intracellular (GO:0005622), Cellular Component: ribosome (GO:0005840), Biological Process: translation (GO:0006412)	AT2G20450.1:60S ribosomal protein L14 (RPL14A);AT4G27090.1:60S ribosomal protein L14 (RPL14B)	Pha-EST00035 Plasmopara halstedii SSH Plasmopara halstedii cDNA clone Pha-B3B06 similar to 60S ribosomal protein L14, mRNA sequence.	2.3327e-84
HP000314	277	0	119	Yes	Yes	IPR001372:Dynein light chain, type 1 and 2;IPR001372; Molecular Function: microtubule motor activity (GO:0003777), Cellular Component: microtubule associated complex (GO:0005875), Biological Process: microtubule-based process (GO:0007017);IPR001372:Dynein light chain, type 1 and 2;IPR001372:Dynein light chain, type 1 and 2;	Molecular Function: microtubule motor activity (GO:0003777), Cellular Component: microtubule associated complex (GO:0005875), Biological Process: microtubule-based process (GO:0007017)	AT4G15930.1:microtubule motor	083933_0370_2666 Pythium ultimum ESTs Pythium ultimum DAOM BR144 cDNA, mRNA sequence.	1.30079e-17
HP000431	507	0	89	No	Yes				CBOT10712.rev CBOT Phytophthora capsici LT1534 Mycelium large Phytophthora capsici cDNA clone CBOT10712 3', mRNA sequence.	1.19117e-26
HP000483	303	50	29	nd	nd				PHrpch_2573 cysts, germinating Phytophthora infestans cDNA, mRNA sequence.	1.84595e-20
HP000509	685	1	74	No	Yes	IPR000727:Target SNARE coiled-coil region;IPR000727:Target SNARE coiled-coil region;IPR006012; Molecular Function: SNAP receptor activity (GO:0005484), Biological Process: intracellular protein transport (GO:0006886), Cellular Component: membrane (GO:0016020);IPR000727:Target SNARE coiled-coil region; IPR006012:Syntaxin/epimorphin, conserved site;	Molecular Function: SNAP receptor activity (GO:0005484), Biological Process: intracellular protein transport (GO:0006886), Cellular Component: membrane (GO:0016020)	AT5G26980.2:SYP41 (SYNTAXIN OF PLANTS 41); SNAP receptor;AT5G26980.1:SYP41 (SYNTAXIN OF PLANTS 41); SNAP receptor;AT3G05710.2:SYP43 (SYNTAXIN OF PLANTS 43); SNAP receptor;AT3G05710.1:SYP43 (SYNTAXIN OF PLANTS 43); SNAP receptor;AT4G02195.1:SYP42 (SYNTAXIN OF PLANTS 42); SNAP receptor	hpaV8.3_814883	6.75869e-47
HP000510	453	1	73	nd	nd	IPR005828:General substrate transporter;IPR005828; Molecular Function: transporter activity (GO:0005215), Biological Process: transport (GO:0006810), Cellular Component: integral to membrane (GO:0016021);IPR005828:General substrate transporter;IPR005828:General substrate transporter;	Molecular Function: transporter activity (GO:0005215), Biological Process: transport (GO:0006810), Cellular Component: integral to membrane (GO:0016021)		Pha-EST00005 Plasmopara halstedii SSH Plasmopara halstedii cDNA clone Pha-B5E05 similar to glucose transporter, mRNA sequence.	3.557e-35
HP000537	536	0	71	No	Yes	IPR015422:Pyridoxal phosphate-dependent transferase, major region, subdomain 2;IPR005814:Aminotransferase class-III; IPR015422:Pyridoxal phosphate-dependent transferase, major region, subdomain 2;IPR015422; Molecular Function: catalytic activity (GO:0003824), Molecular Function: pyridoxal phosphate binding (GO:0030170); IPR005814; Molecular Function: transaminase activity (GO:0008483), Molecular …	Molecular Function: catalytic activity (GO:0003824), Molecular Function: pyridoxal phosphate binding (GO:0030170); Molecular Function: transaminase activity (GO:0008483), Molecular Function: pyridoxal phosphate binding (GO:0030170)	AT1G80600.1:WIN1 (HOPW1-1-INTERACTING 1); N2-acetyl-L-ornithine:2-oxoglutarate 5-aminotransferase/ catalytic/ pyridoxal phosphate binding / transaminase;AT5G46180.1:delta-OAT; ornithine-oxo-acid transaminase	psHB020xD08f USDA-IFAFS:Expression of Phytophthora sojae genes during infection and propagation_sHB Phytophthora sojae cDNA clone sHB020D08 5, mRNA sequence.	1.93654e-48
HP000564	672	8	58	nd	nd	IPR013126:Heat shock protein 70;IPR013126:Heat shock protein 70;IPR013126:Heat shock protein 70;		AT5G02490.1:heat shock cognate 70 kDa protein 2 (HSC70-2) (HSP70-2);AT3G09440.1:heat shock cognate 70 kDa protein 3 (HSC70-3) (HSP70-3);AT5G02500.1:HSC70-1 (HEAT SHOCK COGNATE PROTEIN 70-1); ATP binding;AT3G12580.1:HSP70 (heat shock protein 70); ATP binding;AT1G16030.1:Hsp70b (heat shock protein 70B); ATP binding	Pha-EST00070 Plasmopara halstedii SSH Plasmopara halstedii cDNA clone Pha-B1B01 similar to hsp 70, mRNA sequence.	2.63037e-113
HP000588	446	13	52	nd	nd			AT1G74560.1:NRP1 (NAP1-RELATED PROTEIN 1); DNA binding / chromatin binding / histone binding;AT1G74560.2:NRP1 (NAP1-RELATED PROTEIN 1); DNA binding / chromatin binding / histone binding	psHB003xD11f USDA-IFAFS:Expression of Phytophthora sojae genes during infection and propagation_sHB Phytophthora sojae cDNA clone sHB003D11 5, mRNA sequence.	2.92944e-26
HP000627	409	0	60	nd	nd	IPR000289:Ribosomal protein S28e;IPR000289; Molecular Function: structural constituent of ribosome (GO:0003735), Cellular Component: intracellular (GO:0005622), Cellular Component: ribosome (GO:0005840), Biological Process: translation (GO:0006412);IPR000289:Ribosomal protein S28e;IPR012340:Nucleic acid-binding, OB-fold; IPR000289:Ribosomal protein S28e;	Molecular Function: structural constituent of ribosome (GO:0003735), Cellular Component: intracellular (GO:0005622), Cellular Component: ribosome (GO:0005840), Biological Process: translation (GO:0006412)	AT5G03850.1:40S ribosomal protein S28 (RPS28B);AT3G10090.1:40S ribosomal protein S28 (RPS28A);AT5G64140.1:RPS28 (RIBOSOMAL PROTEIN S28); structural constituent of ribosome	Pha-EST00027 Plasmopara halstedii SSH Plasmopara halstedii cDNA clone Pha-B4F06 similar to 40S ribosomal protein S28 (S33), mRNA sequence.	8.26684e-52
HP000789	392	0	49	No	Yes	IPR010916:TonB box, conserved site;IPR010916:TonB box, conserved site;		AT3G62770.1:AtATG18a;AT3G56440.1:AtATG18d;AT2G40810.2:AtATG18c;AT2G40810.1:AtATG18c	CBOU12455.rev CBOU Phytophthora capsici LT1534 Mycelium small Phytophthora capsici cDNA clone CBOU12455 3', mRNA sequence.	1.29176e-29
HP000806	426	0	48	No	Yes	IPR001129:Membrane-associated, eicosanoid and glutathione metabolism (MAPEG);IPR001129:Membrane-associated, eicosanoid and glutathione metabolism (MAPEG);IPR001129:Membrane-associated, eicosanoid and glutathione metabolism (MAPEG);		AT1G65820.2:microsomal glutathione s-transferase, putative;AT1G65820.1:microsomal glutathione s-transferase, putative;AT1G65820.3:microsomal glutathione s-transferase, putative	PG019D4 sporangia, germinating Phytophthora infestans cDNA, mRNA sequence.	9.37207e-36
HP000902	882	0	41	No	Yes	IPR002715:Nascent polypeptide-associated complex NAC;IPR002715:Nascent polypeptide-associated complex NAC;IPR002715:Nascent polypeptide-associated complex NAC;		AT1G73230.1:nascent polypeptide-associated complex (NAC) domain-containing protein;AT1G17880.1:nascent polypeptide-associated complex (NAC) domain-containing protein / BTF3b-like transcription factor, putative	Pha-EST00054 Plasmopara halstedii SSH Plasmopara halstedii cDNA clone Pha-B2C10 similar to BTF3-like, mRNA sequence.	2.46956e-119
HP001039	461	1	35	No	Yes	IPR005324:Ribosomal protein S5, C-terminal;IPR005324:Ribosomal protein S5, C-terminal;IPR005324; Molecular Function: structural constituent of ribosome (GO:0003735), Cellular Component: intracellular (GO:0005622), Cellular Component: ribosome (GO:0005840), Biological Process: translation (GO:0006412);IPR005324:Ribosomal protein S5, C-terminal;	Molecular Function: structural constituent of ribosome (GO:0003735), Cellular Component: intracellular (GO:0005622), Cellular Component: ribosome (GO:0005840), Biological Process: translation (GO:0006412)	AT2G41840.1:40S ribosomal protein S2 (RPS2C);AT1G58684.1:40S ribosomal protein S2, putative;AT1G58380.1:XW6; structural constituent of ribosome;AT1G59359.1:40S ribosomal protein S2 (RPS2B);AT1G58983.1:40S ribosomal protein S2, putative	Pha-EST00019 Plasmopara halstedii SSH Plasmopara halstedii cDNA clone Pha-B7G10 similar to 40S ribosomal protein S2, mRNA sequence.	2.81711e-81
HP001134	628	0	33	No	Yes	IPR016040:NAD(P)-binding;IPR016040:NAD(P)-binding;IPR016040; Molecular Function: catalytic activity (GO:0003824), Molecular Function: binding (GO:0005488), Biological Process: metabolic process (GO:0008152); IPR013149; Molecular Function: zinc ion binding (GO:0008270), Molecular Function: oxidoreductase activity (GO:0016491), Biological Process: oxidation reduction (GO:0055114);IPR016040:NAD(P)-b…	Molecular Function: catalytic activity (GO:0003824), Molecular Function: binding (GO:0005488), Biological Process: metabolic process (GO:0008152); Molecular Function: zinc ion binding (GO:0008270), Molecular Function: oxidoreductase activity (GO:0016491), Biological Process: oxidation reduction (GO:0055114)	AT1G49670.1:NQR; binding / catalytic/ oxidoreductase/ zinc ion binding;AT5G16990.1:NADP-dependent oxidoreductase, putative;AT5G16970.1:AT-AER (alkenal reductase); 2-alkenal reductase;AT1G26320.1:NADP-dependent oxidoreductase, putative;AT5G16980.1:NADP-dependent oxidoreductase, putative	Pha-EST00067 Plasmopara halstedii SSH Plasmopara halstedii cDNA clone Pha-B5H01 similar to NADPH oxidoreductase, mRNA sequence.	2.21638e-83
HP001199	872	1	31	No	Yes			AT1G15740.1:leucine-rich repeat family protein;AT1G15740.1:leucine-rich repeat family protein;AT1G15740.1:leucine-rich repeat family protein;AT1G15740.1:leucine-rich repeat family protein;AT4G23840.1:leucine-rich repeat family protein	CBOT5260.rev CBOT Phytophthora capsici LT1534 Mycelium large Phytophthora capsici cDNA clone CBOT5260 3', mRNA sequence.	2.50547e-67
HP001218	309	4	28	nd	nd	IPR001476:Chaperonin Cpn10;IPR001476; Molecular Function: ATP binding (GO:0005524), Biological Process: protein folding (GO:0006457);IPR001476:Chaperonin Cpn10;IPR001476:Chaperonin Cpn10;	Molecular Function: ATP binding (GO:0005524), Biological Process: protein folding (GO:0006457)	AT1G14980.1:CPN10 (CHAPERONIN 10); chaperone binding;AT1G23100.1:10 kDa chaperonin, putative	PM060C7 mating of 88069 (A1) and 618 (A2) Phytophthora infestans cDNA, mRNA sequence.	5.85221e-17
HP001503	378	0	26	No	Yes			AT5G65000.1:nucleotide-sugar transporter family protein;AT4G35335.1:nucleotide-sugar transmembrane transporter/ sugar:hydrogen symporter	ppo3h01a04t.1 Phytophthora parasitica appressorium cDNA library Phytophthora parasitica cDNA, mRNA sequence.	7.70662e-39
HP001567	386	1	24	No	No			AT5G23540.2:26S proteasome regulatory subunit, putative;AT5G23540.1:26S proteasome regulatory subunit, putative	CBOU2365.rev CBOU Phytophthora capsici LT1534 Mycelium small Phytophthora capsici cDNA clone CBOU2365 3', mRNA sequence.	2.62889e-20
HP001632	357	0	24	No	Yes				CBOT6413.rev CBOT Phytophthora capsici LT1534 Mycelium large Phytophthora capsici cDNA clone CBOT6413 3', mRNA sequence.	9.36243e-09
HP002037	404	5	14	nd	nd	IPR002016:Haem peroxidase, plant/fungal/bacterial;IPR002016; Molecular Function: peroxidase activity (GO:0004601), Biological Process: response to oxidative stress (GO:0006979), Molecular Function: heme binding (GO:0020037);IPR002016:Haem peroxidase, plant/fungal/bacterial;IPR002016:Haem peroxidase, plant/fungal/bacterial;	Molecular Function: peroxidase activity (GO:0004601), Biological Process: response to oxidative stress (GO:0006979), Molecular Function: heme binding (GO:0020037)	AT4G35000.1:APX3 (ASCORBATE PEROXIDASE 3); L-ascorbate peroxidase;AT4G35970.1:APX5 (ASCORBATE PEROXIDASE 5); L-ascorbate peroxidase/ heme binding / peroxidase;AT1G77490.1:TAPX (THYLAKOIDAL ASCORBATE PEROXIDASE); L-ascorbate peroxidase;AT3G09640.2:APX2 (ASCORBATE PEROXIDASE 2); L-ascorbate peroxidase;AT3G09640.1:APX2 (ASCORBATE PEROXIDASE 2); L-ascorbate peroxidase	CBOU14172.rev CBOU Phytophthora capsici LT1534 Mycelium small Phytophthora capsici cDNA clone CBOU14172 3', mRNA sequence.	2.90738e-49
HP002287	255	0	17	No	Yes	IPR012335:Thioredoxin fold;IPR012335:Thioredoxin fold;IPR002109; Molecular Function: electron carrier activity (GO:0009055), Molecular Function: protein disulfide oxidoreductase activity (GO:0015035), Biological Process: cell redox homeostasis (GO:0045454);IPR012335:Thioredoxin fold; IPR002109:Glutaredoxin;	Molecular Function: electron carrier activity (GO:0009055), Molecular Function: protein disulfide oxidoreductase activity (GO:0015035), Biological Process: cell redox homeostasis (GO:0045454)	AT4G04950.1:thioredoxin family protein;AT4G04950.1:thioredoxin family protein;AT4G04950.1:thioredoxin family protein;AT2G38270.1:CXIP2 (CAX-INTERACTING PROTEIN 2); electron carrier/ protein disulfide oxidoreductase;AT3G54900.1:CXIP1 (CAX INTERACTING PROTEIN 1); antiporter/ glutathione disulfide oxidoreductase	Phytophthora capsici clone CBOU17-H07 mRNA sequence.	6.67764e-30
HP002394	731	0	16	No	Yes	IPR002737:Protein of unknown function DUF52;IPR002737:Protein of unknown function DUF52;IPR002737:Mediator of ErbB2-driven cell motility (Memo), related;		AT2G25280.1:FUNCTIONS IN molecular_function unknown; INVOLVED IN biological_process unknown; LOCATED IN cellular_component unknown; EXPRESSED IN 22 plant structures; EXPRESSED DURING 13 growth stages; CONTAINS InterPro DOMAIN/s Mediator of ErbB2-driven cell motility (Memo), related (InterPro:IPR002737); Has 742 Blast hits to 742 proteins in 323 species Archae - 138; Bacteria - 240; Metazoa - 132;…	CBOU8987.rev CBOU Phytophthora capsici LT1534 Mycelium small Phytophthora capsici cDNA clone CBOU8987 3', mRNA sequence.	9.48021e-51
HP002564	754	0	14	No	Yes	IPR001197:Ribosomal protein L10e; IPR018255:;IPR016180; Molecular Function: structural constituent of ribosome (GO:0003735), Cellular Component: intracellular (GO:0005622), Cellular Component: ribosome (GO:0005840), Biological Process: translation (GO:0006412); IPR001197; Molecular Function: structural constituent of ribosome (GO:0003735), Cellular Component: intracellular (GO:0005622), Cellular …	Molecular Function: structural constituent of ribosome (GO:0003735), Cellular Component: intracellular (GO:0005622), Cellular Component: ribosome (GO:0005840), Biological Process: translation (GO:0006412); Molecular Function: structural constituent of ribosome (GO:0003735), Cellular Component: intracellular (GO:0005622), Cellular Component: ribosome (GO:0005840), Biological Process: translation (…	AT1G66580.1:60S ribosomal protein L10 (RPL10C);AT1G26910.1:60S ribosomal protein L10 (RPL10B);AT1G14320.1:SAC52 (SUPPRESSOR OF ACAULIS 52); structural constituent of ribosome;AT1G14320.2:SAC52 (SUPPRESSOR OF ACAULIS 52); structural constituent of ribosome;AT1G14320.2:SAC52 (SUPPRESSOR OF ACAULIS 52); structural constituent of ribosome	Pha-EST00032 Plasmopara halstedii SSH Plasmopara halstedii cDNA clone Pha-B2D11 similar to 60S ribosomal protein L10, mRNA sequence.	2.31077e-114
HP002813	282	3	11	nd	nd				CBOU10975.rev CBOU Phytophthora capsici LT1534 Mycelium small Phytophthora capsici cDNA clone CBOU10975 3', mRNA sequence.	2.00448e-18
HP003026	418	2	9	nd	nd				Pha-EST00125 Plasmopara halstedii SSH Plasmopara halstedii cDNA clone Pha-B5D01 similar to hypothetical protein, mRNA sequence.	1.30084e-54
HP003950	280	0	10	nd	nd				hpaV8.3_814883	7.68317e-15
HP003966	236	1	9	nd	nd	IPR001722:Glycoside hydrolase, family 7;IPR001722; Molecular Function: hydrolase activity, hydrolyzing O-glycosyl compounds (GO:0004553), Biological Process: carbohydrate metabolic process (GO:0005975);IPR001722:Glycoside hydrolase, family 7;IPR001722:Glycoside hydrolase, family 7;	Molecular Function: hydrolase activity, hydrolyzing O-glycosyl compounds (GO:0004553), Biological Process: carbohydrate metabolic process (GO:0005975)		ppo3h09j21t.1 Phytophthora parasitica appressorium cDNA library Phytophthora parasitica cDNA, mRNA sequence.	1.06484e-13
HP004206	812	0	9	nd	nd	IPR000717:Proteasome component region PCI;IPR000717:Proteasome component region PCI;IPR000717:Proteasome component region PCI;		AT3G61140.1:FUS6 (FUSCA 6);AT4G24820.2:26S proteasome regulatory subunit, putative (RPN7);AT4G24820.1:26S proteasome regulatory subunit, putative (RPN7)	CBOU4876.fwd CBOU Phytophthora capsici LT1534 Mycelium small Phytophthora capsici cDNA clone CBOU4876 5', mRNA sequence.	8.2161e-94
HP004295	455	0	9	nd	nd				PYrpcy_6820 mycelium, Plich medium Phytophthora infestans cDNA, mRNA sequence.	6.90324e-44
HP004358	266	0	9	nd	nd	IPR013880:Yos1-like;IPR013880:Yos1-like;IPR013880:Yos1-like;		AT3G54085.2:FUNCTIONS IN molecular_function unknown; INVOLVED IN biological_process unknown; LOCATED IN endomembrane system; CONTAINS InterPro DOMAIN/s Yos1-like (InterPro:IPR013880); BEST Arabidopsis thaliana protein match is unknown protein (TAIR:AT2G37975.1).;AT3G54085.1:FUNCTIONS IN molecular_function unknown; INVOLVED IN biological_process unknown; LOCATED IN endomembrane system; CONTAINS In…	PMrpcm_7325 mating of 88069 (A1) and 618 (A2) Phytophthora infestans cDNA, mRNA sequence.	1.85317e-14
HP004376	226	0	9	nd	nd				CBOU9388.fwd CBOU Phytophthora capsici LT1534 Mycelium small Phytophthora capsici cDNA clone CBOU9388 5', mRNA sequence.	6.45696e-24
HP004812	475	0	8	nd	nd			AT3G10850.1:GLY2; hydroxyacylglutathione hydrolase;AT2G31350.1:GLX2-5 (GLYOXALASE 2-5); hydroxyacylglutathione hydrolase/ iron ion binding / zinc ion binding;AT2G31350.2:GLX2-5 (GLYOXALASE 2-5); hydroxyacylglutathione hydrolase/ iron ion binding / zinc ion binding;AT1G06130.2:GLX2-4 (glyoxalase 2-4); hydrolase/ hydroxyacylglutathione hydrolase/ zinc ion binding;AT1G06130.1:GLX2-4 (glyoxalase 2-4)…	hpaV8.3_808288	1.52641e-36
HP004827	408	0	8	nd	nd			AT1G06550.1:enoyl-CoA hydratase/isomerase family protein;AT5G65940.1:CHY1 (BETA-HYDROXYISOBUTYRYL-COA HYDROLASE 1); 3-hydroxyisobutyryl-CoA hydrolase;AT2G30650.1:catalytic;AT2G30660.1:3-hydroxyisobutyryl-coenzyme A hydrolase, putative / CoA-thioester hydrolase, putative;AT3G60510.1:enoyl-CoA hydratase/isomerase family protein	ppo3h04f19t.1 Phytophthora parasitica appressorium cDNA library Phytophthora parasitica cDNA, mRNA sequence.	1.20224e-44
HP004832	396	0	8	nd	nd	IPR000719:Protein kinase, core;IPR000719:Protein kinase, core;IPR017442; Molecular Function: protein kinase activity (GO:0004672), Molecular Function: ATP binding (GO:0005524), Biological Process: protein amino acid phosphorylation (GO:0006468); IPR002290; Molecular Function: protein serine/threonine kinase activity (GO:0004674), Molecular Function: ATP binding (GO:0005524), Biological Process: p…	Molecular Function: protein kinase activity (GO:0004672), Molecular Function: ATP binding (GO:0005524), Biological Process: protein amino acid phosphorylation (GO:0006468); Molecular Function: protein serine/threonine kinase activity (GO:0004674), Molecular Function: ATP binding (GO:0005524), Biological Process: protein amino acid phosphorylation (GO:0006468); Molecular Function: protein serine/t…	AT1G74330.2:ATP binding / protein kinase/ protein serine/threonine kinase/ protein tyrosine kinase;AT1G74330.1:ATP binding / protein kinase/ protein serine/threonine kinase/ protein tyrosine kinase;AT3G01085.1:protein kinase family protein;AT1G18040.1:CDKD1;3 (CYCLIN-DEPENDENT KINASE D1;3); kinase/ protein kinase;AT1G73690.1:CDKD1;1 (CYCLIN-DEPENDENT KINASE D1;1); ATP binding / kinase/ protein ki…	hpaV8.3_803794	8.2644e-49
HP004873	313	0	8	nd	nd			AT4G21220.1:bacterial transferase hexapeptide repeat-containing protein	hpaV8.3_808442	2.30189e-16
HP004876	308	0	8	nd	nd	IPR010916:TonB box, conserved site;IPR010916:TonB box, conserved site;		AT3G62770.1:AtATG18a;AT3G56440.1:AtATG18d	hpaV8.3_808127	4.97052e-23
HP004884	284	0	8	nd	nd	IPR000911:Ribosomal protein L11;IPR000911; Molecular Function: structural constituent of ribosome (GO:0003735), Cellular Component: intracellular (GO:0005622), Cellular Component: ribosome (GO:0005840), Biological Process: translation (GO:0006412);IPR000911:Ribosomal protein L11;IPR000911:Ribosomal protein L11;	Molecular Function: structural constituent of ribosome (GO:0003735), Cellular Component: intracellular (GO:0005622), Cellular Component: ribosome (GO:0005840), Biological Process: translation (GO:0006412)	AT4G35490.1:MRPL11 (MITOCHONDRIAL RIBOSOMAL PROTEIN L11); structural constituent of ribosome	PR027H09.XT7 nitrogen starvation culture of P. brassicae Phytophthora brassicae cDNA, mRNA sequence.	5.78009e-17
HP004913	237	1	6	nd	nd				Pha-EST00116 Plasmopara halstedii SSH Plasmopara halstedii cDNA clone Pha-B4E08 similar to hypothetical protein, mRNA sequence.	3.55168e-38
HP004988	129	0	8	nd	nd				hpaV8.3_811447	2.76546e-09
HP005418	544	0	6	nd	nd	IPR002143:Ribosomal protein L1;IPR016095; Molecular Function: structural constituent of ribosome (GO:0003735), Cellular Component: intracellular (GO:0005622), Cellular Component: ribosome (GO:0005840), Biological Process: translation (GO:0006412); IPR002143; Molecular Function: RNA binding (GO:0003723), Biological Process: RNA processing (GO:0006396);IPR002143:Ribosomal protein L1;IPR016095:Ribos…	Molecular Function: structural constituent of ribosome (GO:0003735), Cellular Component: intracellular (GO:0005622), Cellular Component: ribosome (GO:0005840), Biological Process: translation (GO:0006412); Molecular Function: RNA binding (GO:0003723), Biological Process: RNA processing (GO:0006396)	AT1G08360.1:60S ribosomal protein L10A (RPL10aA);AT1G08360.1:60S ribosomal protein L10A (RPL10aA);AT2G27530.2:PGY1 (PIGGYBACK1); RNA binding / structural constituent of ribosome;AT2G27530.2:PGY1 (PIGGYBACK1); RNA binding / structural constituent of ribosome;AT2G27530.1:PGY1 (PIGGYBACK1); RNA binding / structural constituent of ribosome	Pha-EST00033 Plasmopara halstedii SSH Plasmopara halstedii cDNA clone Pha-B5G09 similar to 60S ribosomal protein L10a, mRNA sequence.	2.11625e-72
HP005432	496	5	1	nd	nd	IPR002379:ATPase, F0/V0 complex, subunit C;IPR000245; Molecular Function: hydrogen ion transmembrane transporter activity (GO:0015078), Biological Process: ATP synthesis coupled proton transport (GO:0015986), Cellular Component: proton-transporting V-type ATPase, V0 domain (GO:0033179); IPR002379; Molecular Function: hydrogen ion transmembrane transporter activity (GO:0015078), Biological Process…	Molecular Function: hydrogen ion transmembrane transporter activity (GO:0015078), Biological Process: ATP synthesis coupled proton transport (GO:0015986), Cellular Component: proton-transporting V-type ATPase, V0 domain (GO:0033179); Molecular Function: hydrogen ion transmembrane transporter activity (GO:0015078), Biological Process: ATP synthesis coupled proton transport (GO:0015986), Cellular C…	AT4G34720.1:AVA-P1; ATPase/ proton-transporting ATPase, rotational mechanism;AT4G38920.1:ATVHA-C3 (VACUOLAR-TYPE H(+)-ATPASE C3); ATPase;AT2G16510.1:vacuolar ATP synthase 16 kDa proteolipid subunit 5 / V-ATPase 16 kDa proteolipid subunit 5 (AVAP5);AT1G19910.1:AVA-P2; ATPase/ proton-transporting ATPase, rotational mechanism;AT1G75630.1:AVA-P4; ATPase	Pha-EST00018 Plasmopara halstedii SSH Plasmopara halstedii cDNA clone Pha-B4C12 similar to V-type ATPase, mRNA sequence.	4.27903e-52
HP005469	397	0	7	nd	nd	IPR001129:Membrane-associated, eicosanoid and glutathione metabolism (MAPEG);IPR001129:Membrane-associated, eicosanoid and glutathione metabolism (MAPEG);IPR001129:Membrane-associated, eicosanoid and glutathione metabolism (MAPEG);		AT1G65820.2:microsomal glutathione s-transferase, putative;AT1G65820.1:microsomal glutathione s-transferase, putative;AT1G65820.3:microsomal glutathione s-transferase, putative	PG019D4 sporangia, germinating Phytophthora infestans cDNA, mRNA sequence.	2.78824e-32
HP005507	328	0	7	nd	nd	IPR000727:Target SNARE coiled-coil region;IPR000727:Target SNARE coiled-coil region;IPR000727:Target SNARE coiled-coil region;			psHB024xO17f USDA-IFAFS:Expression of Phytophthora sojae genes during infection and propagation_sHB Phytophthora sojae cDNA clone sHB024O17 5, mRNA sequence.	2.95828e-32
HP005532	294	0	7	nd	nd			AT3G27260.1:GTE8; DNA binding;AT3G27260.1:GTE8; DNA binding;AT5G46550.1:DNA-binding bromodomain-containing protein;AT5G46550.1:DNA-binding bromodomain-containing protein;AT5G63320.1:FUNCTIONS IN molecular_function unknown; INVOLVED IN biological_process unknown; LOCATED IN cellular_component unknown; EXPRESSED IN 24 plant structures; EXPRESSED DURING 14 growth stages; CONTAINS InterPro DOMAIN/s B…	ppo3h05i22t.1 Phytophthora parasitica appressorium cDNA library Phytophthora parasitica cDNA, mRNA sequence.	1.01959e-42
HP005559	257	2	5	nd	nd				PJ008E5 sporangia, purified Phytophthora infestans cDNA, mRNA sequence.	1.80802e-14
HP006303	400	0	6	nd	nd			AT5G66160.1:JR700; peptidase/ protein binding / zinc ion binding;AT5G66160.1:JR700; peptidase/ protein binding / zinc ion binding;AT5G66160.2:JR700; peptidase/ protein binding / zinc ion binding;AT5G66160.2:JR700; peptidase/ protein binding / zinc ion binding;AT3G19950.1:zinc finger (C3HC4-type RING finger) family protein	hpaV8.3_804585	3.29859e-38
HP006318	379	0	6	nd	nd	IPR001214:SET;IPR001214:SET;IPR001214:SET;		AT2G23380.1:CLF (CURLY LEAF); transcription factor;AT4G02020.1:SWN (SWINGER); transcription factor;AT1G02580.1:MEA (MEDEA); sequence-specific DNA binding / transcription factor;AT1G76710.2:SDG26 (SET DOMAIN GROUP 26); histone-lysine N-methyltransferase;AT1G76710.1:SDG26 (SET DOMAIN GROUP 26); histone-lysine N-methyltransferase	ppo3h10j23t.1 Phytophthora parasitica appressorium cDNA library Phytophthora parasitica cDNA, mRNA sequence.	1.19211e-29
HP006356	318	0	6	nd	nd				psMA003xM22f USDA-IFAFS:Expression of Phytophthora sojae genes during infection and propagation_sMA Phytophthora sojae cDNA clone sMA003M22 5, mRNA sequence.	1.02571e-29
HP006387	285	0	6	nd	nd	IPR002569:Methionine sulphoxide reductase A;IPR002569:Methionine sulphoxide reductase A;IPR002569; Molecular Function: oxidoreductase activity, acting on sulfur group of donors, disulfide as acceptor (GO:0016671), Biological Process: protein metabolic process (GO:0019538);IPR002569:Methionine sulphoxide reductase A;	Molecular Function: oxidoreductase activity, acting on sulfur group of donors, disulfide as acceptor (GO:0016671), Biological Process: protein metabolic process (GO:0019538)	AT4G25130.1:peptide methionine sulfoxide reductase, putative;AT5G61640.1:PMSR1 (PEPTIDEMETHIONINE SULFOXIDE REDUCTASE 1); oxidoreductase, acting on sulfur group of donors, disulfide as acceptor / peptide-methionine-(S)-S-oxide reductase;AT5G07460.1:PMSR2 (PEPTIDEMETHIONINE SULFOXIDE REDUCTASE 2); oxidoreductase, acting on sulfur group of donors, disulfide as acceptor / peptide-methionine-(S)-S-ox…	psMC005xH09f USDA-IFAFS:Expression of Phytophthora sojae genes during infection and propagation_sMC Phytophthora sojae cDNA clone sMC005H09 5, mRNA sequence.	3.19745e-18
HP006389	284	0	6	nd	nd			AT1G64140.1:FUNCTIONS IN molecular_function unknown; INVOLVED IN biological_process unknown; EXPRESSED IN sperm cell, male gametophyte, pollen tube; EXPRESSED DURING L mature pollen stage, M germinated pollen stage; BEST Arabidopsis thaliana protein match is loricrin-related (TAIR:AT5G64550.1); Has 2298 Blast hits to 1429 proteins in 121 species Archae - 0; Bacteria - 42; Metazoa - 1626; Fungi - …	hpaV8.3_803217	1.77338e-20
HP007317	591	1	4	nd	nd				PB004H4 mycelium, sporulating growth Phytophthora infestans cDNA, mRNA sequence.	4.45107e-60
HP007346	521	5	0	nd	nd	IPR001466:Beta-lactamase-related;IPR000871; Molecular Function: beta-lactamase activity (GO:0008800), Biological Process: beta-lactam antibiotic catabolic process (GO:0030655), Biological Process: response to antibiotic (GO:0046677);IPR001466:Beta-lactamase-related;IPR000871:Beta-lactamase, class A/D; IPR001466:Beta-lactamase-related;	Molecular Function: beta-lactamase activity (GO:0008800), Biological Process: beta-lactam antibiotic catabolic process (GO:0030655), Biological Process: response to antibiotic (GO:0046677)		PE031H10 mycelium, carbon starvation Phytophthora infestans cDNA, mRNA sequence.	1.67339e-80
HP007347	518	0	4	nd	nd			AT2G16950.2:TRN1 (TRANSPORTIN 1); protein transporter;AT2G16950.1:TRN1 (TRANSPORTIN 1); protein transporter	Pha-EST00016 Plasmopara halstedii SSH Plasmopara halstedii cDNA clone Pha-B7A02 similar to transportin, mRNA sequence.	8.94702e-67
HP007418	381	0	5	nd	nd				hpaV8.3_810256	8.54881e-20
HP007430	371	0	5	nd	nd	IPR002048:Calcium-binding EF-hand;IPR002048:Calcium-binding EF-hand; IPR018247:; IPR018248:; IPR018249:;IPR002048; Molecular Function: calcium ion binding (GO:0005509);IPR018248:EF hand; IPR002048:Calcium-binding EF-hand; IPR018247:EF-HAND 1; IPR018249:EF-HAND 2;	Molecular Function: calcium ion binding (GO:0005509)		CBOT5236.rev CBOT Phytophthora capsici LT1534 Mycelium large Phytophthora capsici cDNA clone CBOT5236 3', mRNA sequence.	1.44754e-37
HP007436	357	0	5	nd	nd				PJ034E4 sporangia, purified Phytophthora infestans cDNA, mRNA sequence.	4.53885e-23
HP007466	326	0	5	nd	nd				PXrpxc_8895 mycelium, starved in water Phytophthora infestans cDNA, mRNA sequence.	1.10454e-25
HP007495	299	0	4	nd	nd	IPR000348:emp24/gp25L/p24;IPR000348:emp24/gp25L/p24;IPR000348; Biological Process: transport (GO:0006810), Cellular Component: integral to membrane (GO:0016021);IPR000348:emp24/gp25L/p24;	Biological Process: transport (GO:0006810), Cellular Component: integral to membrane (GO:0016021)	AT1G21900.1:emp24/gp25L/p24 family protein	Pha-EST00086 Plasmopara halstedii SSH Plasmopara halstedii cDNA clone Pha-B4F07 similar to hypothetical protein, mRNA sequence.	1.77647e-46
HP007529	273	0	5	nd	nd	IPR008162:Inorganic pyrophosphatase;IPR008162; Molecular Function: magnesium ion binding (GO:0000287), Molecular Function: inorganic diphosphatase activity (GO:0004427), Cellular Component: cytoplasm (GO:0005737), Biological Process: phosphate metabolic process (GO:0006796);IPR008162:Inorganic pyrophosphatase;IPR008162:Inorganic pyrophosphatase;	Molecular Function: magnesium ion binding (GO:0000287), Molecular Function: inorganic diphosphatase activity (GO:0004427), Cellular Component: cytoplasm (GO:0005737), Biological Process: phosphate metabolic process (GO:0006796)	AT5G09650.1:AtPPa6 (Arabidopsis thaliana pyrophosphorylase 6); inorganic diphosphatase/ pyrophosphatase	EST149_22_G12_T3 myc-149 Phytophthora parasitica cDNA clone EST149_22_G12 5', mRNA sequence.	2.52216e-21
HP007556	249	0	5	nd	nd				EST149_36_B07_T3 myc-149 Phytophthora parasitica cDNA clone EST149_36_B07 5', mRNA sequence.	1.01267e-10
HP008864	623	2	1	nd	nd	IPR001912:Ribosomal protein S4; IPR018079:;IPR001912; Cellular Component: intracellular (GO:0005622), Molecular Function: rRNA binding (GO:0019843); IPR002942; Molecular Function: RNA binding (GO:0003723); IPR005710; Molecular Function: structural constituent of ribosome (GO:0003735), Biological Process: translation (GO:0006412), Cellular Component: small ribosomal subunit (GO:0015935); IPR018079…	Cellular Component: intracellular (GO:0005622), Molecular Function: rRNA binding (GO:0019843); Molecular Function: RNA binding (GO:0003723); Molecular Function: structural constituent of ribosome (GO:0003735), Biological Process: translation (GO:0006412), Cellular Component: small ribosomal subunit (GO:0015935); Cellular Component: intracellular (GO:0005622), Molecular Function: rRNA binding (GO:…	AT5G15200.1:40S ribosomal protein S9 (RPS9B);AT5G39850.1:40S ribosomal protein S9 (RPS9C);AT5G15200.2:40S ribosomal protein S9 (RPS9B);AT5G15750.1:RNA-binding S4 domain-containing protein	Pha-EST00024 Plasmopara halstedii SSH Plasmopara halstedii cDNA clone Pha-B6A05 similar to 40S ribosomal protein S9, mRNA sequence.	1.16448e-98
HP008926	527	0	4	nd	nd				PUNB383TV Pythium ultimum ESTs Pythium ultimum DAOM BR144 cDNA clone PUNB383, mRNA sequence.	1.59751e-60
HP008947	486	0	3	nd	nd	IPR000626:Ubiquitin;IPR001975:Ribosomal protein L40e; IPR000626:Ubiquitin;IPR001975; Molecular Function: structural constituent of ribosome (GO:0003735), Cellular Component: intracellular (GO:0005622), Cellular Component: ribosome (GO:0005840), Biological Process: translation (GO:0006412); IPR000626; Biological Process: protein modification process (GO:0006464);IPR001975:Ribosomal protein L40e;IP…	Molecular Function: structural constituent of ribosome (GO:0003735), Cellular Component: intracellular (GO:0005622), Cellular Component: ribosome (GO:0005840), Biological Process: translation (GO:0006412); Biological Process: protein modification process (GO:0006464)	AT3G52590.1:UBQ1 (UBIQUITIN EXTENSION PROTEIN 1); protein binding / structural constituent of ribosome;AT3G52590.1:UBQ1 (UBIQUITIN EXTENSION PROTEIN 1); protein binding / structural constituent of ribosome;AT2G36170.1:ubiquitin extension protein 2 (UBQ2) / 60S ribosomal protein L40 (RPL40A);AT2G36170.1:ubiquitin extension protein 2 (UBQ2) / 60S ribosomal protein L40 (RPL40A);AT3G62250.1:UBQ5 (ubi…	Pha-EST00046 Plasmopara halstedii SSH Plasmopara halstedii cDNA clone Pha-B5B07 similar to ubiquitin/ribosomal fusion protein, mRNA sequence.	1.41637e-77
HP008956	475	0	3	nd	nd	IPR002673:Ribosomal protein L29e;IPR002673; Molecular Function: structural constituent of ribosome (GO:0003735), Cellular Component: intracellular (GO:0005622), Cellular Component: ribosome (GO:0005840), Biological Process: translation (GO:0006412);IPR002673:Ribosomal protein L29e;IPR002673:Ribosomal protein L29e;	Molecular Function: structural constituent of ribosome (GO:0003735), Cellular Component: intracellular (GO:0005622), Cellular Component: ribosome (GO:0005840), Biological Process: translation (GO:0006412)	AT3G06680.2:60S ribosomal protein L29 (RPL29B);AT3G06700.3:60S ribosomal protein L29 (RPL29A);AT3G06700.2:60S ribosomal protein L29 (RPL29A);AT3G06700.1:60S ribosomal protein L29 (RPL29A);AT3G06680.1:60S ribosomal protein L29 (RPL29B)	Pha-EST00039 Plasmopara halstedii SSH Plasmopara halstedii cDNA clone Pha-B5G08 similar to 60S ribosomal protein L29, mRNA sequence.	1.88375e-56
HP009041	367	0	4	nd	nd	IPR013078:Phosphoglycerate mutase;IPR013078:Phosphoglycerate mutase;IPR013078:Phosphoglycerate mutase;		AT1G07110.1:F2KP (FRUCTOSE-2,6-BISPHOSPHATASE); fructose-2,6-bisphosphate 2-phosphatase	hpaV8.3_802218	1.57582e-48
HP009054	360	0	4	nd	nd			AT1G65820.2:microsomal glutathione s-transferase, putative;AT1G65820.1:microsomal glutathione s-transferase, putative;AT1G65820.3:microsomal glutathione s-transferase, putative	PJ038E7 sporangia, purified Phytophthora infestans cDNA, mRNA sequence.	1.3816e-22
HP009082	345	1	3	nd	nd			AT1G36310.2:methyltransferase;AT1G36310.1:methyltransferase	hpaV8.3_800148	3.99041e-33
HP009097	336	0	3	nd	nd	IPR000793:ATPase, F1/V1/A1 complex, alpha/beta subunit, C-terminal;IPR000793:ATPase, F1/V1/A1 complex, alpha/beta subunit, C-terminal;IPR000793; Biological Process: ATP synthesis coupled proton transport (GO:0015986), Molecular Function: hydrolase activity, acting on acid anhydrides, catalyzing transmembrane movement of substances (GO:0016820), Cellular Component: proton-transporting two-sector A…	Biological Process: ATP synthesis coupled proton transport (GO:0015986), Molecular Function: hydrolase activity, acting on acid anhydrides, catalyzing transmembrane movement of substances (GO:0016820), Cellular Component: proton-transporting two-sector ATPase complex, catalytic domain (GO:0033178)	AT5G08690.1:ATP synthase beta chain 2, mitochondrial;AT5G08680.1:ATP synthase beta chain, mitochondrial, putative;AT5G08670.1:ATP binding / hydrogen ion transporting ATP synthase, rotational mechanism	Pha-EST00007 Plasmopara halstedii SSH Plasmopara halstedii cDNA clone Pha-B3A05 similar to F1-ATP synthase, mRNA sequence.	3.63112e-52
HP009210	277	0	4	nd	nd	IPR001129:Membrane-associated, eicosanoid and glutathione metabolism (MAPEG);IPR001129:Membrane-associated, eicosanoid and glutathione metabolism (MAPEG);IPR001129:Membrane-associated, eicosanoid and glutathione metabolism (MAPEG);		AT1G65820.2:microsomal glutathione s-transferase, putative;AT1G65820.1:microsomal glutathione s-transferase, putative;AT1G65820.3:microsomal glutathione s-transferase, putative	PJ011B7 sporangia, purified Phytophthora infestans cDNA, mRNA sequence.	3.04473e-26
HP011421	475	0	3	nd	nd			AT1G36310.2:methyltransferase;AT1G36310.1:methyltransferase	hpaV8.3_800148	4.43734e-18
HP011431	466	0	3	nd	nd	IPR013128:Peptidase C1A, papain;IPR000668; Biological Process: proteolysis (GO:0006508), Molecular Function: cysteine-type peptidase activity (GO:0008234); IPR000169; Molecular Function: cysteine-type endopeptidase activity (GO:0004197), Biological Process: proteolysis (GO:0006508);IPR013128:Peptidase C1A, papain;IPR000668:Peptidase C1A, papain C-terminal; IPR000169:Peptidase, cysteine peptidase …	Biological Process: proteolysis (GO:0006508), Molecular Function: cysteine-type peptidase activity (GO:0008234); Molecular Function: cysteine-type endopeptidase activity (GO:0004197), Biological Process: proteolysis (GO:0006508)	AT1G09850.1:XBCP3 (xylem bark cysteine peptidase 3); cysteine-type endopeptidase/ cysteine-type peptidase;AT5G60360.1:AALP (Arabidopsis aleurain-like protease); cysteine-type peptidase;AT5G60360.3:AALP (Arabidopsis aleurain-like protease); cysteine-type peptidase;AT1G29110.1:cysteine proteinase, putative;AT5G60360.2:AALP (Arabidopsis aleurain-like protease); cysteine-type peptidase	hpaV8.3_802087	2.57804e-40
HP011437	462	0	3	nd	nd	IPR015422:Pyridoxal phosphate-dependent transferase, major region, subdomain 2;IPR015422:Pyridoxal phosphate-dependent transferase, major region, subdomain 2;IPR015422; Molecular Function: catalytic activity (GO:0003824), Molecular Function: pyridoxal phosphate binding (GO:0030170);IPR015422:Pyridoxal phosphate-dependent transferase, major region, subdomain 2;	Molecular Function: catalytic activity (GO:0003824), Molecular Function: pyridoxal phosphate binding (GO:0030170)	AT1G80600.1:WIN1 (HOPW1-1-INTERACTING 1); N2-acetyl-L-ornithine:2-oxoglutarate 5-aminotransferase/ catalytic/ pyridoxal phosphate binding / transaminase	psHB020xD08f USDA-IFAFS:Expression of Phytophthora sojae genes during infection and propagation_sHB Phytophthora sojae cDNA clone sHB020D08 5, mRNA sequence.	1.76241e-38
HP011585	370	0	3	nd	nd				CBOU8566.rev CBOU Phytophthora capsici LT1534 Mycelium small Phytophthora capsici cDNA clone CBOU8566 3', mRNA sequence.	9.45358e-33
HP011598	363	0	3	nd	nd	IPR002423:Chaperonin Cpn60/TCP-1;IPR002423; Molecular Function: protein binding (GO:0005515), Molecular Function: ATP binding (GO:0005524), Biological Process: cellular protein metabolic process (GO:0044267);IPR002423:Chaperonin Cpn60/TCP-1;IPR002423:Chaperonin Cpn60/TCP-1;	Molecular Function: protein binding (GO:0005515), Molecular Function: ATP binding (GO:0005524), Biological Process: cellular protein metabolic process (GO:0044267)	AT3G23990.1:HSP60 (HEAT SHOCK PROTEIN 60); ATP binding;AT2G33210.1:HSP60-2 (HEAT SHOCK PROTEIN 60-2); ATP binding	psHB015xE10f USDA-IFAFS:Expression of Phytophthora sojae genes during infection and propagation_sHB Phytophthora sojae cDNA clone sHB015E10 5, mRNA sequence.	8.80872e-24
HP011605	362	0	3	nd	nd	IPR000905:Peptidase M22, glycoprotease;IPR000905:Peptidase M22, glycoprotease;IPR000905; Molecular Function: metalloendopeptidase activity (GO:0004222), Biological Process: proteolysis (GO:0006508);IPR000905:Peptidase M22, glycoprotease;	Molecular Function: metalloendopeptidase activity (GO:0004222), Biological Process: proteolysis (GO:0006508)	AT2G45270.1:glycoprotease M22 family protein	ppo3h02f12t.1 Phytophthora parasitica appressorium cDNA library Phytophthora parasitica cDNA, mRNA sequence.	1.82952e-34
HP011665	336	0	3	nd	nd	IPR013525:ABC-2 type transporter;IPR013525:ABC-2 type transporter;IPR013525; Cellular Component: membrane (GO:0016020);IPR013525:ABC-2 type transporter;	Cellular Component: membrane (GO:0016020)	AT2G37360.1:ABC transporter family protein;AT3G53510.1:ABC transporter family protein;AT3G55090.1:ATPase, coupled to transmembrane movement of substances;AT5G13580.1:ABC transporter family protein;AT2G39350.1:ABC transporter family protein	CBOT14534.rev CBOT Phytophthora capsici LT1534 Mycelium large Phytophthora capsici cDNA clone CBOT14534 3', mRNA sequence.	1.33173e-24
HP011734	307	0	3	nd	nd				CBOU14156.rev CBOU Phytophthora capsici LT1534 Mycelium small Phytophthora capsici cDNA clone CBOU14156 3', mRNA sequence.	1.22534e-11
HP011937	250	0	3	nd	nd	IPR007705:Vesicle transport v-SNARE;IPR007705; Biological Process: intracellular protein transport (GO:0006886), Cellular Component: membrane (GO:0016020);IPR007705:Vesicle transport v-SNARE;IPR007705:Vesicle transport v-SNARE;	Biological Process: intracellular protein transport (GO:0006886), Cellular Component: membrane (GO:0016020)	AT5G50440.1:MEMB12 (MEMBRIN 12); SNAP receptor;AT2G36900.1:MEMB11 (MEMBRIN 11); SNAP receptor;AT2G36900.2:MEMB11 (MEMBRIN 11); SNAP receptor	PE025F10 mycelium, carbon starvation Phytophthora infestans cDNA, mRNA sequence.	7.94713e-23
HP011963	245	0	3	nd	nd	IPR001372:Dynein light chain, type 1 and 2;IPR001372; Molecular Function: microtubule motor activity (GO:0003777), Cellular Component: microtubule associated complex (GO:0005875), Biological Process: microtubule-based process (GO:0007017);IPR001372:Dynein light chain, type 1 and 2;IPR001372:Dynein light chain, type 1 and 2;	Molecular Function: microtubule motor activity (GO:0003777), Cellular Component: microtubule associated complex (GO:0005875), Biological Process: microtubule-based process (GO:0007017)		171165_0843_0306 Pythium ultimum ESTs Pythium ultimum DAOM BR144 cDNA, mRNA sequence.	1.6098e-11
HP011992	238	0	3	nd	nd				PG019D4 sporangia, germinating Phytophthora infestans cDNA, mRNA sequence.	4.44822e-16
HP012039	228	0	3	nd	nd				438838_0744_3861 Pythium ultimum ESTs Pythium ultimum DAOM BR144 cDNA, mRNA sequence.	3.47025e-23
HP012083	216	0	3	nd	nd				PXrpxc_8895 mycelium, starved in water Phytophthora infestans cDNA, mRNA sequence.	3.85573e-21
HP012165	200	0	3	nd	nd				317501_0454_2713 Pythium ultimum ESTs Pythium ultimum DAOM BR144 cDNA, mRNA sequence.	1.62276e-13
HP012210	193	0	3	nd	nd				CBOT9870.rev CBOT Phytophthora capsici LT1534 Mycelium large Phytophthora capsici cDNA clone CBOT9870 3', mRNA sequence.	1.54169e-10
HP016079	421	0	2	nd	nd				hpaV8.3_800148	3.83191e-28
HP016107	414	0	1	nd	nd				Pha-EST00099 Plasmopara halstedii SSH Plasmopara halstedii cDNA clone Pha-B2D01 similar to hypothetical protein, mRNA sequence.	5.7658e-66
HP016276	369	0	2	nd	nd	IPR002016:Haem peroxidase, plant/fungal/bacterial;IPR002016; Molecular Function: peroxidase activity (GO:0004601), Biological Process: response to oxidative stress (GO:0006979), Molecular Function: heme binding (GO:0020037);IPR002016:Haem peroxidase, plant/fungal/bacterial;IPR002016:Haem peroxidase, plant/fungal/bacterial;	Molecular Function: peroxidase activity (GO:0004601), Biological Process: response to oxidative stress (GO:0006979), Molecular Function: heme binding (GO:0020037)		CBOU14172.rev CBOU Phytophthora capsici LT1534 Mycelium small Phytophthora capsici cDNA clone CBOU14172 3', mRNA sequence.	7.41987e-35
HP016301	364	0	2	nd	nd				hpaV8.3_801034	3.86722e-34
HP016325	358	0	2	nd	nd				CBOU8566.rev CBOU Phytophthora capsici LT1534 Mycelium small Phytophthora capsici cDNA clone CBOU8566 3', mRNA sequence.	3.21639e-34
HP016332	357	0	2	nd	nd	IPR002016:Haem peroxidase, plant/fungal/bacterial;IPR002016; Molecular Function: peroxidase activity (GO:0004601), Biological Process: response to oxidative stress (GO:0006979), Molecular Function: heme binding (GO:0020037);IPR002016:Haem peroxidase, plant/fungal/bacterial;IPR002016:Haem peroxidase, plant/fungal/bacterial;	Molecular Function: peroxidase activity (GO:0004601), Biological Process: response to oxidative stress (GO:0006979), Molecular Function: heme binding (GO:0020037)		CBOU14172.rev CBOU Phytophthora capsici LT1534 Mycelium small Phytophthora capsici cDNA clone CBOU14172 3', mRNA sequence.	3.75162e-24
HP016341	355	0	2	nd	nd			AT3G61140.1:FUS6 (FUSCA 6)	CBOU4876.fwd CBOU Phytophthora capsici LT1534 Mycelium small Phytophthora capsici cDNA clone CBOU4876 5', mRNA sequence.	1.67312e-30
HP016402	345	0	2	nd	nd			AT1G64140.1:FUNCTIONS IN molecular_function unknown; INVOLVED IN biological_process unknown; EXPRESSED IN sperm cell, male gametophyte, pollen tube; EXPRESSED DURING L mature pollen stage, M germinated pollen stage; BEST Arabidopsis thaliana protein match is loricrin-related (TAIR:AT5G64550.1); Has 2298 Blast hits to 1429 proteins in 121 species Archae - 0; Bacteria - 42; Metazoa - 1626; Fungi - …	PVrpvb_5260 zoospores, purified Phytophthora infestans cDNA, mRNA sequence.	4.42787e-26
HP016438	339	0	2	nd	nd	IPR000727:Target SNARE coiled-coil region;IPR000727:Target SNARE coiled-coil region;IPR000727:Target SNARE coiled-coil region;		AT3G05710.2:SYP43 (SYNTAXIN OF PLANTS 43); SNAP receptor;AT3G05710.1:SYP43 (SYNTAXIN OF PLANTS 43); SNAP receptor;AT5G26980.2:SYP41 (SYNTAXIN OF PLANTS 41); SNAP receptor;AT5G26980.1:SYP41 (SYNTAXIN OF PLANTS 41); SNAP receptor;AT4G02195.1:SYP42 (SYNTAXIN OF PLANTS 42); SNAP receptor	PT020E10.XT7 in vitro interaction, P. brassicae Phytophthora brassicae cDNA, mRNA sequence.	4.39333e-32
HP016448	337	0	2	nd	nd	IPR000322:Glycoside hydrolase, family 31;IPR000322; Molecular Function: hydrolase activity, hydrolyzing O-glycosyl compounds (GO:0004553), Biological Process: carbohydrate metabolic process (GO:0005975);IPR000322:Glycoside hydrolase, family 31;IPR000322:Glycoside hydrolase, family 31;	Molecular Function: hydrolase activity, hydrolyzing O-glycosyl compounds (GO:0004553), Biological Process: carbohydrate metabolic process (GO:0005975)	AT5G63840.1:RSW3 (RADIAL SWELLING 3); glucosidase/ hydrolase, hydrolyzing O-glycosyl compounds;AT3G23640.2:HGL1 (heteroglycan glucosidase 1); hydrolase, hydrolyzing O-glycosyl compounds;AT3G23640.1:HGL1 (heteroglycan glucosidase 1); hydrolase, hydrolyzing O-glycosyl compounds;AT1G68560.1:XYL1 (ALPHA-XYLOSIDASE 1); alpha-N-arabinofuranosidase/ hydrolase, hydrolyzing O-glycosyl compounds / xylan 1,…	CBOT17624.fwd CBOT Phytophthora capsici LT1534 Mycelium large Phytophthora capsici cDNA clone CBOT17624 5', mRNA sequence.	3.65691e-48
HP016463	334	0	2	nd	nd				hpaV8.3_801034	4.79443e-29
HP016524	321	2	0	nd	nd				PHrpch_1201 cysts, germinating Phytophthora infestans cDNA, mRNA sequence.	2.36193e-09
HP016576	313	0	2	nd	nd			AT2G30650.1:catalytic;AT1G06550.1:enoyl-CoA hydratase/isomerase family protein;AT2G30660.1:3-hydroxyisobutyryl-coenzyme A hydrolase, putative / CoA-thioester hydrolase, putative;AT5G65940.1:CHY1 (BETA-HYDROXYISOBUTYRYL-COA HYDROLASE 1); 3-hydroxyisobutyryl-CoA hydrolase;AT3G60510.1:enoyl-CoA hydratase/isomerase family protein	ppo3h04f19t.1 Phytophthora parasitica appressorium cDNA library Phytophthora parasitica cDNA, mRNA sequence.	1.85071e-38
HP016684	297	0	2	nd	nd			AT1G65820.2:microsomal glutathione s-transferase, putative;AT1G65820.1:microsomal glutathione s-transferase, putative	PG019D4 sporangia, germinating Phytophthora infestans cDNA, mRNA sequence.	4.53297e-20
HP016785	285	0	2	nd	nd			AT1G64140.1:FUNCTIONS IN molecular_function unknown; INVOLVED IN biological_process unknown; EXPRESSED IN sperm cell, male gametophyte, pollen tube; EXPRESSED DURING L mature pollen stage, M germinated pollen stage; BEST Arabidopsis thaliana protein match is loricrin-related (TAIR:AT5G64550.1); Has 2298 Blast hits to 1429 proteins in 121 species Archae - 0; Bacteria - 42; Metazoa - 1626; Fungi - …	hpaV8.3_803217	1.76094e-20
HP016828	280	1	1	nd	nd				Phytophthora capsici clone CBOU25-O09 mRNA sequence.	1.30568e-27
HP016939	269	0	2	nd	nd				Pha-EST00026 Plasmopara halstedii SSH Plasmopara halstedii cDNA clone Pha-B2D12 similar to 40S ribosomal protein S23, mRNA sequence.	2.07977e-17
HP017052	256	0	2	nd	nd				PA041C7 mycelium, non-sporulating growth Phytophthora infestans cDNA, mRNA sequence.	1.44144e-10
HP017103	250	2	0	nd	nd			AT5G23860.1:TUB8; structural constituent of cytoskeleton;AT5G62700.1:TUB3; GTP binding / GTPase/ structural molecule;AT5G62690.1:TUB2; GTP binding / GTPase/ structural molecule;AT5G12250.1:TUB6 (BETA-6 TUBULIN); structural constituent of cytoskeleton;AT2G29550.1:TUB7; structural constituent of cytoskeleton	PA017C10 mycelium, non-sporulating growth Phytophthora infestans cDNA, mRNA sequence.	6.16133e-20
HP017139	247	0	2	nd	nd				CBOU7315.fwd CBOU Phytophthora capsici LT1534 Mycelium small Phytophthora capsici cDNA clone CBOU7315 5', mRNA sequence.	3.04161e-13
HP017189	243	0	2	nd	nd				471176_0639_3099 Pythium ultimum ESTs Pythium ultimum DAOM BR144 cDNA, mRNA sequence.	5.03609e-20
HP017277	236	0	2	nd	nd				324409_1905_1096 Pythium ultimum ESTs Pythium ultimum DAOM BR144 cDNA, mRNA sequence.	2.68482e-17
HP017357	230	0	2	nd	nd				428813_1566_3854 Pythium ultimum ESTs Pythium ultimum DAOM BR144 cDNA, mRNA sequence.	3.3821e-18
HP017464	222	0	2	nd	nd				428813_1566_3854 Pythium ultimum ESTs Pythium ultimum DAOM BR144 cDNA, mRNA sequence.	4.08291e-21
HP017527	218	0	2	nd	nd				G969P326FL9.T0 Phytophthora infestans T30-4 NORMALIZED Phytophthora infestans cDNA, mRNA sequence.	9.6098e-17
HP017626	210	0	2	nd	nd				ppo3h08o09t.1 Phytophthora parasitica appressorium cDNA library Phytophthora parasitica cDNA, mRNA sequence.	2.90211e-14
HP017970	187	0	2	nd	nd	IPR001372:Dynein light chain, type 1 and 2;IPR001372; Molecular Function: microtubule motor activity (GO:0003777), Cellular Component: microtubule associated complex (GO:0005875), Biological Process: microtubule-based process (GO:0007017);IPR001372:Dynein light chain, type 1 and 2;IPR001372:Dynein light chain, type 1 and 2;	Molecular Function: microtubule motor activity (GO:0003777), Cellular Component: microtubule associated complex (GO:0005875), Biological Process: microtubule-based process (GO:0007017)		083933_0370_2666 Pythium ultimum ESTs Pythium ultimum DAOM BR144 cDNA, mRNA sequence.	1.04922e-15
HP026158	499	0	1	nd	nd			AT3G44680.1:HDA9 (HISTONE DEACETYLASE 9); histone deacetylase;AT3G44660.1:hda10 (histone deacetylase 10); histone deacetylase;AT3G44490.1:hda17 (histone deacetylase 17); histone deacetylase;AT5G63110.1:HDA6 (HISTONE DEACETYLASE 6); histone deacetylase;AT4G38130.2:HD1 (HISTONE DEACETYLASE 1); basal transcription repressor/ histone deacetylase/ protein binding	CBOU8906.rev CBOU Phytophthora capsici LT1534 Mycelium small Phytophthora capsici cDNA clone CBOU8906 3', mRNA sequence.	1.62582e-44
HP026531	450	0	1	nd	nd				CBOU1299.fwd CBOU Phytophthora capsici LT1534 Mycelium small Phytophthora capsici cDNA clone CBOU1299 5', mRNA sequence.	8.35475e-26
HP026559	447	0	1	nd	nd			AT5G09670.1:loricrin-related;AT5G09670.1:loricrin-related;AT5G09670.1:loricrin-related;AT5G09670.1:loricrin-related;AT5G09670.1:loricrin-related	Phytophthora capsici clone CBOU125-G10 mRNA sequence.	2.35108e-46
HP026793	423	0	1	nd	nd				Phytophthora capsici clone CBOU97-C09 mRNA sequence.	6.59374e-47
HP026955	406	1	0	nd	nd				PC060G11 infected tomato, center of lesion 3 dpi Phytophthora infestans cDNA, mRNA sequence.	3.04856e-14
HP027158	390	0	1	nd	nd	IPR000719:Protein kinase, core; IPR002290:Serine/threonine protein kinase;IPR000719:Protein kinase, core; IPR002290:Serine/threonine protein kinase;IPR001245; Molecular Function: protein tyrosine kinase activity (GO:0004713), Molecular Function: ATP binding (GO:0005524), Biological Process: protein amino acid phosphorylation (GO:0006468); IPR002290; Molecular Function: protein serine/threonine ki…	Molecular Function: protein tyrosine kinase activity (GO:0004713), Molecular Function: ATP binding (GO:0005524), Biological Process: protein amino acid phosphorylation (GO:0006468); Molecular Function: protein serine/threonine kinase activity (GO:0004674), Molecular Function: ATP binding (GO:0005524), Biological Process: protein amino acid phosphorylation (GO:0006468); Molecular Function: protein…	AT5G03730.1:CTR1 (CONSTITUTIVE TRIPLE RESPONSE 1); kinase/ protein binding / protein serine/threonine kinase/ protein serine/threonine/tyrosine kinase;AT5G03730.2:CTR1 (CONSTITUTIVE TRIPLE RESPONSE 1); kinase/ protein binding / protein serine/threonine kinase/ protein serine/threonine/tyrosine kinase;AT4G31170.3:protein kinase family protein;AT4G31170.2:protein kinase family protein;AT4G31170.1:p…	Aphanomyces euteiches cDNA.	1.79105e-16
HP027349	375	0	1	nd	nd	IPR000727:Target SNARE coiled-coil region;IPR000727:Target SNARE coiled-coil region;IPR000727:Target SNARE coiled-coil region;		AT5G26980.2:SYP41 (SYNTAXIN OF PLANTS 41); SNAP receptor;AT5G26980.1:SYP41 (SYNTAXIN OF PLANTS 41); SNAP receptor;AT4G02195.1:SYP42 (SYNTAXIN OF PLANTS 42); SNAP receptor;AT3G05710.2:SYP43 (SYNTAXIN OF PLANTS 43); SNAP receptor;AT3G05710.1:SYP43 (SYNTAXIN OF PLANTS 43); SNAP receptor	PP7.T7X.G06 non-sporulating culture of P. brassicae Phytophthora brassicae cDNA, mRNA sequence.	5.10898e-32
HP027499	364	0	1	nd	nd	IPR000727:Target SNARE coiled-coil region;IPR000727:Target SNARE coiled-coil region;IPR000727:Target SNARE coiled-coil region;		AT3G05710.2:SYP43 (SYNTAXIN OF PLANTS 43); SNAP receptor;AT3G05710.2:SYP43 (SYNTAXIN OF PLANTS 43); SNAP receptor;AT3G05710.1:SYP43 (SYNTAXIN OF PLANTS 43); SNAP receptor;AT3G05710.1:SYP43 (SYNTAXIN OF PLANTS 43); SNAP receptor;AT5G26980.2:SYP41 (SYNTAXIN OF PLANTS 41); SNAP receptor	PP7.T7X.G06 non-sporulating culture of P. brassicae Phytophthora brassicae cDNA, mRNA sequence.	5.02423e-30
HP027612	356	0	1	nd	nd			AT1G06550.1:enoyl-CoA hydratase/isomerase family protein;AT5G65940.1:CHY1 (BETA-HYDROXYISOBUTYRYL-COA HYDROLASE 1); 3-hydroxyisobutyryl-CoA hydrolase;AT2G30660.1:3-hydroxyisobutyryl-coenzyme A hydrolase, putative / CoA-thioester hydrolase, putative;AT4G31810.1:enoyl-CoA hydratase/isomerase family protein;AT2G30650.1:catalytic	ppo3h04f19t.1 Phytophthora parasitica appressorium cDNA library Phytophthora parasitica cDNA, mRNA sequence.	3.0992e-30
HP027613	356	0	1	nd	nd	IPR000008:C2 calcium-dependent membrane targeting;IPR000008:C2 calcium-dependent membrane targeting; IPR018029:;IPR000008:C2 calcium-dependent membrane targeting; IPR018029:C2 membrane targeting protein;		AT5G11100.1:SYTD;AT5G11100.1:SYTD;AT3G61050.2:NTMC2T4; lipid binding;AT3G61050.1:NTMC2T4; lipid binding;AT1G03370.1:protein binding / zinc ion binding	psMA002xK12f USDA-IFAFS:Expression of Phytophthora sojae genes during infection and propagation_sMA Phytophthora sojae cDNA clone sMA002K12 5, mRNA sequence.	9.62896e-39
HP027730	348	0	1	nd	nd				CBOU4918.rev CBOU Phytophthora capsici LT1534 Mycelium small Phytophthora capsici cDNA clone CBOU4918 3', mRNA sequence.	1.73623e-19
HP027887	339	0	1	nd	nd	IPR002016:Haem peroxidase, plant/fungal/bacterial;IPR002016; Molecular Function: peroxidase activity (GO:0004601), Biological Process: response to oxidative stress (GO:0006979), Molecular Function: heme binding (GO:0020037);IPR002016:Haem peroxidase, plant/fungal/bacterial;IPR002016:Haem peroxidase, plant/fungal/bacterial;	Molecular Function: peroxidase activity (GO:0004601), Biological Process: response to oxidative stress (GO:0006979), Molecular Function: heme binding (GO:0020037)		470871_0282_2873 Pythium ultimum ESTs Pythium ultimum DAOM BR144 cDNA, mRNA sequence.	1.03491e-24
HP028005	332	0	1	nd	nd				Pha-EST00039 Plasmopara halstedii SSH Plasmopara halstedii cDNA clone Pha-B5G08 similar to 60S ribosomal protein L29, mRNA sequence.	3.05942e-29
HP028054	329	0	1	nd	nd	IPR013083:Zinc finger, RING/FYVE/PHD-type;IPR013083:Zinc finger, RING/FYVE/PHD-type;IPR001841; Molecular Function: protein binding (GO:0005515), Molecular Function: zinc ion binding (GO:0008270); IPR011016; Molecular Function: zinc ion binding (GO:0008270);IPR013083:Zinc finger, RING/FYVE/PHD-type; IPR001841:Zinc finger, RING-type; IPR011016:Zinc finger, RING-CH-type;	Molecular Function: protein binding (GO:0005515), Molecular Function: zinc ion binding (GO:0008270); Molecular Function: zinc ion binding (GO:0008270)	AT3G19950.1:zinc finger (C3HC4-type RING finger) family protein;AT3G10910.1:zinc finger (C3HC4-type RING finger) family protein;AT5G56340.1:zinc finger (C3HC4-type RING finger) family protein;AT4G26400.1:zinc finger (C3HC4-type RING finger) family protein;AT4G26400.2:zinc finger (C3HC4-type RING finger) family protein	hpaV8.3_804585	8.57948e-28
HP028105	327	0	1	nd	nd	IPR000719:Protein kinase, core;IPR000719:Protein kinase, core;IPR017442; Molecular Function: protein kinase activity (GO:0004672), Molecular Function: ATP binding (GO:0005524), Biological Process: protein amino acid phosphorylation (GO:0006468); IPR000719; Molecular Function: protein kinase activity (GO:0004672), Molecular Function: ATP binding (GO:0005524), Biological Process: protein amino acid…	Molecular Function: protein kinase activity (GO:0004672), Molecular Function: ATP binding (GO:0005524), Biological Process: protein amino acid phosphorylation (GO:0006468); Molecular Function: protein kinase activity (GO:0004672), Molecular Function: ATP binding (GO:0005524), Biological Process: protein amino acid phosphorylation (GO:0006468)	AT3G48750.1:CDC2 (CELL DIVISION CONTROL 2); cyclin-dependent protein kinase/ kinase/ protein binding / protein kinase;AT1G18040.1:CDKD1;3 (CYCLIN-DEPENDENT KINASE D1;3); kinase/ protein kinase;AT1G73690.1:CDKD1;1 (CYCLIN-DEPENDENT KINASE D1;1); ATP binding / kinase/ protein kinase/ protein serine/threonine kinase;AT5G63370.3:protein kinase family protein;AT5G63370.2:protein kinase family protein	hpaV8.3_803794	5.64888e-38
HP028148	325	0	1	nd	nd			AT2G36305.1:FACE2 (FARNESYLATED PROTEIN-CONVERTING ENZYME 2); endopeptidase	psZS007xB05f USDA-IFAFS:Expression of Phytophthora sojae genes during infection and propagation_sZS Phytophthora sojae cDNA clone sZS007B05 5, mRNA sequence.	1.85163e-30
HP028268	318	0	1	nd	nd				ppo3h01a04t.1 Phytophthora parasitica appressorium cDNA library Phytophthora parasitica cDNA, mRNA sequence.	9.10952e-36
HP028285	317	0	1	nd	nd				psZS012xL03f USDA-IFAFS:Expression of Phytophthora sojae genes during infection and propagation_sZS Phytophthora sojae cDNA clone sZS012L03 5, mRNA sequence.	1.02525e-24
HP028609	302	0	1	nd	nd				7-2F-MY PsojaeMY Phytophthora sojae cDNA, mRNA sequence.	6.12066e-21
HP028717	298	0	1	nd	nd			AT3G61140.1:FUS6 (FUSCA 6);AT4G24820.2:26S proteasome regulatory subunit, putative (RPN7);AT4G24820.1:26S proteasome regulatory subunit, putative (RPN7)	CBOU4876.fwd CBOU Phytophthora capsici LT1534 Mycelium small Phytophthora capsici cDNA clone CBOU4876 5', mRNA sequence.	9.81398e-26
HP028731	297	0	1	nd	nd				Pha-EST00039 Plasmopara halstedii SSH Plasmopara halstedii cDNA clone Pha-B5G08 similar to 60S ribosomal protein L29, mRNA sequence.	5.28728e-17
HP028759	296	0	1	nd	nd	IPR018247:; IPR018249:;IPR018247:EF-HAND 1; IPR018249:EF-HAND 2;		AT4G32060.1:calcium-binding EF hand family protein;AT4G32060.1:calcium-binding EF hand family protein;AT4G32060.2:calcium-binding EF hand family protein;AT4G32060.2:calcium-binding EF hand family protein	PA015C4 mycelium, non-sporulating growth Phytophthora infestans cDNA, mRNA sequence.	6.03392e-15
HP028933	290	0	1	nd	nd	IPR000649:Initiation factor 2B related;IPR000649; Biological Process: cellular metabolic process (GO:0044237);IPR000649:Initiation factor 2B related;IPR000649:Initiation factor 2B related;	Biological Process: cellular metabolic process (GO:0044237)	AT1G53900.1:GTP binding / translation initiation factor;AT1G53880.1:GTP binding / translation initiation factor;AT1G72340.1:eukaryotic translation initiation factor 2B family protein / eIF-2B family protein;AT2G05830.4:eukaryotic translation initiation factor 2B family protein / eIF-2B family protein;AT2G05830.3:eukaryotic translation initiation factor 2B family protein / eIF-2B family protein	ppo3h13f22t.1 Phytophthora parasitica appressorium cDNA library Phytophthora parasitica cDNA, mRNA sequence.	1.28291e-21
HP028962	289	0	1	nd	nd				psHB024xO17f USDA-IFAFS:Expression of Phytophthora sojae genes during infection and propagation_sHB Phytophthora sojae cDNA clone sHB024O17 5, mRNA sequence.	1.48251e-25
HP029206	282	0	1	nd	nd				471176_0639_3099 Pythium ultimum ESTs Pythium ultimum DAOM BR144 cDNA, mRNA sequence.	6.30219e-22
HP029208	282	0	1	nd	nd				CBOU14172.rev CBOU Phytophthora capsici LT1534 Mycelium small Phytophthora capsici cDNA clone CBOU14172 3', mRNA sequence.	4.17909e-25
HP029232	281	0	1	nd	nd	IPR002569:Methionine sulphoxide reductase A;IPR002569:Methionine sulphoxide reductase A;IPR002569; Molecular Function: oxidoreductase activity, acting on sulfur group of donors, disulfide as acceptor (GO:0016671), Biological Process: protein metabolic process (GO:0019538);IPR002569:Methionine sulphoxide reductase A;	Molecular Function: oxidoreductase activity, acting on sulfur group of donors, disulfide as acceptor (GO:0016671), Biological Process: protein metabolic process (GO:0019538)	AT5G61640.1:PMSR1 (PEPTIDEMETHIONINE SULFOXIDE REDUCTASE 1); oxidoreductase, acting on sulfur group of donors, disulfide as acceptor / peptide-methionine-(S)-S-oxide reductase;AT5G07470.1:PMSR3 (PEPTIDEMETHIONINE SULFOXIDE REDUCTASE 3); oxidoreductase, acting on sulfur group of donors, disulfide as acceptor / peptide-methionine-(S)-S-oxide reductase;AT4G25130.1:peptide methionine sulfoxide reduct…	EST149_07_C11_T3 myc-149 Phytophthora parasitica cDNA clone EST149_07_C11 5', mRNA sequence.	1.64044e-19
HP029375	276	0	1	nd	nd				CBOT3089.rev CBOT Phytophthora capsici LT1534 Mycelium large Phytophthora capsici cDNA clone CBOT3089 3', mRNA sequence.	3.66421e-14
HP029479	273	0	1	nd	nd	IPR010916:TonB box, conserved site;IPR010916:TonB box, conserved site;		AT3G62770.1:AtATG18a;AT3G56440.1:AtATG18d;AT2G40810.2:AtATG18c;AT2G40810.1:AtATG18c	CBOU12455.rev CBOU Phytophthora capsici LT1534 Mycelium small Phytophthora capsici cDNA clone CBOU12455 3', mRNA sequence.	1.21066e-25
HP029656	268	0	1	nd	nd				PHrpch_2573 cysts, germinating Phytophthora infestans cDNA, mRNA sequence.	1.66409e-19
HP029804	263	0	1	nd	nd	IPR013970:Replication factor A protein 3;IPR013970:Replication factor A protein 3;IPR013970:Replication factor A protein 3;			PJ031B4 sporangia, purified Phytophthora infestans cDNA, mRNA sequence.	1.63866e-18
HP029968	259	0	1	nd	nd	IPR012335:Thioredoxin fold;IPR012335:Thioredoxin fold;IPR002109; Molecular Function: electron carrier activity (GO:0009055), Molecular Function: protein disulfide oxidoreductase activity (GO:0015035), Biological Process: cell redox homeostasis (GO:0045454);IPR012335:Thioredoxin fold; IPR002109:Glutaredoxin;	Molecular Function: electron carrier activity (GO:0009055), Molecular Function: protein disulfide oxidoreductase activity (GO:0015035), Biological Process: cell redox homeostasis (GO:0045454)	AT4G04950.1:thioredoxin family protein;AT4G04950.1:thioredoxin family protein;AT4G04950.1:thioredoxin family protein;AT3G54900.1:CXIP1 (CAX INTERACTING PROTEIN 1); antiporter/ glutathione disulfide oxidoreductase;AT2G38270.1:CXIP2 (CAX-INTERACTING PROTEIN 2); electron carrier/ protein disulfide oxidoreductase	CBOU1660.rev CBOU Phytophthora capsici LT1534 Mycelium small Phytophthora capsici cDNA clone CBOU1660 3', mRNA sequence.	1.1977e-26
HP030103	256	1	0	nd	nd				CBOU14172.rev CBOU Phytophthora capsici LT1534 Mycelium small Phytophthora capsici cDNA clone CBOU14172 3', mRNA sequence.	2.97881e-15
HP030109	255	0	1	nd	nd	IPR012335:Thioredoxin fold;IPR012335:Thioredoxin fold;IPR002109; Molecular Function: electron carrier activity (GO:0009055), Molecular Function: protein disulfide oxidoreductase activity (GO:0015035), Biological Process: cell redox homeostasis (GO:0045454);IPR012335:Thioredoxin fold; IPR002109:Glutaredoxin;	Molecular Function: electron carrier activity (GO:0009055), Molecular Function: protein disulfide oxidoreductase activity (GO:0015035), Biological Process: cell redox homeostasis (GO:0045454)	AT4G04950.1:thioredoxin family protein;AT4G04950.1:thioredoxin family protein;AT4G04950.1:thioredoxin family protein;AT3G54900.1:CXIP1 (CAX INTERACTING PROTEIN 1); antiporter/ glutathione disulfide oxidoreductase;AT3G15660.2:GRX4 (GLUTAREDOXIN 4); metal ion binding	CBOU1660.rev CBOU Phytophthora capsici LT1534 Mycelium small Phytophthora capsici cDNA clone CBOU1660 3', mRNA sequence.	2.67177e-23
HP030176	254	0	1	nd	nd			AT5G65000.1:nucleotide-sugar transporter family protein	ppo3h01a04t.1 Phytophthora parasitica appressorium cDNA library Phytophthora parasitica cDNA, mRNA sequence.	1.0172e-21
HP030354	249	0	1	nd	nd	IPR000911:Ribosomal protein L11;IPR000911; Molecular Function: structural constituent of ribosome (GO:0003735), Cellular Component: intracellular (GO:0005622), Cellular Component: ribosome (GO:0005840), Biological Process: translation (GO:0006412);IPR000911:Ribosomal protein L11;IPR000911:Ribosomal protein L11;	Molecular Function: structural constituent of ribosome (GO:0003735), Cellular Component: intracellular (GO:0005622), Cellular Component: ribosome (GO:0005840), Biological Process: translation (GO:0006412)	AT4G35490.1:MRPL11 (MITOCHONDRIAL RIBOSOMAL PROTEIN L11); structural constituent of ribosome	hpaV8.3_809868	6.4954e-14
HP030620	243	0	1	nd	nd	IPR015943:WD40/YVTN repeat-like;IPR015943:WD40/YVTN repeat-like; IPR017986:;IPR015943:WD40/YVTN repeat-like; IPR001680:WD40 repeat; IPR017986:WD40 repeat, region;		AT4G29860.1:EMB2757 (EMBRYO DEFECTIVE 2757); nucleotide binding	G969P320RM12.T0 Phytophthora infestans T30-4 NORMALIZED Phytophthora infestans cDNA, mRNA sequence.	1.28007e-17
HP030656	242	0	1	nd	nd				CBOU8566.rev CBOU Phytophthora capsici LT1534 Mycelium small Phytophthora capsici cDNA clone CBOU8566 3', mRNA sequence.	2.24635e-26
HP030750	240	0	1	nd	nd				PUNBF12TV Pythium ultimum ESTs Pythium ultimum DAOM BR144 cDNA clone PUNBF12, mRNA sequence.	1.38839e-26
HP030833	238	0	1	nd	nd			AT4G35000.1:APX3 (ASCORBATE PEROXIDASE 3); L-ascorbate peroxidase	hpaV8.3_801034	1.59836e-29
HP031084	233	0	1	nd	nd				PUNBI75TV Pythium ultimum ESTs Pythium ultimum DAOM BR144 cDNA clone PUNBI75, mRNA sequence.	1.0685e-19
HP031116	232	0	1	nd	nd				361062_0453_1300 Pythium ultimum ESTs Pythium ultimum DAOM BR144 cDNA, mRNA sequence.	8.45849e-19
HP031158	231	0	1	nd	nd				PUNBI75TV Pythium ultimum ESTs Pythium ultimum DAOM BR144 cDNA clone PUNBI75, mRNA sequence.	7.40717e-24
HP031184	231	0	1	nd	nd				388947_1881_0424 Pythium ultimum ESTs Pythium ultimum DAOM BR144 cDNA, mRNA sequence.	1.64281e-19
HP031218	230	0	1	nd	nd				318635_0060_0840 Pythium ultimum ESTs Pythium ultimum DAOM BR144 cDNA, mRNA sequence.	2.12694e-19
HP031243	230	0	1	nd	nd				PUNBI75TV Pythium ultimum ESTs Pythium ultimum DAOM BR144 cDNA clone PUNBI75, mRNA sequence.	3.33139e-21
HP031394	225	0	1	nd	nd				471176_0639_3099 Pythium ultimum ESTs Pythium ultimum DAOM BR144 cDNA, mRNA sequence.	3.8879e-13
HP031462	224	0	1	nd	nd				217887_1724_0433 Pythium ultimum ESTs Pythium ultimum DAOM BR144 cDNA, mRNA sequence.	7.4202e-22
HP032010	213	0	1	nd	nd				302593_0444_3613 Pythium ultimum ESTs Pythium ultimum DAOM BR144 cDNA, mRNA sequence.	4.05103e-17
HP032097	211	0	1	nd	nd			AT5G23540.2:26S proteasome regulatory subunit, putative;AT5G23540.1:26S proteasome regulatory subunit, putative	CBOU2365.rev CBOU Phytophthora capsici LT1534 Mycelium small Phytophthora capsici cDNA clone CBOU2365 3', mRNA sequence.	2.35185e-19
HP032358	206	0	1	nd	nd	IPR007269:Isoprenylcysteine carboxyl methyltransferase;IPR007269; Molecular Function: protein-S-isoprenylcysteine O-methyltransferase activity (GO:0004671), Biological Process: C-terminal protein amino acid methylation (GO:0006481), Cellular Component: integral to membrane (GO:0016021);IPR007269:Isoprenylcysteine carboxyl methyltransferase;IPR007269:Isoprenylcysteine carboxyl methyltransferase;	Molecular Function: protein-S-isoprenylcysteine O-methyltransferase activity (GO:0004671), Biological Process: C-terminal protein amino acid methylation (GO:0006481), Cellular Component: integral to membrane (GO:0016021)	AT5G08335.1:ATSTE14B; protein-S-isoprenylcysteine O-methyltransferase;AT5G23320.1:ATSTE14A (ARABIDOPSIS HOMOLOG OF YEAST STE14 A); carboxyl-O-methyltransferase/ protein-S-isoprenylcysteine O-methyltransferase	hpaV8.3_813307	1.42085e-26
HP032387	205	0	1	nd	nd	IPR010916:TonB box, conserved site;IPR010916:TonB box, conserved site;		AT3G62770.1:AtATG18a;AT3G56440.1:AtATG18d	hpaV8.3_808127	7.59337e-17
HP032398	205	0	0	nd	nd	IPR001680:WD40 repeat;IPR017986:;IPR001680:WD40 repeat; IPR017986:WD40 repeat, region;		AT3G18130.1:RACK1C_AT (RECEPTOR FOR ACTIVATED C KINASE 1 C); nucleotide binding;AT1G18080.1:ATARCA; nucleotide binding;AT1G48630.1:RACK1B_AT (RECEPTOR FOR ACTIVATED C KINASE 1 B); nucleotide binding	Pha-EST00062 Plasmopara halstedii SSH Plasmopara halstedii cDNA clone Pha-B1G01 similar to G protein beta subunit, mRNA sequence.	3.09394e-30
HP033296	190	0	1	nd	nd				413519_1164_1086 Pythium ultimum ESTs Pythium ultimum DAOM BR144 cDNA, mRNA sequence.	1.34512e-09
HP033533	187	0	1	nd	nd				365595_0477_2035 Pythium ultimum ESTs Pythium ultimum DAOM BR144 cDNA, mRNA sequence.	6.24921e-16
HP033545	187	0	1	nd	nd				PUNBI75TV Pythium ultimum ESTs Pythium ultimum DAOM BR144 cDNA clone PUNBI75, mRNA sequence.	1.11926e-16
HP033572	186	0	1	nd	nd	IPR001372:Dynein light chain, type 1 and 2;IPR001372; Molecular Function: microtubule motor activity (GO:0003777), Cellular Component: microtubule associated complex (GO:0005875), Biological Process: microtubule-based process (GO:0007017);IPR001372:Dynein light chain, type 1 and 2;IPR001372:Dynein light chain, type 1 and 2;	Molecular Function: microtubule motor activity (GO:0003777), Cellular Component: microtubule associated complex (GO:0005875), Biological Process: microtubule-based process (GO:0007017)	AT4G15930.1:microtubule motor	171165_0843_0306 Pythium ultimum ESTs Pythium ultimum DAOM BR144 cDNA, mRNA sequence.	6.84725e-11
HP037149	137	0	1	nd	nd				217887_1724_0433 Pythium ultimum ESTs Pythium ultimum DAOM BR144 cDNA, mRNA sequence.	6.04387e-10
