# Supplementary material for: Transcriptomic analysis of the interaction between Helianthus annuus and its obligate parasite Plasmopara halstedii shows single nucleotide polymorphisms in CRN sequences
Source: BMC Genomics. 2011 Oct 11;12:498. doi: 10.1186/1471-2164-12-498 (PMC3204308; doi:10.1186/1471-2164-12-498)
Supplement: Additional file 4 — 172 non specific oomycete clusters sequences. In fasta format. [file 1471-2164-12-498-S4.TXT]

>HP000014
gccttcaagagattccgttcgatcagctcgtgaaggagacgactgagggg
atcaaatgtgctgctgagggtataactgagtttgctaaggaagtagtggt
agaaatcaagaagatgaaaactnncccaccgcccacngatgtcgatatct
ctccagaggtgcatcagcaaaatgaagctgatgttgaagagccggctgag
gtctctgaagagattccattggctactacatgcgacagtgaatgggaaca
agtgacagatcaggatcaggcacttgtgtcttccgtcgagactactattg
tggatgagacccctactccttctgtcgaaacggaggaggaggtgaagtgg
tcggccgagcttgcaatggtttatgacatttttcctggcgtcgaagcaag
cattgtcattgatcgtctggagcagtgcaatggcaacgttcaagtggtgc
ttaatgctttgatggaggagatgtaaacgccaaattaagcgcgttgtacg
tgagactttggtatttaaggcattggctgacttgattatgagttagcata
gctttaagtcagatgcttgtattggtgattgattttnatgaatggctaat
tacgtttgttttagtttggggactagagtttgcattggagctacaagaag
ctgctgataaaacggttggtgaagccgtgtctgaaaacaaagaacttctc
tttccgacgcaaggatatacaacaacagacgatgatgtgttgacaggatc
aagcacgataagaaatggcatgtcatcgtttagtaacaccaaagaagagt
tcaagtcagaaacagttttctctgagattcagatgcccgctggaagatga
tgtggaagctgggattttagagccaaatcaacaagtctttatcatataaa
ttttaattttgaatattttgatgattaattttagaagaatagtatgtaat
ttgcattaatcgtttcctttacatgttgatgtataatagcgtcatgtaat
gaatagacttcatacaatctgtaacgaagtcaacaagtcaaagttggtat
gataaagatgaattattaaagtgataaaggtatgaacatcaagataaaga
tag

>HP000139
aaaagaacaaagtaggtnaatacaacgacagagtgttcgataganncnnt
aagtacgtacttttactaattgcagttctacatcatatttcaaccgaaga
acgcagagtagcactgataagcgaattggctcgtttggtacgagttggtg
ccaggatattgattgttgcatgggcatttgaacaagatgagcactcaaaa
cgtcattttgacgaacaagacgtcatggtggaatggaaactgcagcaaaa
atatgcaaaagaggaggaaaaagaggaacacggatcggaatctcatggaa
aagtagatactgaaaagcggtggatcgtatataaacgatattgtcatgtc
tatcgttgtggtgaactagaatcgcttgtagcaaaggtgcccggtctaga
ggtagtttcggttgagtataatcggtctaattggtgcttgtgtttgaagc
gagtttaaatacttacgtagaagtaatgcaatgccgagtatgaagattgt
ttctatcata

>HP000248
acttatcaactacggtcccgatgccggcaagatcgccacaatcatcgacg
ttgttgatgagaacaaagccctagtcgacggacctttcagtgtcacgggc
cgtgaaccgtcacgtgatcaacctttaagcgttntgtcactgactgacct
gacggttgacattcctcgccaagcgcgcgaaaagacgcttaaaaaggctc
tggcgaaggcagacacgcttgccaaatgggaggcctctacgtggtccaag
aagattcagaacaagaagacacgggccgagttgaacgactttgaacgctt
caaatccatgattgcgcgcaaacagaagaactcattgattaagaaggccg
ttgctaccgcccgtaaagcccactaagctgcgaagtttggcctagtaatt
tactgttgggtgcttgaaggttatggcagcggtatcactgcatattgaag
cagatgcaatagttgcgagtagattctgcgagccttgtggaacaataaac
gtccttattggttatttcgctgataacattacttcgaaaaagtgacaaag
catttttttggtggggccttttaatcggatatcatttt

>HP000314
ATGGACAAGAAATTTGGGTCTTCGTGGCACTGCTTCATTGGTGAAGGCTA
CGGCTTTGACGTAAGCTACCAGCAGCGACACATGTTGTACATGTATGTGG
GTGAGATCGGTGTGCTTGTTTATAAGTGCTGAGACGATATGAACTACAGC
CTTTAAACTTTCAATACTTATTGATTATTATTGTACAAGAACAAAACAAA
AAAATAAAAACATCTAAAGGGATCATGGTCAAAATTCATAAAATTTGGAA
ATTTGAGTGCTCACACATGTCCATCAT

>HP000431
TCAATGCGAAGGCGGATGCTTTACACATTCTCCTGAAGAAGTTGATATTC
GCGAGTGGACCGAATTTGTTAATGCAAATTATCATGGTGACGTTAATGAC
CCAATCCTCGTCGATGCATTTAAAAAACTATGCGAAAAGTATTACAAACA
ATTGCCACCCCCAAGCTCCGGCGCCGATGCTGCTTCTGGAACAACGCTGC
AAATTTAAATAATTATTCACATAGCTACCCATTCAATCAGCGTGTAGGCC
GTACAATTAGCCTAATTTGCGCTTGATCAAATAATAACTAATTGCTGTCG
TTGCTGTATTGCAAATGCGTGAGATCAACTAGATGTCGGAGGGTTGGGCG
TCTATATGGGAGTATAAAATGTTAGGGCTGTAACGTTTGAGCTTCAGCAG
GCACCACCTACCCGTGAGGACAATTCCATGGCTGGTCCAGCTCGGAAAGA
TTTCGAACGACCTGCAATTAAAAGAAGAGAGGGATAATAAGATGTTGACA
GCAGCAA

>HP000483
ACTCTGGTCAGTGCGGCAAGCAGGTCGAAGATTACATGGAATGCCTCCAC
CACAGGAAGGAGTTGACGCGCATGAACGTGGTAATTACTCAGAAGGAAAA
AGAAGAAGCTGCAGCTCGTTCTGGTGGGATTCATGGACATGGTGATGGTC
ACTGACATTAGACGTACCTTGCTGGCCATAATTCCATCAATGCAAAATGA
TTCTATCTCGTCTTTATTTTGAAGATCAGGGTAAGAGTAGAAAGCAGTTG
TTGAGCTCTTTTTGTGAATTAATAAGCAATGGTATATGGTTAAAAGTTTT
TTG

>HP000509
TTTCGGCCGCTGATGCAAAAAACAAGACAAAAATGTGCAGAGTGCTCGTA
CTTGTAAATGTGCAGAGAGCTTTGGCAACGCAACTTCAGACGCTATCGGG
TGATTTTCGAAAATCACAAAAGACTTACCTCACACGTGTTAAGAACCAGA
AAGAGGGTCCTGTCGAATTTGACTTTTTAGCAGAAAATGAAACCAAGCAG
AATAGGCGTGGTGGAGCAGACACAGGATTTACACAAGCTCAAATCACAGA
GGTGGAAATTGCTGAGGATGTCATCAATGAGCGTGACCAAGAAATACAGC
GCATTGCCACATCCATCACGGAGCTGGCAACAATATTTAAGGAACTGGCT
GTGCTAGTAATTGACCAAGGTACAATTTTGGACCGCATTGACTATAATAT
GGAGCAAGTGGTGGAACAGACGGAGAAAGGTATCGAAGAGTTGGAGAAGG
CTGAAGAGACTCAGAAAAATAGTCGCCCTATGAAATGTATTGGTCTGCTG
CTTGTTATGATCTTCATAATGACAGTACTGCTAGTGCTTAAACACTCGTG
AGACATGCATAGTGGGGAGAAGCGTATCAATGATAATGAATTTAAATCAC
AATTTACTATACAAAAAAANAAAANAAAAANAAAAANAAAAANAAAAANA
AAAANAAAAACGAAAAACGAAACGAACGACGACAC

>HP000510
CGGCCGAGGTACCCTTACGTTTCAGAAGCGTTAGGAGACTACGCTTACGC
TCCATTTGTGGTGCTACTTGCGACGTTCTTCCTTTTGGGATTGAAAATGG
TTCCAGAGACGTCGGGTAAGTCGGCTGAGGAGATTCAGGCTGAATATGAC
TCTCGTCGCGAGAAATAGTTGCTCAATAAATTTATATAGTTTTATGAAGA
TGTTGGCTACTAACATGCTTCTGTAACAAGGTAGAAAAGTACTCACTCTA
TCAAAGTATTCGAAAGGTTGTCTATATTATTACTCGAAACAAATAAAGAA
CGCAAGATTTGAATGAGAAAGCCAAGATCATGTCTCCTTTGTTGTACCAC
CTTTCTCCACCTCCCGAAGTGTTCGGGGGATTCGGCCTTGATGAATTGGC
ATCATAAAACCGAAATTATCATACCACATACCACAACTCACTCCCAGCAT
CTC

>HP000537
AAGACAAGTAGGTAATACAACGCAGAGTGGCAATCCACTTGTCTGTGCTG
TAGCTCAAACTGTACTTACAAAAATCATGGACGACAAGTTTCTAGCTAAC
GTACAAAAGCGTGGTCGATACTTGGCAAATGGATTGGAAAAACTACAACA
AAAGTATCCAAGAAAAATTGCTGATGTTCGTAAACCCATTGGAAAAGGTG
GACTCTTCCTTGCACTTGAGTGTCATAAACCTGTAGGTCCACTCATAGCA
TTTGCACTATCAAAACAAGTACTTATTATTTCAGCGGGTGAACATACAAT
TCGTCTTTGTCCACCGCTTGTTGTGGATGAAAAGGACATTGATCAACTTC
TTCAGGTGTTTGACCAAGCATTTCAACAAGACATTGTGTAGATACTTCGA
TTTGTATCGCATCATAGATTGAAACGATCTTAACCTTGTCTTGTACTTGA
ATAATGCAATGCTTCGTACGAGAAATCGTTCACTCGATTGAATTTGCTGA
AAACCGGCCTCCGGCCGACCTCTGCGTTGTATACCA

>HP000564
ACCGCAGATCGATGTGACGTTTGATATCGACGCTAATGGTATTTTGAACG
TCTCGGCTGTTGAGAAGTCAACCGGTAAGGAGAACAAGATTACTATTACA
AACGACAAGGGTCGCCTCTCGCAAGCCGATATCGACCGCATGGTTTCTGA
GGCCGAGAAATACAAGTCTGAGGATGAAGCGAACAAAGTTCGTATTGAAG
CCAAGAACGGTCTTGAGAACTACGCTTACAACTTGCGTAACACCCTCAAC
GATGAGAAGCTTAAGGGCCAACTTTCGGATGACGATAAGAAAGCTATCGA
CGACAAGGTCACTGAAACAATCAACTGGCTTGACGCTAACCAATCGGCTG
AAAAGGAAGAATTTGAAGGCAAGCAGAAAGAGCTTGAGGGTGTTGCAAAT
CCAATTCTCCAGAAAATGTATGCCGCAGCCGGTGGTGCCCCTGGAGCTGA
TGGTATGCCTGGTATGCCAGGTGGAATGCCGGGTGGTATGCCCGGTGGTA
TGCCTGGTGGTATGCCTGGTGGCGCCCCACCTGCTGGAGCACCTGACCAG
GGTCCAAAGATTGAGGAGGTTGACTAAACTGTTTAGAGTTCACTTAGCTT
CTTAGATTTTTCTTAAAACGAATTTAATCAACGACAATTTTGGTTTAATT
CAAAAGAAATATTGGAATTAAA

>HP000588
agacgaagtcgaggttactgcgtcggaagtaacttggaaggaaaaggctg
anggtagtagagaactctcagaagtttccttttttcagtggttcgtttcg
acggatggtgatcaggacgtcgccgaaattatcaaggaagagttgtggaa
aaaccctgtgtcgtattatatgatgaatgaggacgaagaagaggttgaag
aagacgaagaagaagaagaggtggaaggggaggatgaagacgacgataag
gatgaaggagagaaagacgaggacgacgaggacgatgcgtaaagctatga
ctaagaataaagacgagtgtgggtagatctgcactgcagccatctgagcc
attgaaaatatacccttagttttcctttacaggcaaaagtcgaaaccaag
atttgtgtgcatataaaactggtcttgttttagactctttgccttag

>HP000627
GAACGTCCTTGGACGAACGGGTAACACGGGTAACGTGACTCAGGTGCGCG
TGGAATTCTTGCAGGACGACAAGCGTAAAATCATTCGCAACGTTAAGGGA
CCTGTGCGTGAAGGTGACATTCTGTGCCTACTTGAGTGGGAGCGTGAGGC
TCGTCGTCTGAGATAATTGCAATCGAATGATGCTATTAATGCTGAATCTA
GCACAGCGAGTGCTGAGTGAGTGTAGATTTTTCGCTATCTGCTGGCCGGC
ATAGAGGTTATGTGCTTCGGTGGTGAATTCTAATCTTCGTCGACCATTCT
TTATGACCCTGAAGATATGGAAAGATAAACGCGTCGGTGTTTTTGTTGTA
GTCATATTGTAACTTATGAACGTTCGATTTTGAAATAACAGGCTTTCGGT
TACTTGCTG

>HP000789
AGTTTCGCACAGTTTCGTGTGCCCGAGACTCGAACAATTTGCGCTTTCGG
AATGGAAAAGAATACTATTGTTGTCGTGGGAGCAGATGGGTCATTCTACA
AAGCTGTATTTGATGCCAATGGCGAATGCCAAAACACGTCTTATTCCAAA
TTTATTCAGTCCGACGAAGACGAATAGACCTTTTTGTAATGGATATCAAA
ATTCTCTTAATCGGCCATGAACAAATAGCACGAGACTACCTACGCAGCTC
TTGTATCAACCGTAATCATGATTCGCTTTAGTTAATTATACTTTTCAGGT
TGTCAAGTATGCTTTTGGCGTTTATTCGTAACGTACTAAACGCAAAAGTT
CTAATCGTCATTGAATGCACCGAAAGCAGCAAAGAAATGATG

>HP000806
ACAAGAATGCCAAGGCATTTAACTGCGTACAACGTGGTCATCAAAATTTT
TTGGAAAATATTCCGCTCTTTTTCGCGTTGAATCTGACATCGTCAGTTTA
TCGCCCCGAGATCGCGGCTATCGCTGCCTTTGTGCGAATCCTTGGATTTA
TCGTGTACATGCGCGGTTATTCGTCTGGAGATCCGAAGAAAAGATTGCAG
GGTTTATTTGGTTACATCGGTCTTCTTGTTATGGTTGGTTTGAGTGTGGA
AGCAAGCCTTCGCATGTTTGGACTAGTATAAATGCTTCCTTTGAGGCGAA
TGACAACAGGGCAGATATCAAATGTTCTTTTTATTTCTTGATACAGTCTT
TTCTCTTCCGCTTATTTCAGAACGTGAACGTGAGCAAAAGAAAGAGCCAC
AGATTAAAAATCTGCTAAATCATTTT

>HP000902
ACTTTTGCCTGGCCTATTAATTTACTCCAGATTTCCACAGAAATATGGCT
GACGCTATCACTCTCGCGCGGGAACGCCTTGCGGCCAAGTTTGGTGATGT
GCGCACGGGTGGAAAAGGCACGGTGCGCCGAAAGCGCAAAGCTATCCACA
AGACTGCGTCGGTCGACGATAAGAAGCTCGGTGGAGTTTTGAAGAAGCTA
GGATTGACACCAATCCCTGGTGTCGAGGAAGTGAATTTCTTCAAGGCAGA
CGGTCAAGTCATTCACTTTCTAGCCCCCAAGGTGCAGGCCTCGATTTCCT
CTAACACGTTTGCCGTGTCGGGTTTCAACCAGACGAAGTCACTGCAGGAG
CTTCTGCCGGGAATTATCAATCAATTGGGTCCGGACAATCTTGCAAACCT
TAAGCAGATTGCAGAGTCATACACGGCGGCTCAGAAGGCTGCGAAGGCTG
CTTCGGCTTCCGTTGCAGACGACGATGATGACGACGTCCCGGACCTTGTG
GACAACTTCGAGGACGTTAGCCAGCAAGATTAAATACTCGTGGGAGTGCA
GTAGCCTTTTGCTATCAAGGTGACCAGAGCATCCCGCACCTTTCGATGAT
GGCGCCTGTGATGGCTTATAGGTTTTGCATCAAGGAGCGTAAATTTTTAA
GAGATTTCCAGTACATCTAGTACGCCAGGTATAACAACGGAGCAGTGGAG
TATCTGCGCTTGCATGTGTTCATTTTGTCGACCAAAAAAGCGCAGTGTGC
ATTGATACGTATATTCACAGGATTAAATGTCTTAACCCTGATGACTCGAG
CGATAAGCCTTATTGTATCCATTCTCTAGTGAAATCAATTAACATAGCAC
TAAAGTCACTACCTGTTGCACGTCCAAGTCAA

>HP001039
GCGGTACTGGTCTATGTGCTGCCCCCGTCCCCAAAAAGCTATTAGGTATG
GCTGGTATTGAAGATTGCTACACTTCGGCGCGTGGTCACACTCGTACCCT
CGGTAACTTTGTGAAGGCTACNGTTCTACGCTTTGCGTGCCACNGTACGC
NGTATCTGACGCCAGACCTCTGGGAGCACCACACCTATGGCTTGTCCCCT
TACCAGGAGCATACCGACTTCTTGGCCAAGACTGCGATTAAGAAATAAGT
GCGGTGCTAGGGGATCGTCCTTTTGTGAAATGTGTTTTGTCAAAAGACGA
TTATGGAAAGGAGTCTGACGTAGCGGGTGAGGAAAGCGTGTATTTAAACG
CTACGGTGCGACGGTGTCGACCTCTCTCGTTTGTATTTTTCGCTTGGGGA
AAGCGTTGGGGTGACGCTACGGTGCGTAGGTGTCGACCCTAGGTGACTTA
ATGCATGAAAT

>HP001134
ACCGACGAAAAGGCAGAACTTTTGAAAAAACTAGGGTGTGATCGTGCGAT
AAACTACATGAAAGAAGATGTTGATGCGGTCTTAAAGAAAGAGTATCCAA
ATGGTCTTGATCTCGTTTTTGAGTCTGTGGGAGGGGATTTGTTTAAGGCT
GTGACAAACAATCTCGCAGTTCATGCGCGTGTGATCCTCTTTGGATACAT
TTCGGCCTACCATGGCGACAAATCGAATGAGCCTATGCTTGTGAACGAGT
TGAGCCCAAAACTGTTGACCAAATCCGCTAGTCTGCGTGGATTTATTTTG
TTCAATCATTTTGAACATATTCCATCCCACACGAAACGATTGCTGAAACT
GATAGCCGAAGGAAGTTTGAATCCTGGAATCGATTCGACGGAGTTTCGCG
GATTGGAGAGTATTCCCGATGCTATTGATTATATGTATGCGCGAAAGAAC
ATGGGCAAATTGATCATTAAGCTGGAGTAATAATCGTACCCGAATGCTTG
AAGACCACGCCATACTTTGCGCGGTAAGAACAATAGCAACCACCATGGCA
ATCAAAATTTCTATCAAATTGAACTGTTACATCTGCAAGTATGTTGCAAA
ATAATTGGGTACATTATTGTTATATAAA

>HP001199
AGGTTTTGCTGATTGGATATACTGCATTTGATGAGACGAATGTAACTATC
CTTCAAAATCTAACTAAGCTGCAAGAAATTGAGCTTCACAAGTGTCACAT
TAAAAAGAGAGGATTCGATATCATAAGCCGGTTGCCATGCCTTGAACGCT
TGATGCTGGAAGACACTGACTTAAGTGACTCTTCCCTACTAAAAATTTGC
AACGAGGCAAAAGATTTGACGGCACTTAATGTTTCAGACACTGAAGTCAG
CGATAGTGGAGCTACGGGCCTAGCAAAGCTCACGAAGTTGCGTATTCTTC
GATTAGATACATCGAAGATAACTTGTAAGGCACTTGCGAATCTTTCAATT
CTCACACATCTTGAATACTTGGACTTGTTTGGAGCGAATATCTCGGATAT
TGGTCTCATGCACCTTATCCCGCTGCGCAACCTTCAAGAATTGACGGTAT
GTGGAGGTAATATTAGTGACCGCGGAGTGGGCTTCATTTCAAAAGTGACG
TCGTTAACGTCTCTAAATCTGAGTCAAAACACAAATATCCGAACCAAGTC
GGTTATCTATCTCCAAGCTCTTACTGGTCTTCGGTGCCTGAATTTGTCAA
ACACTGGGATTTCTGCTGCCTCACTTTGTCATCTATCTCCTTTAAGAAAT
TTACAATCCTTGTCCGTGTACGGGTGTTTGCTCTCTCGAGATCATATTGA
GGGCTTGAAAGAAATGTTGCCCGAGCTGACGGTTTTGCGTTGCACTTAGG
AAGGACAAACGCTAGTTATTGTTGTTTCCTTCATTTTTTGTGTGGAGCTT
ATGAGTGTGAAATCAATTGTTGGAAGTTTTGTTAAATTTACGGTGGTTTC
CATTTTTTGAAAAAAAAAGGAA

>HP001218
CTTCTGACTAGGTACGACTCAGTTGCGGCTCAGAGTGCTGTTGGTGACAA
GGTATTGTTACCTGAATACGGTGGCAGCTCTGTAAAACTAGGTGACAAGG
AGTTCTTCCTTTTTCGCGATGAAGATATTCTTGGCAAGCTCGAGTAGATT
TAGGGTCTCAGTTAATCGCTAGGTGAGCTTGCTCGAGGCTAGATTTATCC
CAACGTCATTCGAGTCACCTAGGCTGGTGACATACAGTCAGACCTTCTGA
CGTTTTTGACGACATGGCTATTAGAGAGGACGAGATAATAAAGTATGTTA
ACTTGGTTT

>HP001503
CACCAGCTGCCAACGTTTTGGCCAATACTGACAAGATATTTGAAGGATGT
AATCTTTACACACTCATTCCAGTAATTAGCAATGCTTTTGGTGGATTGCT
TGTCGGTACAGTCACGAAATACGTTGGTGGAGTGCTCAAATCATTTGCTC
TCATTTGTGGTATTGCCTTTACTGCCTTGGTTGAGAGTTACGTGTATGGC
GTTGTGCTGCCAAATGAAGTGTTCACTGCCACCTTTCTTGTTGCAATAAG
TATGAGTATTTACTCGAGCTTTCCATTTGTAAAGATTGAAAAAGCAAAGA
CCGAGTAAATTTATTATGATCCTATCTTTCATTTTATAGACGTAAACATT
TCCAGTACAAGTTTTGACTTCCTACCTT

>HP001567
CCGAGAAGAAGAGGAGAAGACACCGGAAGAACTCGAGGTGCTGAATGTCG
GCAAATTGGACCCCAAGAAGCATCTGGAGAATGACGTGTACGAAATCATG
GCTCTTAACACAGTGCAGTGTCTTGGTGCTATGCTCGATACTATTGTTTT
TTGACTTGAGGATCGAAGTTTGTGAGACTAGATAATCTTAAAATGGAGTT
ATGTGCTCTTGAAAATCTCCTTGATACGGTCTCATCAAATTTAGCTTTTC
AGCTCAGTCACTTTGGTCCATACACGTAAGCGATGTGCAAGAACACATTC
CAATGTAAGTTCGCTTGCGTCTGGTGCACCCAGACACTGAAGTTTGGCAT
CTGATTTAGCTTCAGTTTTTACCGACGATGAGGCAT

>HP001632
ATTATCATTTGGATGCTTGTGTTTCAAGTCGTCATTGCTATCGGATGGGA
GATCTTCCTCAAAGATATCGTAGGCTATTTTCATCATGGATAAAACTTAT
TCCTGGTGTGTCTGCTAGCACAATATCATCAAATGCTTTAGATTGCAACG
CCATGAATTTATGCTTGTCTTTTCTCTTAGACTTTAAGAAACTAAAAAGT
ATCCGAACTGAATGGTATCTTGGCGGCAGTGATAACATCTCTTGATGGTG
CGAGTTGATGATAACCAATGCCATAGGATTTGCCAGTATAAACTCTAGTA
GCTTCTTTCCATAACGAAAAATCTAGGGTTCTAATTTAATAAACTATCTA
TTCTAGT

>HP002037
TACAGCGGCCCATGGACCAATGCCGAGTGGACGTTCTCGAACATGTATTT
CCGTGAGTTACTCGAGAATAAGTGGACCGTAAAAAAGTGGAATGGTCCCA
TGCAGTATGAGGATCCAACTGGTAACCTCATGATGCTACCGAGTGACATG
GTGCTGATTGAGGACCCAAACTTTAAAAAGTACGTCGAACTATATGCAAA
AAACGAGGATTTGTGGTTTAAGGACTTTTCAAAAGCTTTTGTTAAGCTCA
CGGAAAACGGCGTCAAGTTTCCTCAAACTTCGGGATGGCGTCGATTTTTT
GGTGGCAATTAAACACAACTGAGAGGTACAAGCTTCAAATTTGTACGCTT
CTGATTATTCTTGTGCAAAGGAGTAAGCTCGAGCTGAATAAAGTACTTTA
CGTG

>HP002287
ATTCAGCCGGAAGCTTGTCGAAATTCTTGATACGGAAGGTTTTAAGTATG
ACTACTTTGATATTCTATCGGATGATAGCATCCGTCAGGGATTGAAAAAG
TATTCAAACTGGCCCACGTTTCCTCAACTTTATGTCAATGGTGAATTGAT
CGGCGGTCTGGATATTGTGCAACAATTGCAGGAAGATGGCGAATTGGAAG
AGCTCAAGGAATAAGGACGTCTCTTGGTTTGAATACAAAGTCACATGGGT
TATGA

>HP002394
ATTCGGGCAAGTTTGCAACCATGTCAATGGATGTGGACGAAGATGAACAT
AGTATNNTGAATTACACCTTCCGTTTATATATAAGGTTCTACAAATCGAA
ATTTACAATTGTGCCAATTTTAGTTGGAAATACTAAAACGAAAATTGATG
AAGAATATGGAAAAATCCTAGCGCCATATTTTGAGAATGACGAAAATCTT
TTTGTTATTAGCTCTGATTTTTGTCATTGGGACCTCGATTTCGATACCAA
CCACATGATTCGACGTATGGTGAAATACATGAATTTATCAAATATTNTAN
NGATCATCAAGGCATGGAATTTATCGAGCGATTGGATCCCGATGGCTTTA
CGACGTATCTCAATGAACAAAAACACCATTTGTGGTCGTCATCCAATCTC
ACTTTTACTGCAAACTATTTTAGCGTCAACGAAACTTAAGTGTAGTCTCA
AGTTTGTCAAGTATGCTCAAAGTAGCGCTTGCATGCGTCACGGTGATTCA
TCTGTAAGCTATGCCTCTGCTATTGTCTATAGTGAGCCATAGAAGCAATG
GTAGTAGTCATGTAATGGAGATTGTTGACATGTTATCAAAACAAAAATTG
TAGTTGAGCTTGGATTCAGGTTTATGTACCAGCTAGAACTACGATGAAAT
CATGCAATATCCGAACGACCACTACTTGAACGAGAACTACCCGAGAACTC
ATCTTCATCTTTCACTTCGAACTCGGTCGCTTCGAA

>HP002564
ATTTGCCAAGAAGCTAAAAATGGGTCGTCGTCCTGCTAAGTGCTACCGTT
TCCAAAACAAGAAGCCGTTTATTAAGTCGCGCTTCTGCCGTGGTGTTCCT
GACCCGAAGATTCGCATCTACGATGTGGGTAACAAGAAGGCCTCGGTGGA
CGCCTTTCCATACGTAGCTCACCTTGTGTCCGACGAAAAGGAGCAGTTGT
CATCAGAAGCCCTCGAGGCTGCTCGTATTGCTGCCAATCGATACTTAACC
AAGTTTTGCGGCAAGGACAACTTTCATATGCGTATTCGCTGTCACCCATT
CCAGGTCTTGCGTATCAACAAAATGCTTTCGTGTGCTGGTGCTGATAGGC
TGCAGACTGGTATGCGTCACGCCTACGGTAAGCCTGCTGGTGTGGCTGCT
CGCGTGGCAATTGGTCAGCCAATTATCTCGGTTCGATCTAAAGATTCATT
TGGCCCCTCTGTTGTGGAGGCGTTGCGTCGTGCCAAGTTCAAATTTCCAG
GGTCGTCAGAAAGTATTGGGCTCGAAAAAGTGGGCTTTACGAAATACGAA
CGTGAAGTGTATGCTGAAATGCGTGCTAGCGGCTTGCTTAGCGTTGATGG
TAACCATGAAAAGTATTGTCCTAATCATGGTCCACTCAAGGTGTAAGAGG
AATTTAATATATGGATGGCAACGAATCCTTGTAGGCTTGTAGCACTGTGC
TTTAAGACTTCATTTTTGGCTGCGCTTAGGTATTAAATGAGCATTTTTCT
ACTT

>HP002813
AACACAACCAGGAAAAGCACCGTCTTGAGACGGCTGAGCTTATTAATCGC
GCGCGGAAAGTCGACAAGGCTCAATTTATTGATAATGATTTTGACAAAGA
GACATTTTTGGGCAAAACATTTGGTCACGGAACGGATAAGGGTCGCATTG
CTGACGATGAGCAGTAAAAAACAGCAGTGACTGATAAATAAAGCATATAC
GTGCAGTCAGAATAAATTACTATAGACTATAGCTTTGTAACGTAACTAAT
GAAATGGTAATAACTGTCAATAGACATTCGTG

>HP003026
ACCTTGTTTGACGATATTTTGGTCACTGATAGTGAGAAGGAATTCACGTC
GCATGAAGAGGCGTTGTTTGTCAAGATAGAGGCAATGGCTGCCAAGAAGA
AGCAGATTCAGGACGAGGAGAAGGCCCAGCAAGAGGCAGAGGCCAAGGCC
AAGGAGGCGGAGAAGGAGAAGGAAGACGCAGATGAAGAGGAAGCTGATGA
GGATGATGAAACTACCAAGGATGCCGAAGAGGTGGAGACTAAAGAGGAGG
ACGACGACGCAGCGGATGAGACTACCGAGAAAGATGAGTTGTAGGTGCTA
CTTCCAAGCTTAGACCCTTTTACTTTTTGCTTTTGTACTGCGAGCAACTA
ATGAATGTAGAGTTGGTCAATGGTAAAAATCCTTGTTAACATTAGCAAAT
GAAACCATTCTAGTAGCT

>HP003950
TGGCTGTGCTAGTAATTGACCAAGGTACAATTTTGGACCGGCTAGTTTGT
ACTTATTAATATGGAGCAAGTGGTGGAACAGACGGAGAAAAGGTAATACG
AAAGAGTTGGAGAAGGCTGAAGAGACTCAGAAAATAGTCGCCCTATGAAA
TGTATTGGTCTGCTGCTTGTTATGATCTTCATAATGACAGTACTGCTAGT
GCTTAAACACTCGTGAGACATGCATAGTGGGGAGTAGCGTATCAATGATA
ATGAATTTAAATCACAATTTACTATCAAAG

>HP003966
TGGATCCTCAGCTTGTTTACTAGATGCTACTATGTTTTGTAGAGGAATGA
ATNCAAAGGAAGCGGGCAAGTTGACTGAGGTTAAGAGATTTTACATACAA
AATGGTGTGACACACGAAATGGCTAAATCGACATTTCCGGCATTGAAGAA
CATGAATTCTTTGACAGACAGTCAGTGCTCTGCAGCTAAAACGCTATTTG
GCGATATCGATGACCACAAGAAAAAGGCGGTCTCGAA

>HP004206
atgtcatgtaagttagttgtaaatgtcaccgaaaaaactaattacctata
acgaatttagtnnagtagaaatagttaataagtactacaagtcaaaaatc
gcatcagtctttggccttgtggctctccacgacaaaaattatcatcgagc
tgcatccaaatttatcgaatgtaaagcagagattggtgcgagttacaacg
aagtgttgcatgctgaggatattgcattatatggcggaatatgcgcttta
gcgtcgtttcaacgtgaagaattgaaggaaaaagtgatcaataattcgtc
tttcaaggcctttctggaattagtaccgtggctacgtgagcttatcaccg
ccttttactcgagtgactatgcgtcatgtttgcagacgttagagcaaatg
aagcccgaactgaagctggacttgcatctttttgagcacgtggagtcatt
gtgcaaagagattcgtagccgtggtattatccagtacttttatccatatc
tttcggtagatttgcatcagatggcgcatacttttaatacaccgacacca
gatctagagacagaagtctgtgcacttattgctgccgagcgtctacatgc
tcgaatggattcgtatgaaaaggttttgtacgcttatcatccaaatcagc
gagcagcggcatatgatcgcgcgttcgaagtgggtcgtaattatgcagcc
gagtcgacgcaaatttactttgcgtatgagtcttctgaagaataacatta
taatccgcgatgcgtagtcaatacgtcaatgttgcatgtaatccactaat
tgaagaacaccatg

>HP004295
ATTATGTTAACAATCCGGTGATGTATTTATTTCCGATTGGTATAGGCTAT
GTGTATTTCTCGACGCAAATGATCATCAGCCACATGTGCAAGATCCCATT
CACTCCTCAGCTGCGCGTCATTATTCCATTTTGGATTTTATGATTTTTAA
TGCATACGGACCCGCTATAGGAGTTACTACTAAAACGTTGATTCCGACCA
TTGTGGCTTCGTCGATGTACGCTGTCTTTATCGTGTCGGTGTACCTGCAC
TTTGTCTTCAGTGTCGTGAAAGATATATGCGATTTCCTCGAAATATTTCT
TTTTAAGATTACTCCGGTCACAAAGGAATCCGAGAAGACGAAATAGATTG
TCTTGCCTTAAGTCTGCGATCTGAGATAGCAAGCTTTAATGTAGATGTGG
AGTGATAAGATTACATATGACAGCACGTAATGAACGTCCAAGCAATCGTA
TTTGA

>HP004358
ATTCGTCGCAGGGCATGACTATCAAGAATCAAATTGTAGGTTTTCTTATC
GCTGTGCAGTATTTACGATTCCCACTCATGATTATTAATACTCTGATGAT
CTTGCTCGAGCTCGTTATGGGCTAAGCTTTCTTACCGAGTTATGTGTCAG
CTAGTAAATACAATGGCAGCTGCGATGTTGTTTTGTTCGCTCGATGCCAT
ATGCACTCCGACACATAAAAATTTTTCACTTATTTTTCATAACAGAAAAA
AAGATTTTTGGCCGAA

>HP004376
CCTAAGTTTTATTAAACAGTCGCAACCCCCTATTTTGTGACACCTAAATT
ATTTATAATAATTTAGGTACTTTTTATCCCGAAGTTACAAAGTCATTTTG
CCGAGTTCCTTCAATACAGTTTACTCATACACCTTAGTTTACTCAACCTA
TTCACCTGTGTCGGTTTAGGGTACGGTTTTTTATTTAAAAAGCTATTTCC
TGAAAATTAAAATTTTGTCACTTTTT

>HP004812
GCAAAGCTGCCAAAAGAAACGAAGATTTATTGTGGTCACGAGTACACGGC
AAGTAATTTGCGCTTTGCAGTCCATGTTGAGCCTCAGAACGAAGAAGTTA
GAAAGAAGCTTGCGTGGGCAATTGAAAAGACAAAAGCAGGTGAAGTGACA
GTACCATCGACAGTTGAGGAGGAATTGGCGACAAATCCTTTTATGCGTGT
AATGGAAAGTAGTGTCCAAGACTTTGCAAAGGGTGAAAAGGACCCAGTTA
AAGTCATTGGTCTCATTCGAGCTGCCAAAGATTCCTTTGTTCTTGGCAAG
TAAAGTTAATTGAATTGAAAGTACAACTTTGGGCTCAAGAAGACCATTAG
ATTCTCTACATTAAGGATGAACGACCTCCTCAGCCTTACATTGCCGACTT
TCAAATGAAATTATGAATTGTTTCACGCCAACGTCAACAATGTCATCATG
AATTCAACTTAAAAAGAAACGGCCG

>HP004827
TCTCACGAGTACGCTTGCTAACTTAAAAAAGATGTCACCTTTGAGTCTAA
AAGTTACGCTAGAGCAGATGCGGCAGGGTGCTGGGAAGACATATGCTGAG
TGTTTTCAGATGGAATACCGCATAGCTACAAGAATGATGGAGAATCCAGA
CTTTTTTGAAGGTGTACGCTCAGTTGTTGTGGACAAAGATCGCAATCCAA
AGTGGTCAAAGCGCGACATCACCAAAGTAACGGCAAAAGAAGTGAACGCA
TTTTTCAAGCCTCTCGAAAAAGACCAAGAATTGATTTTGTATCCATCAGT
TACGGCAACGACGGAAAAAGAGTAAAACATATCTACATAGCAGCTTGTCA
GTAGTAAACAAATGCAGCATATGCGGACGTCTAAGTTTTAGATTAGAAAA
AAAAAGGA

>HP004832
TCCCAATGCTTTGACATAGCGCAAGTAAAAGCGTATTTAAACATGTTACT
ATTAGGTGTACATGAATTGCATACTCGTGGTATATTACATCGCGATCTTA
AGCCAAATAACTTGTTACTATCAAAGACACAAAATTGTGCCAAGATTACT
GATTTTGGTATGGCTACGTTTATAACGACACAAGACGAGAATGAAAAAAA
AAGAATTGCAAATGATGACAAGAAGCAAAAGAGATCGGTACAAGTTGTGA
CAAGAGCGTATCGTGCGCCTGAGATTTTCTTTGGTGAAGATGAATATGGT
TTCGAAGTTGACATGTGGTCTGTTGGGTGTATATTTGCTGAAATGTTACT
TCGACGACCACTAGCGGACGGATCCTCAGACATTGATCAATTGAGT

>HP004873
ACAAGTCGGAATTGCTCAGCATTTAATAATTGGAGATAATGTTCGGATTG
CTGCGAAAAGTGGTGTTATGAAACATCTTGCATCAAATGCTACATATGGT
GGAACCCCAGCGATCCCAATCATGGAATATCGTCGACAATTGATTCAATT
GGAACGTCAAAGTCATCCATCAAATACGTAGCTTCTGCTGCTCGATTGAT
CTGTACAAGACGTGCCATAAGATTCTCAGGATCTGTTGATTGAAATGATG
TCATTTCATTTGATGTGAGATACTTTAACTTGTCGTTACCAAATAAATCT
TCAGGTTGGAGTT

>HP004876
TTTCGCACAGTTTCGTGTGCCCGAGACTCGAACAATTTGCGCTTTCGGAA
TGGAAAAGAATACTATTGTTGTCGTGGGAGCAGATGGGTCATTCTACAAA
GCTGTATTTGATGCCAATGGCGAATGCCAAAAAACAACGTACTTAATTAC
CAAATTTATTCAGTCCGACGAAGACGAATAGACCTTTTTTGTAATGGATA
TCAAAAATTCTCTTAATCGGCCATGAACAAATAGCACGAGACTACCTACG
CAGCTCTTGTATCAACCGTAATCATGATTCGCTTTAGTTAATTATACTTT
TCAGGTTG

>HP004884
TCAGAAAGTAGTTGGTACTGTAAGTCTTCGTCAGATTTACGAGATTGCTA
AAGTCAAGCAAGAGGATGAAATGGTAGACTATATTGATCTTCAATCTATC
TGCAAAACGCTTATTGGATCAGCTAAGTCCATGGGACTAGAAGTCGTGCA
GTAAACGCGAATCGCTTTCGTAAAGCAGAATATAAGAACAGTCATCGCAC
TTTTTGGTAAATGATTAAGAGTAGCCACTAAATTTTACTACTGACAACCC
ACTTTGCTCTAACAAGAAGTATATTGTGCATATC

>HP004913
ACCCCTGCGCTGCCCAAGGCCGCTTACACGCTCAAGACTAATGGCGTTAA
GCCCATCACCATGGCTGCACAGCCATTCGTGGACCTCATGTAAGTCGTTA
GTAATGTATCTATTACTATTACTACGATTGCTTCAGTGGAGTGCACTCAA
TTTGTGACGGGCTAGCTCAAACTCTCGGGCTTTTTTCTAATTTTAACGAG
CTGAACATAATGAAAGAACGAGTCAAACTTTTCGACG

>HP004988
TACATCGAAGACTCATTCAACCTCTATGGCCTGCGTGCCATGGTACCCAA
CTACCAGGATGCACTTAATATAATTCTCGACCTGACTGGTAAATTAGCAC
CATATACACTAATACAGTGGAATTTGTTT

>HP005418
ACATGACGGTGGACGATCTCAAAAAATTCAACAAGAATAAGAAGGTCATT
AAGAAGTTTGCCAAGAAATACGATGCATTCTTGGCCTCCGACACTCTTAT
CAAGCAGATTCCCCGTCTGTTAGGTCCGGGTTTGAACAAGGCTGGCAAAT
TTCCCACGTTAGTGACCTCGAGTGACTCATTGACTGAAAAAGCTGAGGCT
GTTCGCGCTACCATCAAGTTCCAGATGAAGAAGGTCATGTGCCTCAATGT
TGCCATCGGCCATGTGGGTCTCGACAAGCAACAGATTGTGGTAAACACNG
CAGCTGGCTGCCAACTTTTTGGCCTCGTTGCTAAAAAAGAACTGGCAGAA
TATCAAGGTGCTGTATCTTAAGTCTACGATGGGACCTGCAGTCCAAATCT
TTTTCTAGATTCGCGTACTTAGGACTGCTCTGTCAAGACGTCTCACCATT
GTGCATATATTGCGCAATGGAAGCCAATTCGACCACTGATAACATTTAAA
GGGATTTGTTACAAAGGCACTGTCCATTGTTCGTACTAAATACT

>HP005432
actcgggctttgcacacttggctgctggcttgtgttgtggtcttagtgga
ctagccgccggcatggccattggcngtnnggttggtgatgcaggcgtgcg
cgctgtgggtcagcaggaaaagctgtttgtgaacatgattcttatcttga
tttttgcggaggctttaggtctttacggtttgattgtcgcgctgatcctt
tctcagaagaagagcgactgcccttcagagtaagcactcgtagacattgt
cgcagtcttttgagcgtttcgagtcatacttggagactatatgcttaact
tcgaacatgatgtactagcgagagtcaatgccatagaaaaaaaaattgct
cactttacacaagaataaggaatataatgttctgtaaataataaataccc
ttcactcaaactctaaaacagtatgcaatgcaacaacaaaacatcaccat
cttctcatcttagaaaaatccgattggttcttacgttcaagcaccgtt

>HP005469
acaagaatgccaaggcatttaactgcgtacaacgtggtcatcaaaatttt
ttggaaaatattccgctctttttcgcgttgaatctgnnacatcgtcgtac
gtcggatttnnctngaattcatcacaattatctgaattcaatttctcttg
gacgcagagtttatcgccccgagatcgcggctatcgctgcctttgtgcga
atccttggatttatcgtgtacatgcgcggttattcgtctggagatccgaa
gaaaagattgcagggtttatttggttacatcggtcttcttgttatggttg
gtttgagtgtggaagcaagccttcgcatgtttggactagtataaatgctt
cctttgaggcgaatgacagcagggcagatactcaaatgttcttttttatt
tt

>HP005507
TAGCGCGACAGGATGCGCTGTTGGATCAGATTCATGGCGGTGTTGTGGGT
CTTAAGAATCATGCGCATGCTATTAATGGTGAAGTGATTGAACAGAATAT
CATGATTGACGACATTGGCACTCGCATGGATACAGCTACACAAGACATTT
CAAGAGAAGAACAAGTAGCACGTGCGGTAAATGCTCGCAAAAAGAAGGTG
TGCAAGTTATATGGCGTAATTGCTGTGCTTGTGGGGATTTTGGGCCATTG
TATTCGTCATTCCATCGTCAAACTAACCAAACGAGTGCAATTGCCAGTTA
AACGTCGCTCACAGTAGGGTATTAAGAG

>HP005532
GCGACTGGGTGTACCAAATTATTTTGATTACGTGAAGAATCCAATGGATT
TGACTCGCATGAAGGAAAGGTAGAACATGCAGAGTACACAAAAATTGATC
AATTTACTGCAGACATTAAGCTCATGGCAGCAAATGCGAAAACTTTCAAT
CGCGTTGGTGAACCAGTGCATCAAATGGCGATTGAGATTGAAAAGTTGTA
CGAATCGAAGTTGCCAGTGTACAAGAAGATGTTTGACGATTTGCAGCAAG
AGCGGAAGAAACGTAAAAAGGAGAAGAAGAAATAGAAAAAGGAA

>HP005559
CTGCACAAGTATACCTTGAGAAGCGCATGGAGGTAGCCAACAATGAGTTT
AAGAAGCTACAAAGCAAGGAATCAAAACTTGAGGCGCGACAGGCGGTATT
AAAGAAAATGCTGTACAGCCGTTTCGGGCAAAGCATCAATCTTGAGGACA
GCTAAAGATGCCTAGGAACGACAAGAATTGAAAAGATTATTGTGGTGACA
TCAGTAAGGGTATTTTTATATTGGCTACTTTATATCACAACAATTCCAGA
CCAATTA

>HP006303
CACAACTTCAGAAGACGGAGGTTCTGATGCTAAAATTTGTCTTGAAAACG
ATAAAGGGATAGAAATGCAGAAAGAAGATCGCGTCAATAGCGAAACAACT
TATCGAGGTTCAGCTGACTCGGATACAGAGACTTGCCCCATTTGTCTGGA
TGACTTTGAAGATGGCACAGACGTGAAGGTTCTTCCGTGTCAGCACTTTT
TTCCACATAAATTGTATCAATCCATGGCTAGAAGGTCGAAGTGGACGCTG
TCCACTGTGCAAACAAGATGCTATTGCTTCAGTGGTTGGTGCGTCCAAAC
AATCTTTGGTGTTTCAATTTACCACGAGTTGACCAAATTCTTCAACATGA
GCAGTGGTTTCACACGTGCCTTCTATACTGCCTGCATCTTTAGCTAGCTG

>HP006318
CCGAAGGTATTAGAGACCTTTAATGGGTCTTTATGACACTGTGTCTGTCA
CTGCTCAATTTGTTTATGTGCAGTTACCTATTCAATCTGGATACGAAGAC
CGTCATTGATTCAACTCGGAAGGGTAATAAAACACGATATATCAACCATT
CCTCCTCGAATCCGAATTGCGCGTGCAAGATAGTGAACGTTAGTAGCGAT
TTTCGCATTGGTTTATACGCAATCCATGATATCCAACCACACACAGAGCT
TTTCTTTGACTACGGCTATGATAAACAGCAAAAACTTTGAAGCAGCGTTC
AACTCTTACCGTTGTGTGTACTTTGTGTCACACCCTTCTAACCTGAATTA
AATCAATTCGAAATTTGGTGCATAGAATT

>HP006356
AGGCGGCCTCATGCAGCATTGCTATGGACGGCAACTTATATTTGGACCCA
ACATCTGCTGAAGAAGAGAAAGCTGTATCATGGGTTATTTCTGCGCGATC
CTGCTCAAATGACGGAGTGTTGACTTGTATCACAAATGGTTTGCTGTCAG
AGGAGCAGTATTTTGCGTGTTCCGAGGCGTGTCAAAGAGCATCGGAGAGT
GTTGCGGTATTCTTTCGAATCGTTCATCAGAAAAAGTATCCTGTCGAGCC
AACCGACCACTGATCAAAGATTGAAGTAAATCGTCCGGTCAAAAAATATC
CGCAATCACGATGCTTGT

>HP006387
AGCGCTAGCATCGAAGGAGGAGTATCAAAAAAATGTAGCAAGCCGATTGT
GACAGAAATTATGGAAGCCAAACAATTTTGGGTCGCTGAGGTTTACCACC
AAAAATACCTTGAAAAAGGTGGACAATGTGCAGACAAAGGCTGTGACATA
CCAATTCGCTGTTACGGCTAGCGTGCTGCATAATGTAAGGCCAAAGTTTT
GAAGATAAGCTCGTTATTTGCTAGCAAAGAATTCGATACTTTTTGTATTC
TTTTGTTGTCAAAAATATAAAAATCATAGAACAAT

>HP006389
ATGTACCCGTGCGTCGCAAAGTTTGGAAAGTGCAAACTACATGGTGGTGG
TCGTCCATGTAGTATAAAAGGCTGTCAAAAAGGAGCACATCTCAAACGAC
TATGTCGTCAACATGGTGGTGGGATTAAATGCTGTATTATTGAATGCCAG
AAGTGGGCACAACGACAAGGTATGTGCATGAAGCACGTGAAGGAAGTACT
ACAATCTGATGCATTTGCAAACCTTAAACATTGACGATATGGTTTTGACA
AGACCTTTTTAANCTAATTGAAGTGATCTTAATT

>HP007317
AACTGACAGTAGAAGCGATCTGCTTTGTAAGGGTGCAAATCAGAGATCAA
TGAATCAACCTGAGATGGCGGAGGTAGAGAGTTTGGACGATGGTGAAGAA
GTGTATGATGGCGACGTCGGTGAAGAGAACGCAGAGGATACAAAGTTCGA
TAAAAACGATTGGTATACTTCAAGATATTCTTCTAGATCCCAAGTTTGTC
GACATGCAAGTCGAATTTTGCCGCAACAATTGCGAGATTTTTGACGATGT
GTCAGAAAATAAATTAGTTTACATGGATATATTTCGACAATATACTGACC
TCATAGAAACATTTATTGATGACCGTCTAAGCGAGACGCTTGAGCACTTC
TCCATGGAAGAGTTTTGCAGCCAGATTCAAGAGCATGAAGAGGAGATTCC
GCTGGATGTGATTGATGTTTTATTAAGCAGCTCGTGTTTTGAAGAATTTA
AAAGCCTGATGCTTTCATTCAAGCAAAACGAAGCCCCTTGCATCGAGATA
ACTGGAGACGCCCTTGTGTGTTGTGGCCAGTAGCTATAAATTTTACTAAG
TGACAAGTTCAAAAAAATCATATGACAAACAAATATGTTTT

>HP007346
AATTCCGTCAGGTGGCCTGGAGCGGGGAAATGTGCGCGGAACCCCTATTT
GTTTATTTTTCTAAATACATTCAAATATGTATCCGCTCATGAGACAATAA
CCCTGATAAATGCTTCAATAATATTGAAAAAGGAAGAGTATGAGTATTCA
ACATTTCCGTGTCGCCCTTATTCCCTTTTTTGCGGCATTTTGCCTTCCTG
TTTTTGCTCACCCAGAAACGCTGGTGAAAGTAAAAGATGCTGAAGATCAG
TTGGGTGCACGAGTGGGTTACATCGAACTGGATCTCAACAGCGGTAAGAT
CCTTGAGAGTTTTCGCCCCGAAGAACGTTTTCCAATGATGAGCACTTTTA
AAGTTCTGCTATGTGGCGCGGTATTATCCCGTATTGACGCCGGGCAAGAG
CAACTCGGTCGCCGCATACACTATTCTCAGAATGACTTGGTTGAGTACTC
ACCAGTCACAGAAAAGCATCTTACGGATGGCATGACAGTAAGAGAATTAT
GCAGTGCTGCCATAACCTCGA

>HP007347
gctacatggtcaaagcaaacccgaacggcattgtcgctgattttatgttt
atgtgcggtgctattgcgtcattggaaggtccacagattcagcacgcaga
gttaaaagacatnngcgttaatcagatcgtgcatggcttcaaaacgagtc
taggcgataattgggccgcatatttcgcaagtttcccggagcccttgcgg
caattccttacgactcgcttcaatgtgtagaaatgaatgattttgtgacg
aagtaaatgtagatgaccgacctcaaatgcaggcaacaaaccatgagtca
gcaaataaatagaagttggcttgtcacggtaggagtaggttataagtagt
agtagtagtcgtaggcaggttagcgagtaggatggtagaagaaaagtagg
tgatgatgtgaccgaggtagtagcaaacaaatagttgaaggtacatcaaa
tttcgtttagtcaaaatatggcttcaagcagcagaagcatcagccatctc
aatatcctgtttcgctacat

>HP007418
GAATATGCAGGTCTTGATGTATTATCTTTTTATAGTACAACATGTATTTG
TCCTCTTGTACTACTTAGTTATGTTTGATATATTCAGTATCATGTCCTTC
GCTCTCTCAAGTTGATCTTGAGTTACTCCACGAGGTACTACTTCTGATAT
TGGTTGAGTCATGTGACTAGATTCCGCATATTCTCGAGTACTGTGATCAC
ATACAAAACATCCTAATGAACGTCTGAGATTTCGAGTTTCAACGCCCTTC
CACATGCGCATCTTGTCCTCTAAACATGGTAAATGGTAGCAATGGCCACA
CTCAAACACACATGCATGAATTGTTTCCACTCTGCACAAGTCGAACCAAT
GCCTGAACCACTTCTGACATGGCTGGTCGAA

>HP007430
acgttggctgctagattttgcagagtttttgcaggtcatcgataatcaga
aagatcgagccgccatgttcgaagatgatagcgatatgagtacgaacata
atctcgattaangttcgaagcataggaacgctaacttttccnnttgcagt
cgatgcattcgttgcatgcggtggaaagccagacaagactggatttgtgc
gcaaagaaactttagtgaaaatcgtcaaaactgatttcggtcttactatc
aatatcgaggaaatgatcaataagctagatgtgaatggtagcggagaaat
tgaatttgaagagtttaaagccatcctgacgtatgaaattctcagttgaa
aactacattacgaaagaaaaaact

>HP007436
tagatgtaaacaaatggcctgatctagctgtggagaatcaaattaatgta
tctacgtcgtcgtggcaattaccgactttgattctctttcaatcggggaa
agaaatgatgcgattaccgccgattgacgagaatggaanaaattacgaaa
gtgttcttgatcaggcgagtcttattgctgctttcaagcttcaggcgcta
aaagaacgcaagtgcgttgaatggtcaccaagaacaagctaaaagatgta
attgataaagattatacaagtactcgtcgtatgtgacaattagattacag
ttatggatgaatatcaagattctagatgatacgtcaataaaacacctaat
agctgttt

>HP007466
GATTTTCCACTTTTCAAGGACAAGGAAAAAGCCGTTGAGGCTATCTACTT
TAATAAGCAGGATGAGAAGACACTGCGCAAGCTGCTGCAGAAGATGAAGG
GCCAGACTGATGTAACTGACAAAGAGGGTTCGAAAAAACCATCTTGAACA
TGACATGAAGGGTTTGAAGGAAAATTTCCCTGGACTTAAGCTGAACGATG
AACAGGTTCAGGCGTTACTTAAATGGAAGCACCAGCACTAGACCGATGAT
ACTGTTAAACATTTCGAGTCTTATGGTAGGCTTAAATGTCTCAATACATG
TTTTCTGACTCGTTTGGAGTCTCGTA

>HP007495
ACTTCAAGGAGTCGGTCTTTACTCTCCGTGGCGATATCTCGTTTATCAAA
CATCGAGAAAGAATGAGTCGTGACGCTGCCGAGAGTACTAATTCCCGCGT
GAAGTGGATGTCATTAATTACCAACATTCTGCTCGTTGCAATTGCTTTTG
GACAGGTTGTCTACATTCGCAGTATGCTTGAAAGTAGCTACTAAAGTGCA
CAAGCTCGACTTGGCATGAAGTGATGTGTGATAAGATTAGCGGGGTAATG
CTGCGATTTATCCTACCGAGGTATTCCAAAGTACACACAAAATTAAGTT

>HP007529
AAGCCTGGCATGCTGGATGCATTAGTAGACTGGCTTAAAAATTATAAAAT
TCCAGAAGGCAAGTCAGAGAATGTCTTTTCACAAGAAGCACCGATATCTG
TCGACACTGCCAAACTTGTAGTGGCAAAGACACATGAACGATGGCAAAAG
CTTAAAGCAGGAGCAATTTCTCGTGATAATGACTTTTGGCTCATGTAGAT
GTGAATGTATAAATGTTTGAAGTGTATGATCTGCAAATTTTAATAAATGA
AGCTAAAAATTTACATGATTAAT

>HP007556
CCGGCTCCAATGTTCTGCGTGGTACGGGTGGTGCTATTGTCCTGGTGCTG
TACGACGAATTTAAAAAGTTGATGAAGTAAGAGGCATTACGACTGTACAA
TTTTTTTTTTACGATCGATAAAATACACGATCGTCGTTGTTTTCTAACGA
TCGACATGAAAAGTTGCACCATTGGAGGGAATGGTTAGGTTCTTTTACAT
AGATAATCGAGAAGGCATTTAAAAATATAACCGTACTATTTGCTCCATT

>HP008864
ctgcgcgtgaacttttgacgcttgacccgaaagatcccaagcgtcttttt
gaaggatcagcgcttttacgtcgtttaaaacgctttggaatgcttgctga
agatgagaatgaacntnnggattttgttttgcgtcttaatgtgcaaaagc
ttttggaacgtcgtctgcagacaaaagtttttaagcagaatcttgccaag
tccattcatcatgctcgtgtcttgattaagcaacgtcacattcgtgtggg
caaacagcttgtagacgttccttcgttccttgtgcgtatggactcggaga
agcacattgactttgctgtcacgtctccttacggccaaggacgtcctggt
cgtgtcgctcgtcgtcgtgctgctcaacgtgctgctgcaggtggcgaaga
ggatgaagaataatttgggagagcttattagggtgagactttttcaaggt
ttttgacatggaagctgacgctatggagaagaaaagagagtgtttttttc
tctggattctgactctcggatgacttggttaaataaaatttgggaacttg
tcactgggtttaatacacagagacgacaaaagttgtggtcgctagcgtca
ccatttccatgacgtttgaatatgc

>HP008926
CAAGATTATCTAAACAATTTTACTAGCGTAAAGATCTTAACGATTACCAC
TTATACTACACATATTAGATAAAATAACAATATAAAGATGTAGTAAAGGT
TCACGGGGTCTTTCCGTCTAACTATAGAAAATCCGCATCTTCACGGATAA
TTCAAATTTCACTGAGTCTGTATTGGAGACAGCGGGGATGTCGTTACACC
ATTCATACAGGTCGGAACTTACCCGACAAGGAATTTCGCTACCTTAGGAC
CGTCAGAGTTACGGCCGCCGTTTACTGGGACTTCAATTTAATGCGCAAAC
ATTTTTTCTTAATCTTCCAGCACCGGGCAGGTGTCAGACCCTATACATCA
TGTTACCATTTAGCAGAGTCCTAAGTTTTATTAAACAGTCGCAACCCCCT
ATTTTGTTGACACCTAAATTATTTATAATAATTTAGGTACTTTTTATTCC
CGAAGTTACAAAGTACATTTTGTCCGAGTTCCTTCAATACAGTTTACTTC
ATACACCTTAGTTTACTCAACCTATTC

>HP008947
aaaaaattcaggataaggaaggtattccacctgaccagcagcgcttgatt
ttcgctggcaagcagcttgaggatggccgatcccttgcagactacaacat
ttangaaggagtcaactcttcacttggtgctgcgccttcgtggtggtgcc
attgagcctacactcgctgctttggccaagaagacgaattgtgaaaagca
aatctgtcgtatctgttacgcacgtttgcctccccgtgctactaactgcc
gcaagaaaaaatgtggtcacagcaatcaattgcgcatcaagaagaagctc
aagtaaatgcgcttagctttttgctcaattggcttgaaatcgactcgcag
acccaaaacaggtcactttaagtgcaagtattgttaatcgttgcttctca
ggtagtggcaggtgtcctcactagttgatgcaaatgcttaacagtgaaaa
attcatatacgcactccttacgcacgtgtttttccat

>HP008956
CGACAGTAGAGAAACCCAAGTTAATCCAACGTCAATATGGTCAAGCAGAA
AAACCACACGGCCCGTAACAACACGGTGAAGGCTCATCGTAATGGTATCA
AGAAGCCGAAGAACCACCGTTTTCACTCTACACGTGGACTCGACCCAAAG
TTTTTGCGTAACCAGCACTGGGCCAAGAAGTTTGACAAGAAGCACCGCAA
TCGCAAGAATAAAAACAAGGAGGAATAAACTTGGTGTCATTAAAAGACGT
TAATGAAGATCTACTGTAACATTCTGTGCAAGCTCTTTTCGTGACTGTAA
AGAAGGAGAGGTTTTGACTTTTTAATACTGCTATGGTAGCTGTACTGCGA
TATCGATTGAGGTGCGTGCAAACGACACAAAAGAACAGATGTCTGGAATT
TTGCGTCTTAAAGCGTTGTGTCTTACTTGGGATCTGAAACTGCAAATAAA
AGCAACGAGAGTTTCTTATATCTAG

>HP009041
AGAGATGCCAGATGAGTATCTTGCACGCAAGAATAATAAATTGCACTATC
GTTATCCCCGAGGTGAATCATATCAAGATGTGATCCATCGTCTCGAGCCA
GTAATTACAGAGCTTATGCGTATGGATCAACCTGTTTTGATTGTCGCACA
TCAAGCGATTCTACGGGTATTATATGCGTACCTGACGAATAAATCTCCGC
ATGAATGTCCCACATTAAATATTCCACTCCATGTGGTGATTCAAGTGACA
CCTAAAGCGTATAAATGCGAAGAAGTGTGGCATCGTCCAATGTAACAAAT
ATTGGTCGTTTTAAACCCTGAGTTTGTCTTTAAGTCGTAGGTAATACACT
TCTAATTGAATCATCTT

>HP009054
ACAAGAATGCCAAGGCATTTAACTGCGTACAACGTGGTCATCAAAATTTT
TTTGGAAAATATTCCGCTCTTTTTCGCGTTGAATCTGACATCGTCAGTTT
ATCGCCCTGAGATCGCGGCTATCGCTGCCTTTGTGTCGTAATTCCTTTGG
ATTTTATCGTGTACATGCGCGGTTATTCGTCTGGAGATCCGAAGAAAAGA
TTGCAGGGTTTATTTGGTTACATCGGTCTTCTTGTTATGGTTGGTTTGAG
TGCGGAAGCAAGCCTTCGCATGTTTGGACTAGTATAAATGCTTCCTTTGA
GGCGAATGACAACAGGGCAGATATCAAATGTTCTTTTTATTCTTAAAAAA
AGAACGCTCG

>HP009082
agcactgataagcgaattggctcgtttggtacgagttggtgccaggatat
tgattgttgcatgggcatttgaacaagatganngcactcaaaaacgtcat
tttgacgaacaagacgtcatggtggaatggaaactgcagcaaaaaatatg
caaaaagaggaggaagaagaggaacacggatcggaatctcatggaaaaag
tagatactnngaaaaagcggtggatcgtatataaacgatattgtcatgtc
tatcgtcgcggtgaactagaatcgcttgtagcaaaggtgcccggtctaga
gatagtttcggttgagtataatcggtctaattggtgcttgtgtttgaag

>HP009097
acagaaattcatgtcacagcccctgcacgtggctgaggtgttcacgggta
aagccggcaaatttgcgccacttcaggacacgatttcgtcgttcaaggac
atcattgccggtaactacgacgaccttccagaagctgctttttacatggt
tggaggaatcgaagaagtcaaggcgaaggcggccgagctagctgctgagc
ttgacganataattgactcggggtcaaattgcagagcggaatttgagtta
attaaaatcgtggtcagcagactgaatgcagtgtcttctgcgcagagact
aaaggcatcaaagaaacttgagctggtgtttgggttt

>HP009210
ACAAGAATGCCAAGGCATTTAACTGCGTACAACGTGGTCATCAAAATTTT
TTTGGAAAATATNTCCGCTCTTTTTTCGCGTTGAATCTGACATCGTCAGT
TTATCGCCCCGAGATCGCGGCTATCGCTGCCTTTGTGCGAATCCTTGGAT
TTATCGTGTACATGCGCGGTTATTCGTCTGGAGATCCGAAGAAAAGATTG
CAGGGTTTATTTGGTTACATCGGTCTTCTTGTTTATTGGTTGGTTTGAGT
GTGGAAGCTAAGCCTTCGCATGTTTGGA

>HP011421
AGCGAATTGGCTCGTTTGGTACGAGTTGGTGCCAGGATATTGATTGTTGC
ATGGGCATTTGAACAAGATGAGCACTCAAAAACGTCATTTTGACGAACAA
GAACGTCATGGTGGAATGGAAACTGCAGCAAAAATATGCAAAAGNGGAGG
AAAAGAGGAACACGGATCGGAATCTCATGGAAAAGTAGATACTGAAAAGC
GGTGGATCGTATATAAACGATATTGTCATGTCTATCGTTGTGGTGAACTA
GAATCGCTTGTAGCAAAGGTGCCCGGTCTAGAGGTAGTTTCGGTTGAGCA
TAATCGGTCTAATTGGTGCTTGTGTTTGAAGCGAGTTTAAATACTTACGT
AGAAGTAATGCAATGCCGAGTATGAAGATTGTTTCTATCAAAAAAAAANA
AAAAAGTAACGAACAATTGTGAGTCACAACATAGAGGGAAACCGGGTACA
AGATGCTGCTGCTTTTCATTCTTCC

>HP011431
CCAAATGATGGAGACTTTGCTTCTAGTGGAGATATCAACCATGCAATTGC
ACTTGTTGGCTATGGCTCAGATGATACTACAGACTTCTGGATTCTAAAGA
ATTCGTATGGCATGTCATGGGGCGAAAAAGGTTTCTCAAACTTGCAATGG
ATTACGAAAATAAATTGTGGTTTGAATATCTTTCCCGTCATTCCAATTGG
AGCACTTGCTGGTCTTGCACATACGGATGTTGATGGTGGAGGTGTTATTA
AATTTATTGGATTGTCACCTAATAGCTGGATTCTTATAGGTATTGCAGTT
GCTGCAGTGACGTTCGTTCTCACAATTATTGGTATCCTCTATGCTCATCG
TCAGCGTAATGTGTTTAAGAATGAGCTGTGGGTTTGAATTTGTTAGTGAT
CTCAGTACCTTTGATAAGCATTTAGCTTTAAGTGTATATAGCATTTGATG
TTTTAAAAATTGTTTT

>HP011437
AATCCACTTGTCTGTGCTGTAGCTCAAACTGTACTTACAAAAATCATGGA
CGACAAGTTTCTAGCTAACGTNNACAAAGCGTGGTCGATACTTGGCAAAT
GGATTGGAAAAACTACAACAAAAGTATCCAAGAAAATTGCTGATGTTCGT
AAACCCATTGGAAAAGGTGGACTCTTCCTTGCACTTGAGTGTCATAAACC
TGTAGGTCCACTCATAGCATTTGCANCTATCAAACAAGTACTTATTATTT
CAGCGGGTGAACATACAATTCGTCTTTGTCCACCGCTTGTTGTGGATGAA
AAGGACATTGATCAACTTCTTCAGGTGTTTGACCAAGCATTTCAACAAGA
CATTGTGTAGATACTTCGATTTGTATCGCATACAATAAGAATTAGAAACG
ATCTTAACCTTGTCTTGTACTTGAATAATGCAATGCTTCGTACGAGAAAT
CGTTCACTCGATTAG

>HP011585
AGCCTTTTTTAAAGTATATGTTATCAAAACATATGCTTCACTCTGGTGCC
GCGTTTTCTGTTATGTATGCGGGTGAGTTTCACATTGATGATAATTTGTT
TGGAGAGCCGAAACTTGTTATCGACAATGATAGCGGCACGTATGCACCAC
CAAAAGAAGATTTGCCGCGGCTCAAAGCACTGATGGAGAATAATTTTTCC
TGGTTTGGCTATAGAGGCGTTGGATCGTGAAAACGAAAATTCGCCGAGAA
CACGCAAGGCAATTTTGGATTCGTGGGCATAAGTGATTCATGATGTCAGT
TCTTTTGCGTTAGTTTTCTACATGGTGAAAATTCAAATAGAGACTTGGAC
GAAAAGTCTCAAGATTGTTT

>HP011598
tgaatatgttaacctaagtaaggaacgactaggtaanttaattgacccga
cgaaggttgtgcgtacgggacttgtggatgcttcgagtgtggcgtcgcta
atgatgacagctgaggctcttattgcggactacccagaggaagctggtgc
tgctggacctccgatgggtggcatgggtggcatgggcggtatgggtggca
tgggtggaatgatgtaagtagcttatacccttccattatcgtcaggccat
tgagtttttgcagtaagaaacacttcgaaatacaagaaggcagtggacaa
ccttgttttcgttgcgtgaagactactgctaagcaaaatagattattcgc
aatgaaagcgtttt

>HP011605
CCGACGAGCTTGTCAATGGAGCAAAGAGCGCATGGGTGATAAAGTCACCA
GTATAGTTATATGTGGTGGTGTAGCATCTAATCAATACCTTCGAAGTCGC
ATGGAAGCAGTAGCAAAAGAAGAGAGTGTAGCAACTGTATTTCCACCAGC
AAAATATTGCACTGACAATGCTGTCATGGTTGCTTGGGCAGGACTTGAGT
GGTATGGTCATGGTGCATACAGTAACCCAAAAGATGCACGTTATCATCCT
CGGTGGCCACTCGAAACATTACAACCACTCAAGTCTCAGTCAAGAAACGC
TTCTGAAGCTATCGTTAATTTTTGAGCAGATTTTTAGTAAACTTGCTAAT
GTGAAATTTCAC

>HP011665
TCGACGTCCTTTCATTGGCTAAGCTCAGTGTCGATTGAGCTAGGGACTAG
GAGGTGCAGTCACCATATATATTGTAATTGGATGAATAAATACATGATGT
ACCAATGCACTAATAAATAAGATGTGTAGCATATAGTGAAGCTGTTTGTG
ATGTTTATGCTCTGTGCGGGCTTTATGGTCCCTCGTGACTCAATTCCGAG
CTACTGGAAATGGGGTTACTATCTTGCACTTCACTCGTACTCGTTTGAGT
CTTTTGTCTACAAGCAATTTGAAAATTCGACAACTGAAAGAGGAAAGGCA
ATATTAACTCGTTACGGTATGGAGAACGTGGATGTG

>HP011734
AGGCTCTCAACAACTCGGTGTATCACATTTTCTTCTGAATCAGAATAAAA
AGAAAAGTTGGTCGGTTGAGGACGGGAGAAGTAAAAAAGAGACCGGGTGA
AACATGCAACACTCCACCCTTCATAAGGGATTCCGCATCGCCAAATGCGT
CTCTACCTTGCTTTCTGTATCCCAAGTCTTGGCTATAGGTATTCATCTTG
CCTTCTCTCACGCCCTTTACGCTCAATCTCGTCCTACTTTATTCTTGTTT
AGCCTTAGCCACACGTTCAATCTCATCTTTTTTCTTGATCGCGTAACTGT
TAGATGA

>HP011937
AATCCGATGTTTCTATCGATATTTCTTGGTTTCTTGCAGAATGTGCGCAC
GAAGCTCTTGGATATTGCAAATAGATTAGGACTTTCAAGTTCCTTATTGC
GTGTGATTGAGAGAAGAGATACAGTCGACTTTTGGATCGTAATTGGAGGC
ATGGTCTTCACCTTAGTGTTTCTGTACGTGTGTTACTCGTATGCGACTTA
GAGCTTAATACAAGGGGAAAGATTTTGAAAACGATGCTAAAGAAAAAAGG

>HP011963
ATGGACAAGAAATTTGGGTCTTCGTGGCACTGCTTCATTGGTGAAGGCTA
CGGCTTTGACGTAAGCTACCAGCAGCGACACATGTTGTACATGTTATGTG
GGGTGCCATGGAAAAGTATGATAATGTCTTTTGAGGCTTCCAAATTAGTT
AAGTGAAATAGTGTGTAATTATTTTCATAACTATCACCTGGATGTCTCCT
TTATAGCATTACGACTCTAAATTTAATACATTCTTACACCTTACA

>HP011992
ACAAGAATGCCAAGGCATTTAACTGGCGTACAACGTGGTCATCAAAATTT
TTTGGAAAATATTCCGCTCTTTTTCGCGTTGAATCTGACATCGTCAGTTT
ATCGTCCCGAGATCGCGGCTATCGCTGCCTTTGTGCGAATCCTTGGATTT
ATCGTGTACATGCGAAGGCTTGCTTCCACACTCAAACCAACCATAACAAG
AAGACCGATGTAACCAAATAAACCCTGCAATCTTTCTT

>HP012039
TTTTATTAAACAGTTCGTCTAACCCCCTATTTTGTGACACCTAAATTATT
TATAATAATTTAGGTACTTTTTATCCCGAAGTTACAAAGTCATTTTGCCG
AGTTCCTTCAATACAGTTTACTCATACACCTTAGTTTACTCAACCTATTC
ACCTGTGTCGGTTTAGGGTACGGTTTTTTTATTTAAAAAAGCTATTTCCT
GAAAAATTAAAAATTTTTGTCACTTTTT

>HP012083
GATTTTCCACTTTCAAGGACAAGGAAAAAGCCGTTGAGGCTATCTACTTT
AATAAGCAGGATGAGAAGACACTGCGCAAGCTGCTGCAGAAGATGAAGGG
CCAGACTGATGTAACTGACAAAGAGGGTTACGAAAAAACCATACTTGAAC
ATGACATGAAGGGTTTGAAGGAAATTCCTGGACTTAAGCTGAACGATGAA
CNGGTTCAGGCGTTAC

>HP012165
AGCAGCCATGCGCATTACATTCTTATAATAATTTTTAACTACGTTAATAC
AAAGTCATTCTGCCGAGTTCCTTCAATACAGTTTACTCATACACCTTAGT
TTACTCAACCTATTCACCTGTGTCGGTTTAGGGTACGGTTTTTATTTAAA
AAGCTATTTCCTGAAAAATTAAAATTTTGTCACTTTTTAAAAAAAAAGGA

>HP012210
AAAAGCCTATTGATTCCAAGTTAAAGTACCTTATTCTGGAGGTGTGTGCC
ATGGATGCAGATGGAGAGGACGTAGAGCTGCCTTACTTGCGTTACCGTAT
CAAGTAAGAAAGCTCGTTACTTTTTTTCATAGGCTCCTTTATTTGATTTG
ATATATCTGACTACGAAACTATATTCAATATTGAATAAGGGTT

>HP016079
agcactgataagcgaattggctcgtttggtacgagttggtgccaggatat
tgattgttgcatgggcatttgaacaagatgagcactcaaaacgtcatttt
gacgaacaagacgtcatggtggaatggaaactgcagcaaannaatatgca
aaagaggaggaaaaaagaggaacacggatcggaatctcatggaaaagtag
atactgaaaagcggtggatcgtatataaacgatattgtcatgtctatcgt
tgtggtgaactagaatcgcttacagcttggatgacgtcaaataaggctac
aataccaacgggatgttgagcttcgtcaacaccaacgcgatgaactttca
acagctaatttttgagttgcttcagcaagtgtttgaatttctttaatagt
tggagttgattgatccttgactc

>HP016107
CCCTTTAAAAGCTCGTCCATTATACGGAAGCACAAATTCTGGTTGCAGAC
CTGCACTTCTACAATTTCCAACAAGAATTACCCGCTAGAGCAGCGACAAA
AGACAAATCGACTGACTTAAGCCTTGACGCGACGGCTGCGAATAACTTTT
TTCTGGAGAATACCCTTCTCGACCTTTGCGATCGTAGACAAACGCGACCA
CTTGGCTAGAGCAGCCTTCTTCAAATCGCGGCGATAGTAGTTGCGTGAAA
TGTTAGCGCGAATGGNGTTTGCACCACCGCGAGCACCCTTACGGAGCAGC
ATGACGTTCTCAGCCTTAATAGGCTTCTTGTAGGCCTTTTTAATTTTCGT
AGTCAGCGTACTTTCGTATCAGCCAGNGAGATATCGACAGCCTTGGTAGA
TGCCAAACCCGAGT

>HP016276
ACGTTCTCGAACATGTATTTCCGTGAGTTACTAGAGAATAAGTGGACCGT
AAAAAAGTGGAATGGTCCCATGCAGTATGAGGATCCAACTGGTAACCTCA
TGATGCTACCGAGTGACATGGTGCTGATTGAGGACCCAAACTTTAAAAAG
TACGTCGAACTATATGCAAAAAAACGAGGATTTGTGGTTTAAGGACTTTT
CAAAAGCTTTGTTAAGCTCACGGAAAACGGCGTCAAGTTTCCTCAAACTT
CGGGATGGCGTCGATTTTTTGGTGGCAATTAAACACAACTGAGAGGTACA
AGCTTCAAATTTGTACGCTTCTGATTATTCTTGTGCAAAGGNGTAAGCTC
GAGCTGAATAAAGTACTTT

>HP016301
ACGTTCTCGAACATGTATTTCCGTGAGTTACTCGAGAATAAGTGGACCGT
AAAAAAGTGGAATGGTCCCATGCAGTATGAGGATCCAACTGGTAACCTCA
TGATGCTACCGAGTGACATGGTGCTGATTGAGGACCCAAACTTTAAAAAA
GTACGTCGAAACTATATGCAAAAAAAAACGNGGATTTGTGGTTTAAGGAC
TTTTCAAAAGCTTTTGTTAAGCTCACGGAAAACGGTGTCAAGTTTCCTCA
AACTTCGGGATGGCGTCGATTTTTTGGTGGCAATTAACACAACTGAGAGG
TACAAGCTTCAAATTTGTACGCTTCTGATTATTCTTGTGCAAAGGNGTAA
GCTCGAGCTGATAA

>HP016325
CCGGTGCAGCCTTTTTTTAAAGATATGTTATCAAAACATATGCTTCACTC
TGGTGCCGCGTTTTCTGTTATGTATGCGGGTGAGTTTCACATTGATGATA
ATTTGTTTGGAGAGCCGAAACTTGTTATCGACAATGATAGTGGCACGTAT
GCACCACCGAAAGAAGATTTGCCGCGGCTCGAAGCACTGATGGAGAATAA
TTTTCCTGGTTTGGCTATAGAGGCGTTGGATCGTGAAAACGAAATTCGCA
GAGAACACGCAAGGCAATTTTGGATTCGTGGGCATAAGTGATTCATGATG
TCAGTTCTTTGCGTTGTTTCTACATGTGAAATTCAAATAGAGACTTGGAC
GAAAAAGT

>HP016332
acgttctcgaacatgtatttccgtgagttactcgagaataagtggaccgt
aaaaaagtggaatggtcccatgcagtatgaggatccaactggtaacctca
tgatgctaccgagtgacatggtgctgattgaggacccaaactttaaaaaa
gtacgtncgaactatatgcaaaaaaacgaggatttgtggtttaaaggacc
tttcaaaaagcttttgttaagctcacggaaaacgcgtcaagtttcctcaa
acttcgggatggcgtcgatttttggtggcattaacacaactgagaggtac
aagcttcaaatttgtacgcttctgattattcttgtgcaaaggagtaagct
cgagctga

>HP016341
TCATCAGATGGCGCATACTTTAATACACCGACACCAGATCTAGAGACAGA
AGTCTGTGCACTTATTGCTGCCGAGCGTCTACATGCTCGAATGGATTCGT
ATGAAAAGGTTTTGTACGCTTATCATCCAAATCAGCGAGCAGCGGCATAT
GATCGCGCGTTCGAAGTGGGTCGTAATTATGCAGCCGAGTCGCGCAATTT
ACTTTTGCGTATGAGTCTTCTGAAGAATAACATTATAATCCGCGATGCGT
AGTCAATACGTCAATGTTGCATGTAATCCACTAATTGAAGAACACCATGA
TGAAAAAAGATTTACATTATTTTAAAATACAATAAACAAAAAACTGCAAC
TTGCA

>HP016402
TCTCAAGGTGGTGGATTCTGTCGAGCACATGGAGGTGGAAACGATGTGAA
TTTCCAGGTTGTACACGAGGACAACAACGTAAAGGTCGATGTTATGTCCA
TGGTGGCATTCGAAAGTGTCAATTTGAGAAATGTGAAAAGAAAGATCGTG
GAAATGGATTTTTGTATTGCTCATGGAGGTGGAAAACGATGTGAACATGT
TGGATGTTCACGTGCAGTTCGTAGAGGACTATTATGTCAAATACATGACG
TGGGAAACGAGGAACGAGAGAGCTTATTGATGTAGGTGTGTTTTTAAGTG
TGCATGGTAAAGAATAGATAAGCAATAAGAAGTATTGAGACGTTG

>HP016438
agagctttggcaacgcaacttcagacgctatcgggtgattttcgaaaatc
acaaaagacttacctcacacgtgttaagaaccagaaagagggtcctgtcg
aatttgactttttagcagaaaatgaaaccaagcagaataggcgtggtgga
gcagacacaggatttacacaagctcaaatcacagaggtggaaattgctga
ggatgtcatcaatgagcgtgaccaagaaatacagcgcattgccacatcca
tcacggagctggcaacaatattaaggactggctgtgctagtaannttnga
ccaaggtacaatttggaccgcattgactataatatggagcaa

>HP016448
GGACACTTACGTTATGCTACAAAAATGTTATTATCCATGTCGGTTGTTGG
TTTAACATTTGTAGGTGCAGATGTTGGAGGATTCTTTGGAAATCCATCAT
CGGAATTATTCATTCGATGGAATCAAGCAGCTGTATACCATCCATTCTTT
CGAGGACATGCTCATCATGATTCACCTCGTCGTGAACCATGGGTGTTTGG
AGATCCAACCACTTCAATTGTTCGTACTGCGATTCGTGAACGTTATGCTT
TGTTACCATATCTATATACCCTCTTTCATACTTGTCAGACACATGGTATG
CCAATTATGCGTCCACTATGGTATTCACTTTACACAA

>HP016463
acgttctcgaactatgtatttccgtgtgttactcgagaataagtggaccg
taaaaaagtggaatggtcccatgcagtatgaggatccaactggtaacctc
atgatgctaccgagtgacatggtgctgattgaggacccaaactttaaaaa
agtacgtcgaactatatgcaanaaaaacgaggatttgtggtttaaggact
tttcaaaagctttgttnnaagctcacggaaacggcgtcaagtttcctcaa
acttcgggatggcatcgatttttggnggcaattaacacaactgagaggta
caagcttcaaatttgtacgcttctgattattcttgtg

>HP016524
agaagaatttaaggagaaggttcgattgtgaagtagaggaggataaagag
aaaattatagaaaaaatcgaagaaattaaggaaaaaattgaagaaaaggt
agatgaggccaagcataaaaatagaagaactcaaggaaaagatagagtgt
gaagtggaagaggccaaagagaaaataaggaaaaagaatacgaggctaag
tacaaaaaatgaagagcataaagaaaagcttaaggaagaagtagaggaga
tcaaatataaaannattgaagaactcaaggagaaggttgagtttgaagta
gaagaagaaaaaggagaagttag

>HP016576
tctcacgagacgcttgctaacttaaaaaaagatgtcacctttgagtctaa
naaagttacgctagagcagatgcggcagggtgctgggaagacatatgctg
agtgttttcagatggaataccgcatagctacaagaatgatggagaatcca
gacttttttgaaggtgtacgctcagttgttgtggacaaagatcgcaatcc
aaagtggtcaaagcgcgacatcaccaaagtaacggcaaagagtgaacgca
tttttcaagcctctcgaaaaagaccaagaattgattttgtatccatcagt
tacggcaacgacgg

>HP016684
aacgtggtcatcaaaattttttggaaaatattccgccctttttcgcgttg
aatctgacatcgnntcagtttatcgccccgagatcgcggctatcgctgcc
tttgtgcgaatccttggattttatcgtgtacatgcgcggttattcgtctg
gagatccgaagaaaagattgcagggtttatttggttacatcggtcttctt
gttatggttggtttgagtgtggaagcaagccttcgcatgtttggactagt
ataaatgcttcctttggggcgaatgacaacagggcagatatcaaatgtt

>HP016785
ATGTACCCGTGCGTCGCAAAGTTTTTGGAAAGTGCAAACTACATGGTGGT
GGTCGTCCATGTAGTATAAAAGGCTGTCAAAAAGGAGCACATCTCAAACG
ACTATGTCGTCAACATGGTGGTGGGATTAAATGCTGTATTATTGAATGCC
AGAAGTGGGCACAACGACAAGGTATGTGCATGAAGCACGTGAAGGAAGTA
CTACAATCTGATGCATTTGCAAACCTTAAACATTAACGATATGGTTTTTG
ACAAGACCTTTTTTAATCTAATTGAAGTGATCTTA

>HP016828
CAATGAGCTAGGAAAAATTTACGTTAGTCTGAAAAAGAACTGGCCTACAT
TGTGGACAATACCTTTTTGGACGCCGACCTTGACCGTAACGGGGTGATTG
ATTTAAATGAGTATCAGGCTCTCGACGCAAAACATCCGGGTCTTTTCGAT
TTTCTCACAGTAGACGCGTTTGGTGTGCTCAGCCACCTCGAAAAAGTTCA
CAGCATGAGTATTACAGTCCCTCAGTAAGACTTTATGGCTGCAGAAAACA
TTGCTAACACATTTTAACTTTCAAAGCCTT

>HP016939
TCTCTGCTTAGCTCTTTACAAAGAGAAGAAGGAAAAACCACGCTCGTAGA
TTATATGCTTCCTGGTATAGAATCATTGCGCTAGATAGCGTGCTGAAGTC
TTAATTAGGTCAGCTTGGTGACGGCTTCCCCTGCCATAATATATAATTAA
GTTTAATAAAATATTTAAGGAATTATAAACAAAATACATTCTATACAATA
AAAAGGTATAGACTTACAACTCAAATCAAACAACACCACACAAGAACTTT
CAAAGTTCAACAAATAACA

>HP017052
ACGCTCTCGGGGAAGCCCGTAAGGTTGTATCCACGTCGTGTGCTGTCATC
ACGGATTTTGGTGAGGAGACTCAACGCTCTTAACGTACTTCTGGACTACC
TTAAAACGCCAGGGTGAGAACTAATTGGTAGTTATCTGGTTTTAGCTACG
TAGTGGTTGCAGATACAAAAGCATTTAAGACTGGTTCCATAATGCGAAAT
TCTATGAAAGACGGATCCATTGCGCGCCAGTCGATGTTCTTAAACAACTT
TCGTTT

>HP017103
TTACTGAGGCTGAGTCCAACATGAACGATTTAGTTTCTGAATACCAACAG
TACCAAGATGCCACCGCTGAGGAAGAGGGCGAGTTTGATGAAGATGAAGA
GATGGATGAGATGATGTAGACGCTAATAGTAATTACGTCTTCTTGGTGCT
CGCCTTTGTGAAACTCGCCAGTAGTTTAGCTATCTATCTACTTTGGGAGT
TTAGTGCCCTGGCATTCACAGAACAGAAATACTAATTACGTTCATTAATT

>HP017139
CATACCAATACAACCCTGCAGACACGTACGGTCATTTCACGGAGGGCTTG
CTTACTTAGAACGAATTAGGACTACAACACCTAACAAGGTTTTCTCGAAG
GTATGGCTACTATGGATGCGTTTAAGGATCTCAAGATGTTCCCGTGCTTT
GAGATGGAGATGGAAGTCGCGACTGAGTAATTCTAGGTCGTTTACTTGCT
CTAGTACTTTAAAATCATCAACAAAATTTAACGTTCTACCTCTTACT

>HP017189
CCTAAGTTTTTATTAAACAGTCGCAACCCCCTATTTTGTGACACCTAAAT
TATTTATAATAATTTAGGTACTTTTTATTCCCGAACGTTACAAAGTACAT
TTTGTCCGAGTTCCTTCAATACAGTTTACTCATACACCTTAGTTTACTCA
ACCTATTCACCTGTGTCGGTTTAGGGTACGGTTTTTTATTTAAAAAGACT
ATTTCCTGAAAAATTAAAAATTTTTAGTCACTTTTTAAAAAAA

>HP017277
CCTAAGTTTTTATTAAACAGTCGCAACCCCCCTATTTTGTGACACCTAAA
ATTATTTATAATAATTTAGGTACTTTTTATCCCGAAGTTACAAAGTCAAT
TTTGCCTAGTTCCTTCAATACAGTTTACTCATACACCTTAGTTTACTCAA
CCTATTCACCTGTGTCGGTTTAAGGGTACGGTTTTTTATTTAAAAAGCTA
TTTCCTGAAAAATTAAAAATTTTTTGTCACTTTTTT

>HP017357
CCTAAGTTTTATTAAACAGTTCGTCTAACCCCCTATTTTGTGACACCTAA
ATTATTTATAATAATTTAGGTACTTTTTATCCCGAAGTTACAAAGTCATT
TTGCCGAGTTCCTTCAATACAGTTTACTCATACACCTTAGTTTACTCAAC
CTATTCACCTGTGTCGGTTTTAGGGTACGGTTTTTTATTTTAAAAAGCTA
TTTCCTGAAAATTAAAATTTTGTCACTTTT

>HP017464
CCTAAGTTTTTATTAAACAGTTCGTCTAACCCCCTTATTTTGTGACACCT
AAATTATTTATAATAATTTAGGTACTTTTTATCCCGAAGTTACAAAGTCA
TTTTGCCGAGTTCCTTCAATACAGTTTACTCATACACCTTAGTTTACTCA
ACCTATTCACCTGTGTCGGTTTAGGGACGGTTTTTTATTTAAAAAGCTAT
TTCCTGAAAAATTAAAATTTTT

>HP017527
TGTTGCGTACAATCGATCCTCATTCACCTGGAAATGGCGTGTGAATGGTC
CACTTATGAACTACAACAAGTTTGCCGAGACGTTTCGTGTCCAATGGGAA
CGCCTATGAATCCTGACAAGAAATGCATCGTTTGGTGAAAGTACAAATCG
CACTCTTATTGAATATTGATTTAGGATTGGACATAACTTTTTATAATAAA
ATTGATATTGAAATTTAA

>HP017626
ATCCAAAACATGGTCCCGTGATCTACTATCATTACGTGGATACGAGAAAA
GGCTATGGGGATGGAGATAAGCTCTTTGGATGGAACAAACTCGATTTCTC
GAGTGGCTGGCCTGTTATTATTGAGCCAAAGAAAGAGTGTTAAAGTTCTG
TAGTTGTCTTTACCCAGTTGTTTAAGTCCGCACGCTGATCATGTAAAGGG
TTTGTTAAAC

>HP017970
ATGGACAAGAAATTTTGGGTTCTTTCGTGGCACTGCTTCATTGGTGAAGG
CTACGGCTTTGACGTAAGCTACCAGCAGCGACACATGTTGTACATGTATG
TGGGTGAGATCGGTGTGCTTGTTTATAAGTGCTGAGACGATATGAACTAC
AGCCCTTAAAACTTTCAATACTTATTGATTATTATTG

>HP026158
cgaaacgtcgatttgctcgacgaagaagtgtccaataacatttccataca
atgattacttcgagttctacnngcccaaatttaagcttcacttagaacct
gatcccgatcttgagaacgccaattctagagaatatttggacgtagtgca
agcaaaaatatttgaaaatcttagtgcgcttactggagctccaagcattc
agatgaatcaagcacctccagtttatatgttgcgtgaagaggatgaagat
gcagcagacccggactcacgtgccgaaaatgatagtaaacgacagcatga
agcagaatttataaagacgacaaggaccagcgaggaaatacagaagtcga
agctgataccagcgacaatgcaaaaaacagttactgttcaggtggtagaa
ggattggacaatacggcgccggatgttgtcccgatggatgtggactagac
agtgaggcaaacaagtggctttgtgcatttcattcaattcatatcgatct
g

>HP026531
GCGTATAACTTTGAATTTTGTTGGTATACTGCATTTGACGAATCGTGGCG
AGAGAACGAAGTGGAGAGATCATTTGGTCTTTTTGATGGAAATCGTACAC
TTAAAAGTAATATGGTGCAGCTCTCCATTACCACGCGTCAACCAAATTAC
ATTCAAAATGAAGGGACTCACTTGTTCTTGTCTGAATACGAAAGGAATGT
CTACATGTGGGAAAAAGATGTACGATCAATTCATGAATGAAGGTCAAGTG
TGGTATCTCGATACGTTAACAAAGCAAGTGCGTTCCAAGAGTTCGGATCG
ATGTCTTGATGTTTTCGACAATCATGATCTTCATGTTCGTAGCTGCTCGG
AAGTGCAATGAGCCAGAAATGGACATATCATAATGACGCGAAACAACTCG
AGTCTCAAACTTTTGTCTCGATATCGACGTTGCTACTTCCAATGAACTTT

>HP026559
aaaaggatttggaaaattagccaaaggaaaaaaatgtgtggaactagatt
gtatgcgaagagctcaatcgaatagtcgttgtaaagctcatggaggtggt
gcaagatgtcaatttacgggacctggtggatgtaatcgaagctctcaagg
tggtggattctgtcgagcacatggaggtggaaaacgatgtgaatttccag
gttgtacacgaggacaacacgtaaaggtcgatgttatgtccatggtggca
ttcgaaagtgtcaatttgagaaatgtgaaagaagatcgtggaagtggatt
ttgtattgctcatggaggtggaaaacgatgtgaacatgttggatgttcac
gtgacagttcgtagaggactattatgtcaaatacatganncgtgggaacg
aggaacgagagagcttattgatgtaggtgtgtttttaagtgtgcatggt

>HP026793
GGTGGGAAGAATACGAAAAAGAAACTTACAAAATATAAAAGCTACCGCAG
AGGCGAGTGACGCTCAAGTGCAAGATTTAAGCAAGTTAAAATATCAGCAT
GAAATGCAGATTGATCACTTTCAAGCACAAGTACAGGACCTGAGCCAGAA
TCGGTGTGCACAATTAAAAGAACTAGAGGAATTACGTACGCAGAACAAAG
AGGTGGACAAAAAATTATTTCAACAGGAAAAACAGATGAATGCTTTGCAA
GTACGTATTGATGCTTTGCAGCAACAACTTGCGGACAAGGAGGAAGTGAT
CAAAAAGACAACAGATTTGCTACAGTCTGCAAAAATGTCATAATGAAGAA
GTGGACGAATCACTGAAAATGTACCGAGATAATCATGCGAAACTTCAGCA
AAAGCTAGAGATAAGTATCTCCG

>HP026955
GAAGTGTGACTTTGCGATCGACAGCTCGACTACTTTAACGGTAAAGTTTC
TTGTAAAAGTTTTCTAGTTCTTACTTTTGTCTTCGCGCACAGCGTTAATC
GATCCCCCAATAGCGTGGGAATATTTTGTCGCGAAGAGGTGGATAAAATT
GTGGACTATGTTACTGACTCGTACTATCGACACTTTGAACTTTTACAAGT
GCATCTTTACACCATACAATCATTTTCACCTCATTCAGCGCGAGATCAAT
GACATCGAGATACCAAATATCCCGCATCCGCTAAGTCAGGGATCCTTACA
ATCAGTCGAGCTTTAACCTCTTGCTGAGAAATTTGAAAAGCTGGAAGAAA
AACTCATCAAAGCTACCCCGGTAGCATGCAACGATATATATTACATGCTT
GCTTAC

>HP027158
AGAGGAAGTAATGTAGCAGTCAAAATGCTTCAAAATGTGACTATAACTAA
AGAGTCAATACAAACACTGGAAGAAGAAATCAAGATTCACATTACACTTG
GAGCACATCCCAATGTTGTCTCTTTTATTGGTATGACATCACCACCCAAT
CTCGGAATTATAACAGAATATGTTGAGAATGGATCACTCTTAGAATGTAT
TAAGAAGGATGAAATCAAAAGCGAAAAACAAAAGATTTTAATATTTCAAG
GGATTGCTGCTGGAATGATTCACCTTCACAAGCAGAAAATTATTCACAGG
GATTTAGCTGCAAGAAATGTCTTGCTAACAGTCGACTTCAAACCAAAAAT
AACTGACTTTGGAATGTCAAGAATTGCTCTCACAGGTCAT

>HP027349
acgggattcggccgctgatgcaaacaagacaaatgtgcagagagctttgg
caacgcaacttcagacgctatcgggtgatttcgaaatcacaaagacttac
ctcacacgtgttaagaaccaggaagagggtcctgtcgaatttgacttnnt
tagcagaaatgaaaccaagcagaataggcgtggtggagcagacacaggat
ttacacaagctcaaatcacagaggtggaaattgctgaggatgtcatcaat
gagcgtgaccaagaatacnagcgcattgccacatccatcacggagctggc
aacaatatttaaggaactggctgtgctagtaattgaccaaggtacaattt
ggtaccgcattgactataatatggagca

>HP027499
GACAAAACAAGACAAATGTGCAGAGAGCTTGGCAACGCAACTTCAGACGC
TATCGGGTGATTTCGAAAATCACAAAGACTTACCGCACACGTGTTAAGAA
CCAGAAAGAGGGTCCTGTCGAATTTGACTTTTTAGCAGAAAATGAAACCG
AGCAGAATAGGCGTGGTGGAGCAGACACAGGATTTACACAAGCTCAAATC
ACAGAGGTGGAAATTGCTGAGGATGTCATCAATGAGCGTGACCAAGAAAT
ACAGCGCATTGCCACATCCATCACGGAGCTGGCAACAATATTTAAGGAAC
TGGCTGTGCTAAGTAAATTGACCAAGGTACAATTTTGGACCGCATTGACT
ATAATATGGAGCAA

>HP027612
tctcacgagacgcttgctaacttaaaaaaagatgtcacctttgagtctaa
aagttacgctagagcagatgcgnngtnagggtgctgggaagacatatgct
gagtgttttcagatggaataccgcatagctacaagaatgacggagaatcc
agacttttttgaaggtgtacgctcagttgttgtggacaaagatcgcaatc
caaagtggtcaaagcgcgacatcaccaanngtaacggcaaaagaagntga
acgcatttttcaagcctctcgaaaaagccaagaattgattttgatccatc
agttacggcaacgacggaaaaagngtaaaacatatctacatagcagcttg
tcagtagtaaac

>HP027613
acactcgtcaaggccgtcgatcgtagccgatccgctgactttaacggcaa
aagcgatccgtatgtgattttccaactcgctaatacgatgcgtaaaagct
ctgtaatccaagccaacctcaatccagagtgggatcctgaaggagacttt
nttacattcatcgccgaggatattcaatcggctgtgctggatgtcaaagt
gtttgatcatgatcgcatttcaaaggacgacattattggctcttgtcaag
tgccacttaatactttacatgagaaaccagagtctgaagtgcttatgtac
caacttgaggtgccctcggcttttgctaagcagaagcgttaaaaagcgct
attatgc

>HP027730
CAAATGCCAGTCGCAAAGATGTTCAAATGCAACAATTGGCACTTAAAATG
ACAAAAATGAAAATGTCACCTAGTGAAATGTTTCGAAATCAACCAAAATT
GTACTCACAATTTGATACTGACGGGTTACCAACTCACGATGGTGTTGGTA
CAGAATTGACGAAGAATCAGCGGAAAAAAGCTCAAGAAAGAACAAGATAA
GCAAAAAAAACTGTACGAGACTTTTTTGTCGACTCAAAAGGATAATCAGT
GATGTAAGTGGGTACATTACCGGTATTTTTATAGAAGTCGGTAATCGTAA
CTTTACACTCGGTATATTCTAAGTGAGAGACGTAAATAGAATGAGATC

>HP027887
ACGTTCTCGAACTATGTATTTCCGTGAGTTACTCGAGAATAAGTGGACCG
TAAAAAAGTGGAATGGTCCCATGCAGTATGAGGATCCAACTGGTAACCTC
ATGATGCTACCGAGTGACATGGTGCTGATTGAGGACCCAAAACTTTTAAA
AAAGTACGTCGAACTATATGCAAAAAAACGNGGATTTGTGGTTTAAGGAC
TTTTCAAAAAGCTTTTGTTAAGCTCACGGAAAACGGCGTCAAAGTTTCCT
CAAAACTTCGGGATGGCGTCGATTTTTTGGTGGCAATTAAACACAACTGA
GAGGTACAAGCTTCAAAATTTGTACGCTTCTGATTATTC

>HP028005
ACTCGACCCAAAAGTTTTTGCGTAACCAGCACTGGGCCAAGAAGTTTGAC
AAGAAGCACCGCAATCGCAAGAATAAAAACAAGGAGGAATAAACTTGGTG
TCATTAAAAGACGTTAATGAGGATCTACTGTAACATTCTGTGCAAGCTCT
TTTCGTGACTGTAAAGAAGGAGAGGTTTGACTTTTTTAATACTGCTATGG
TAGCTGTACTGCGATATCGATTGAGGTGCGTGCAAACGACACAAAAGAAC
GGATGTCTGGAATTTTGCGTCTTAAAGCGTTGTGTCTTACTTGGGATCTG
AAACTGCAAATAAAAGCAACGAGAGTTTACTT

>HP028054
CACAACTTCAGAAGACGGAGGTTCTGATGCTAGAATTTGTCTTGAAAACG
ATAAAAGGGATAGAAATGCAGAAAGAAGATCGCGTCAATAGCGAAACAAC
TTATCGAGGTTCAGCTGACTCGGATACAGAGGCTTGCCCCATTTGTCTGG
ATGACTTTGAAGATGGCACAGACGTGAAGGTTCTTCCGTGTCAGCACTTT
TTCCACATAAATTGTATCAATCCATGGCTAGAAGGTCGAAGTGGACGCTG
TCCACTGTGCAACAAGATGCTATTGCTTCAGTGGTTGGTGCGTCCAAACA
ATCTTTGGTGTTTCATTACCACGTAGTTG

>HP028105
GCAAATGATGACAAGAAGCAAAGAGATNCGGTACAAGTTGTGACAAGAGC
GTATCGTGCGCCTGAGATTTNNCTTGGTGAAGATGAGTATGGTTTCGAAG
TTGACATGTGGTCTGTTGGGTGTATATTTACTGAAATGTTACTTCGACGA
CCACTAGCGGACGGATCCTCAGACATTGATCAATTGAGTAAAATCTTTGC
TGTTTTAGGATCTCCAAATGAAAATGGATGGCATGACGCAAGAGAATTGC
CATTTTTATCTGCGATTCCAAGGTACAAATCCAGTACCACTTGTGGAGCA
GTTTTCAATGCTATCGGCTGCTGGTGTGGA

>HP028148
TACGCTACCTTTATTTTTTGTCGAACAGGACACTTTGCTTCAATCTATTT
AGTTCATGTATTTTGCAATGTTATGGGGTTTCCAGATCTAGCATTTTTTA
GCCCTGGAAATCCATTGCATCCTTTTCGAATAGTGTTACTTGGAGCGTAC
TTTCTTGGCATTTATGGCTTCTCCCTAATTCTTATGCCGCTGACGGAACC
AATGATATATTCATCGGATTGTGGAACATTACGGCATCTGCAACAGAACA
GAATTCTNTTGGGGTACACAAAGACAATTTAAAAGACCGGAGGTGTCGAT
AGAATATTTCAGTAACCCGAGTATG

>HP028268
CACCAGCTGCCAACGTTTTGGCCAATACTGACAAGATATTTGAAGGATGT
AATCTTTACACACTCATTCCAGTAATTAAGACAAATAGACTTTTAGGTGG
ATTGCTTGTCGGTACAGTCACGAAATACGTTGGTGGAGTGCTCAAATCAT
TTGCTCTCATTTGTGGTATTGCCTCTACTGCCTTGGTTGAGAGTTACGTG
TATGGCGTTGTGCTGCCAAATGAAGTGTTCACTGCCACCTTTCTTGTTGC
AATAAGTATGAGTATTTACTCGAGCTTTCCATTTGTAAAGATTGAAAAAG
CAAAGACCGAGTAAATTT

>HP028285
GTGCAGCCTTTTTAAAGTATATGTTATCAAACATATGCTTCACTCTGGTG
CCGCGTTTCTGTTATGTATGCGGGTGAGTTTCACATTGATGATAATTTGT
TTGGAGAGCCGAAACTTGTTATCGACAATGATAGCGGCACGTATGCACCA
CCAAAAGAAGATTTGCCGCGGCTCAAAGCACTGATGGAGAATAATTTTCC
NGGTTGGCTATAGAGGCGTTGGATCGTGAAACGAAATTCGCAGAGAACAC
GCAAGGCAATTTGGATTCGTGGGCATAAGTGATTCATGATGTCAGTTCTT
TGCGTTGTTTCACNTGT

>HP028609
GTGCAGCCTTTTTAAAGTATATGTTATCAAAACATATGCTTCACTCTGGT
GCCGCGTTTTCTGTTATGTATGCGGGTGAGTTTACACATTGATGATAATT
TGTTTGGTAGAGCCGAAACTTGTTATCGACAATGAATAGCGGCACGTATG
CACCACCAAAAAGAAGATTTGCCGCGGCTCAAAGCACTGATGGAGAATAA
TTTTCCTGGTTTGGCTATAGAGGCGTTGGATCGTGAAAACGAAAATTCGC
AGAGAACACGCAAGGCAATTTTGGATTCGTGGGCATAAGTGATTCATGAT
GT

>HP028717
CGTGGAGTCATTGTGCAAAGAGATTCGTAGCCGTGGTTATTTATTCCTAG
TACTTTTATCCATATCTTTCGGTAGATTTGCATCAGATGGCGCATACTTT
TAATACACCGACACCAGATCTAGAGACAGAAGTCTGTGCACTTATTGCTG
CCGAGCGTCTACATGCTCGAATGGATTCGTATGAAAAGGTTTTGTACGCT
TATCATCCAAATCAGCGAGCAGCGGCATATGATCGCGCGTTCGAGTGGTC
GTAATTATGCAGCCGAGTCGCGCAATTTACTTTGCGTATGAGTCTCTG

>HP028731
ACTCGACCCAAAGTTTTTTGCGTAACCAGCACTGGGCCAAGAAGTTTGAC
AAGAAGCACCGCAATCGCAAGATAAAAACAAGGAGGAATAAACTTGGTGT
CATTAAAAGACGTTAATGAAGATCTACTGTAACATTCTGTGCAAGCTTTT
TTTCGCGACTGTAAGGAGGAGAGGTTTGACTTTTTAATACTGCTATGGTA
GCTGTACTGCGATATCGATTGAGGTGCGTGCAAACGACACAAAGAACAGA
TGTCTGGAATTTTGCGTCTTAAAGCGTTGTGTCTTACTTGGGATCTG

>HP028759
tcgaacaattcgtggcaatgcacggtggtccccagcgtcctaaaacattt
ttgatatggttgatgcggatggtgatggcctgatcaattacgctgaattc
atgttcttgagaacattgcttgcgagtgaggatcctttgttcataagtaa
tatgtacaattttaatagatagaataatgtnntaagttccggagcggcag
tttgagctggcatttaagatgtttgatacagatgataacggtaaactgga
tcatcgagagttcaaacaggtaaacaaatataattattttatggcgtc

>HP028933
TGGCAAAGGCGGGAATCCCTACGACAGTTATACTCGACTCAGCGGTTGCT
TACTATATGGAGCAGATAGATATTGTGATTGTCGGGGCTGAAGGCGTGGT
GGAAAACGGGGGTATCGTCAATTCAGTTGGCACATACTCGATTGCAGTAA
TTGCACAAGCGCTTAAAAAACATTTTAGTCGCCTGTCGTGTCCTTCCGAT
TTTGTACGCCACTCGCTCCTTCACCTCATCCTTATCCTAAAGTTTAATTC
TACATGTTAGTCCGCATGCGCACCACACTTTGTCGTCTCT

>HP028962
TAGCGCGACAGGATGCGCTGTTGGATCAGATTCATGGCGGTGTTGTGGGT
CTTAAGAATCATGCGCATGCTATTAATGGTGAAGTGATTGAACAGAATAT
CATGATTGACGACATTTGCACTCGCATGGATACAGCTACACAAGACAGTT
CAAGAGAAGAACAAAGTAGCACGTGCGGTAAATGCTCGCAAAAAGAAGGT
GTGCAAGTTTATATGGCGTAATTGACTGTGCTTGTGGGATTTGGTCATTG
TATTCGTCATTCCACCGTCAAACTAGCAAACGNGTGCAA

>HP029206
TCTAGGTTGTCAGACCCTATACATCATGTTACCATTTAGCAGTAGTCCTA
AGTTTTTATTAAACAGTCGCAACCCCCTATTTTTGTGTACACCTAAATTA
TTTATAATAATTTAGGTACTTTTTTAATACCCGAAAGTTACAAAGTCATT
TTGCCGAGTTCCTTCAATACAGTTTACTCATACACCTTAGTTTACTCAAC
CTATTCACCTGTGTCGGTTTAGGGTACGGTTTTTTTATTTAAAAAGCTAT
TTCCTGAAAAATTAAAATTTTTGTCACTTTTT

>HP029208
AAACGTTACTACGAAACAATAGTAATTTACCGTAGTGTTACTCGAGAATA
AGTGGACCGTAAAAAAGTGGAATGGTCCCATGCAGTATGAGGATCCAACT
GGTAACCTCATGATGCTACCGAGTGACATGGTGCTGATTGAGGACCCAAA
CTTTAAAAAAGTACGTCGAACTATATGCAAAAAAACGAGGATTTGTGGTT
TAAGGACTTTTCAAAGCTTTGTTAAGCTCACGGAAAACGGCGTCAAGTTT
CCTCAAACTTCGGGATGGCATCGATTTTTTGG

>HP029232
agcgctagcatcgaaggaggagtatcaaaaaaaatgtagcaagccgattg
tgacagaaattatggaagccaaacaattttgggtcgctgaggtttaccac
nncaaaaaataccttgaaaaaggtggacaatgtgtagacaaaggctgtga
cataccaattcgctgttacggctagcgtgctgcataatgtaaggccaaag
tttgaagataagctcgttatttgctagcaaagattcgatactttttgtat
tctttgtttgtcaaaatataaaaatcatagaac

>HP029375
ATCGACGAAGGTATTGTACGTTATTATGAGGCACTGGATATTCTCACTGG
CGAAGAGCTTACTTGGGAACTGATTGAAGAGCGTTTTGACGCATCCCAGA
TCGAGTTTACTAAAAAGCACGCGCCAGAGCTTTCGATGGTAGTCAAACTG
TCGACACGGCGAAGTTTACGGAACTTATCTTCAGTTTGTAAGTAATTGGT
CGAGGACAGGTGGAATCGTTGATGTTTTCATTCTAACCATCGATTGTGAG
CTCAAGCTCATTAACCTTAAGAATTA

>HP029479
AGTTTCGCACAGTTTCGTGTGCCCGAGACTCGAACAATTTGCGCTTTCGG
AATGGAAAAGAATACTATTGTTGTCGTGGGAGCAGATGGGTCATTCTACA
AAGCTGTATTTGATGCCAATGGCGAATGCCAAAACGCGTCTTATTCCAAA
TTTATTCAGTCCGACGAAGACGAATAGACCTTTTTTGAATGGATATCAAA
AATTCTCTTAATCGGCCATGAACAATGCACGAGACTACCTACGCAGCTCT
TGTATCAACCGTAATCATGATCC

>HP029656
ACTCTGGTCAGTGCGGCAAGCAGGTCGAAGATTACATGGAATGCCTCCAC
CACAGGAAGGAGTTGACGCGCATGAACGTGGTAATTACTCAGAAGGAAAA
AGAAGAAGCTGCAGCTCGTTCTGGTGGGATTCATGGACATGGTGATGGTC
AGTTTGTGTGAAGATAGTGTGAAAAGAGAAATTTTTTGAGTTTGCCGGAT
AATGCTGGTAGGCTGGCTTGGCTGCGGTATAAGCAAAATCTCGGTCACTA
GTTTCTTTTGATGATTGT

>HP029804
acgccacagcctaagggaaagtnaagaactaataggtagcagatttgttg
aagtaattggtcgtgttattgacagcgagacgatccaagaatttaagact
acgctttttggtgataactttgacctagatgtgtatgacaactttgtgca
actctcaaccaccaagtacaaacatttatttgggtaaatctcatttagta
atcagttagaaaaacgacaatttgaagcaagcatgtaatatatatcgttg
catgctaccggggt

>HP029968
CAGCCGGAAGCTTGTCGAAATTCTTGATACGGAAGGTTTTAAGTATGACT
ACTTTTGATATTCTATCGGATGATAGCATCCGTCAGGGATTGAAAAAAGT
ATNNTCAAACTGGCCCACGTTTCCTCAACTTTATGTCAATGGTGAATTGA
TCGGCGGTCTGGATATTGTGCAACAATTGCAGGAAGATGGCGAATTGGAA
GAGCTCAAGGAATAAGGACGTCTCTTTGGTTTTGTAATACAAAGTCACAT
GGGTTATGAAT

>HP030103
acatggtgctgattgaggacccaaactttaaaagtacgtcgaannctata
tgcaaaaacgaggatttgtggtttaaggacttttcaaaagcttttgttaa
gctcacggaaaacggcgtcaagtttcctcaaacttcgggatggcgtcgat
ttttggtggcaattaaacacaactgagaggtacaagcttcaaatttgtac
gcttctgattattcttgtgcaaaggagtaagctcgagctgaataaagtac
tttacgtg

>HP030109
ATTCAGCCGGAAGCTTGTCGAAATTCTTGATACGGAAGGTTTTAAGTATG
ACTAACTTTGATATTCTATCGGATGATAGCATCCGTCAGGGATTGAAAAA
GTATTCAAACTGGCCCACGTTTCCTCAACTTTATGTCAATGGTGAATTGA
TCGGCGGTCTGGATATTGTGCAACATTGCAGGAAGATGGGCGAAATTTGG
GAAGAGCTCAAGGAATAAGGACGTCTCTTGGTTTGAATACAAAGTCACAT
GGGTT

>HP030176
CACCAGCTGTCCTAAACGTTTTAGGACCAAATAACTAGAACAAGATATTT
GAAGGATGTAATCTTTACACACTCATTCCAGTAATTAGCAATGCTTTTGG
TGGATTGCTTGTCGGTACAGTCACGAAATACGTTGGTGGAGTGCTCAAAT
CATTTGCTCTCATTTGTGGTATTGCCTTTACTACCTTGGGTTGAGAGTTA
CGTGTATGAACGTTGTGCTGCCAAATGAAGTGTTCACTGCCACCTTTCTT
GTTG

>HP030354
TCAGAAAGTAGTTGGTACTGTAAGTCTTCGTCAGATTTACGAGATTGCTA
AAGTCAAGCAAGAGGATGAAATGGTAGACTATATTGATCTTCAATCTATC
TGCAAAACGCTTATTGGATCAGCTAAGTCCAATAGGGAACTAAGAAGTCG
TGCAGTAAACGCGAATCGCTTTCGTAAAGCAGAATATAAGAACAGTCATC
GCACTTTTTGGAAATGATTAAGAGTAGCCACTAAATTTTTACACTGAAG

>HP030620
ACCGCTGGACTGGGACCATCGTGTTCGTCTTTTCATTTGCGAAAATTGAA
GCAACTAGCCGTGCTTAAATATCATAACGAAAGCGTATTTGGGCTAGACT
TTAGTGCTGATAGCACGCTTCTCACATCTTGCTCCAAGGACCACAAAATA
GCGATTTGGTCGATCTATCCACCTTCGAAGCAGTGAAACCGTATTATGGC
TGTAAAATATGAAGAGTGACTTTTGAGAAATACTCACGATGAC

>HP030656
gtgcagcctttttaaagtatatgttatcaaacatatgcttcactctggtg
ccgcgttttctgttatgtatgcgggtgagtttcacattgatgataatttg
tttggagagccgaaacttgttatcgacaatgatnnagacggcacgtatgc
accaccaaaagaagatttgccgcggctcaaagcactgatggagaataatt
ttcctggtttggctatagaggcgttggatcgtgaaaacgaaatt

>HP030750
GAGTCCTAAGTTTTTATTAAACAGTCGCAACCCCCTATTTTGTGACACCT
AAATTTTATTTTTATTAATTAATTTAGGTACTTTTTATCCCGAAGTTACA
AAGTCATTTTGCCGAGTTCCTTCAATACAGTTTACTCATACACCTTAGTT
TACTCAACCTATTCACCTGTGTCGGTTTAGGGTACGGTTTTTTATTTAAA
AAGCTATTTCCTGAAAAATTAAAAATTTTCGTCACTTTTT

>HP030833
ACGTTCTCGAACATGTATTTCCGTGAGTTACTCGAGAATAAGTGGACCGT
AAAAAAAGTGGAATGGTCCCATGCAGTATGAGGATCCAACTGGTAACCTC
ATGATGCTACCGAGTGACATGGTGCTGATTGAGGACCCAAACTTTAAAAA
AGTACGTCGAACTATAATGCAAAAAAACGAGGATTTGTGGTTTAAGGACT
TTTCAAAAGCTTTTGTTAAGCTCACGGAAAACGGCGTC

>HP031084
CCTAAGTTTTTATTAAACAGTCGCAACCCCCCTATTTTGTGACACCTAAA
ATTATTTTATAATAATTTAGGTACTTTTTATCCCCGAAGTTACAAAGTCA
TTTTGCCGAGTTCCTTCAATACAGTTTACTCATACACCTTAGTTTACTCA
ACCTATTCACCTGTGTCGGTTTAGGGTACGGTTTTTATTTAAAAAGCTAT
TTCCTGAAAAATTAAAAATTTTTGTCACTTTTT

>HP031116
AAAAAAGTTGTACAAAAAATTTTTAATTTTTCTAGGAATAGCTTTTAATA
AAAAACCGTACCCTAAACCGACACAGGTGATAGGTTGAGTAAACTAAGGT
GTATGAGTAAACTGTATTGAAGGAACTCGGCAAAATGACTTTGTAACTTC
GGGATAAAAAAGTACCTAAATTATTATAAATAATTTAGGTGTCACAAAAT
AGGGGGTTGCGACTGTTTAATAAAAACTTAGG

>HP031158
CCTAAGTTTTTATTAAACGGTCGTCAACCCCTATTTTGTGACACCTAAAT
TATTTATAATAATTTAGGTACTTTTTATCCCGAAGTTACAAAGTCATTTT
GCCGAGTTCCTTCAATACAGTTTACTCATACACCTTAGTTTACTCAACCT
ATTCACCTGTGTCGGTTTAGGGTACGGTTTTTTATTTAAAAAAGCTATTT
CCTGAAAAATTAAAAATTTTTTGTCACTTTT

>HP031184
CCTAAGTTTTATTAAACAGTCGCAACCCCTATTTTGTGACACCTAAATTA
TTTATAATAATTTAGGTACTTTTTATCCCGAAGTTACAAAGTCATTTTGC
CGAGTTCCTTCAATACAGTTACTCATACACCTTAGTTTACTCAACCTATT
CACCTGTGTCGGTTTAGGGTACGGTTTTTTTATTTAAAAAAGCTATTTCC
TGAAAAAATTAAAAATTTTTGTCNCTTTTTT

>HP031218
CCTAAGTTTTATTAAACAGTCGCAACCCCTATTTTGTGACACCTAAATTA
TTTATAATAATTTAGGTACTTTTTATCCCGAAGTTACAAAGTCATTTTGC
CGAGTTCCTTCAATACAGTTTACTCATACACCTTAGTTTATTCAACCTAT
TCACCTGTGTCGGTTTTAGGGTACGGTTTTTTATTTAAAAAAGCTATTTC
CTGAAAAATTAAAAATTTTTGTCACTTTTT

>HP031243
CCTAAGTTTTTATTAAACAGTCGCAACCCCCTATTTTGTGACACCTAAAT
TATTTATAATAATTTAGGTACTTTTTATCCCGAAGTTACAAAGTCATTTT
GCCGAGTTCCTTCAATACAGTTTACTCATACACCTTAGTTTACTCAACCT
ATTCACCTGTAGTACGGTTTAAGGGTACGGTTTTTATTTAAAAGCTATTT
CCTGAAAAATTAAAATTTTTGTCACTTTTT

>HP031394
CCTAAGTTTTATTAAACAGTCGCAACCCCCTATTTGTGACACCTAAATTA
TTTATAATAATTTAGGTACTTTTATCCCGAAGTTACAAAGTCATTTGCCG
AGTTCCTTCAATACAGTTTACTCATACACCTTAGTTTACTCAACCTATTC
ACCTGTGTCGGTTTAGGGTACGGTTTTTTATTTAAAAAAGCTATTTCCTG
AAAAATTAAAATTTTGTCACTTTTT

>HP031462
AAACAGTCGCAACCCCCTATTTTGTGACACCTAAATTATTTATAATAATT
TTTTAGGTTTACTTTTTTATTCCCGAAGTTACAAAGTCATTTTGCCGAGT
TCCTTCAATACAGTTTACTCATACACCTTAGTTTACTCAACCTATTCACC
CGTGTCGGTTTAGGGTACGGTTTTTTATTTAAAAAGCTATTTCCTGAAAA
ATTAAAAATTTTTGTCACTTTTTT

>HP032010
CCTAAGTTTTATTAAACAGTCGCAACCCCTATTCTGTGACACCTAAATTA
TTTATAATAATTTAGGTACTTTTATCCCGAAGTTACAAGGTCATTTGCCG
AGTTCCTTCAATACAGTTTACTCATACACCTTAGTTTACTCAACCTATTC
ACCTGTGTCGGTTTAGGGTACGGTTTTTATTTAAAAAGACTATTTCCTGA
AAATTAAAATTTT

>HP032097
CAAGAAGAAGAGGAGAAGACACCGGAAGAACTCGAGGTGCTGAATGTCGG
ACAAATTGGACCCAAGAAGCATCTGGAGAATGACGTGTACGAAATCATGG
CTCTTAACACAGTGCAGTGTCTTGGTGCTATGCTCGATACTATTGTTTTT
TGACTTGAGGATCGAAGTTTGTGAGACTAGATAATCTTAAAATGGAGTTA
TGTGCTCTTAG

>HP032358
TACCGATTTATTCGTTCACCCGAGTTATCTCGGGTGGTTCTGGTGGATTG
TGGGTAGTCAGATTTTGCTCGCTAATCCCGTCTGTATTGTTGGCTACTCG
TTTGTGGCCTGGGGCTTCTTTCATGATCGCATTCCGTACGAGGAGCATCT
GCTCATAGGATTCTTTCCAGATGAATATCCGGCATACAAGGCACACAGGG
GATAGG

>HP032387
AAGTTTCGCACAGTTTCGTGTGCCCGGGACTCGAACAATTTGCGCTTTCG
GAATGGAAAAGAATACTATTGTTGTCGTGGGAGCAGATGGGTCATTCTAC
AAAGCTGTATTTGATGCCAATGGCGAATGCCTTTATCATTCATCTTACAG
AGCAGCAAATTTGTAGCTCAGCAACAGCATAAGGTTTTTAAGCAAGGACG
CCAAG

>HP032398
ACGCTCAGCTTCCCCATTGTATCTCACTCGCCTGGTCGGCTGATGGCTCG
GTGCTCTTCTCTGGATACACGGATGGTATTGTCCGTGTTTGGGCCGTGGG
GAACTAAGTTGAGATGTCTTGAGAAGTTGTAATGGAAAGATATTCATGTC
ATGAGCTAGTTAGACGTTCAACATGCCATGAGTATTTGAATTCTCCAAAA
AAAAA

>HP033296
CATACGGCCGGGTTCCTTCAATACAGTTTACTCATACACCTTAGTTTACT
CAACCTATTCACCTGTGTCGGTTTAGGGTACGGGTTTTTTATTTTAAAAA
GTAACTATTTCCTTCGAAAAATTAAAAAATTTTTTAAGTTTCACTTTTTA
AAAAAAAACTTTAAAAAAAAGGAAAAACCGGCCCGTCCGG

>HP033533
ACACCTAAATTATTCATAATAATTTAGGTACTTTTTATCCCGAAGTTACA
AAGTTCATTTTGCCGAGTTCCTTCAATACAGTTTACTCATACACCTTAGT
TTACTCAACCTATTCACCTGCGTCGGTTTAGGGTACGGTTTTTTATTTAA
AAAGCTATTTCCTGAAAATTAAAATTTTGTCACTTTT

>HP033545
CCTAAGTTTTATTAAACAGTTCGCAACCCCTATTTGTGACACCTAAATTA
TTTATAATAATTTAGGTACTTTTTATCCCGAAGTTACAAAGTCATTTTGC
CGAGTTCCTTCAATACAGTTTACTCATACACCTTAGTTTACTCAACCTAT
TCACCTGTGTCGGTTTAGGGTACCGGTTTTTTTATTT

>HP033572
tggacaagaaattttgggtcttcgtggcactgcttcattggtgaaggcta
cggctttgacgtaagctaccagcagcgacacatgttgtacatgtatgtgg
ggtngagatcggtgtgcttgtttataagtgctgagacgatatgaactaca
gccttttaaaactttcaatacttattgattattattg

>HP037149
TTCCTTCAATACAGTTTACTCACACACCTTAGTTTACTCAACCTATTCAC
CTGTGTCGGTTTAGGGTACGGTTTTTTATTTAAAAAGCTATTTCCTGAAA
ATTAAAATTTTGTCACTTTTAAAAAGGAAACGCCTCG
