# Supplementary material for: Transcriptomic analysis of the interaction between Helianthus annuus and its obligate parasite Plasmopara halstedii shows single nucleotide polymorphisms in CRN sequences
Source: BMC Genomics. 2011 Oct 11;12:498. doi: 10.1186/1471-2164-12-498 (PMC3204308; doi:10.1186/1471-2164-12-498)
Supplement: Additional file 5 — List of 52 putative oomycete verified by PCR amplification. Contains PCR amplification results on H. annuus and P. halstedii DNA, PCR product size, primer sequences used and origin of the selected HP (Oomycete specific or oomycete non specific). [file 1471-2164-12-498-S5.XLS]

## Sheet: Feuil1
Accession	Helianthus amplification	Plasmapara amplification	PCR product size	Left Primer	Right Primer	OOM Spec	OOM non spec
HP000015	No	Yes	158	AGTCCAAGGCAGGGGATAAG	TAGCTCATTCGCGGGTATTT	YES	NO
HP000147	No	Yes	210	GGGATGATGGATTGGATCTG	GTCTTTCCCGCAATTGACAT	YES	NO
HP000155	No	No	215	GGACCGAGTTTGCAGACATT	GGTTCTAACCGTACCGACGA	YES	NO
HP000301	No	Yes	290	TCGATTATCGGGCTTGTAGC	CTAGTTCCAACGAAGCAGCA	YES	NO
HP000331	No	Yes	221	GAAGGTCTGGGACAACAGGA	CATTGCGATGCTCTGAAAAA	YES	NO
HP000353	No	Yes	227	ATCTCGAGACGCTGGGTATG	CAGCCATCAAAAGCAACGTA	YES	NO
HP000639	Yes	Yes	153	TGGAGAACAAACGGACAACA	GTGGAAGCAGATGGGTCATT	YES	NO
HP001040	No	No	190	TGAGAGAGCGAAGGACATGA	GGAAGTTCGCGCTTGTTAAA	YES	NO
HP001113	No	Yes	237	CCAATTTTGCCCTATGCACT	GCGAGGACTTTCCTTTTCCT	YES	NO
HP001270	No	Yes	166	CGGCTTAAGCATTTCTTTCG	GGGCATTGTACGTAATCCAAA	YES	NO
HP001391	No	Yes	207	AGGTTCAGCTCATTTTGCTACA	AAGCTTCACAGAAGTGGTGACA	YES	NO
HP001561	No	Yes	267	AGTTGTGCGACTCATTCACG	ATTTTTCGAAGCTGCCACAT	YES	NO
HP001644	No	Yes	148	TGCCCTACAAAACCATCAAA	CGATTTCTTGGCCCACTCTA	YES	NO
HP001711	Yes	Yes	171	CCGACTCAGAAGCAGTGGTA	ATTGCTTGCTTTTAAGGGTTTG	YES	NO
HP001834	No	Yes	393	GGTTGCGGGATCTACAGAAA	TCTTCTTCAGCGCTCTCCTC	YES	NO
HP001857	Yes	Yes	227	GCTTGATGATTCTCGTGGTG	TGCGGAACCAGTCTAAGCTC	YES	NO
HP001859	Yes	Yes	213	ACCGATTCTCTACCGTTTGC	AGTGCACTAGATCCAGCAGTGT	YES	NO
HP001882	Yes	Yes	94	CCCAGCATTAAACACACGGTA	GGAGAAGGGTGTATTTGAAATCAGT	YES	NO
HP001957	No	Yes	254	TCATTGCGAAATGCAAAGAG	TTCAAGTCGCTCGCAAAGTA	YES	NO
HP001963	No	Yes	207	GAATTGGCTCGTTTGGTACG	ATACGATCCACCGCTTTTCA	YES	NO
HP002298	No	Yes	167	TCGACGCCCTAACTGATCTT	AAGCATATGTTCGCCACTGA	YES	NO
HP002302	No	Yes	123	GATGTGCGCGCTTATTACAG	TGCACGAAATTGTTTAAACTGC	YES	NO
HP002621	No	No	242	GCTAGTTGTTCGGGTTGTCC	CCCACGACCTCTCACACTTT	YES	NO
HP002636	No	Yes	232	TCGACCGTCCAAAAAGAAAC	GCGCAAGTCGTATTCAAACA	YES	NO
HP002643	No	Yes	201	AATCACCTTCTTGCGAGGAC	TTTGTTAGAAAGTCCCAATGAGG	YES	NO
HP003006	No	Yes	220	CTTCAAAGGAGCCAAACTGC	AACAATGCGGAGGCAAATAG	YES	NO
HP003084	No	No	155	GCTTGGTTGAAGGTCGAAAG	TACCGAACCGACGAAGTAGG	YES	NO
HP003248	No	Yes	215	ATTAGTGGCGCGTATCTTGG	CGTTCTTCAGCTGCATCAAA	YES	NO
HP003279	No	Yes	212	TCATCGCTCTCTTGGAAGGT	TCAAAACTGAGACGGCATGA	YES	NO
HP003300	No	Yes	200	GCAAGAAGGTGGAGGAGACA	GGGTGAAAATTTTTATGCCACA	YES	NO
HP003309	No	Yes	206	GGCATCTTTGTGTACGGATG	TGCTAATGGAGATTTTGAGTGC	YES	NO
HP003319	Yes	Yes	157	CGCAGGTCGAGTACATTGTG	GCAGTTGGTATCACGCAGAG	YES	NO
HP003342	No	No	150	CGGGGATTGTATGGGATTG	TATGTTCCACTTCCTGTCATGTG	YES	NO
HP003584	No	Yes	226	GCACTTGCGTCCGTCTTAAT	GTTGCTTTGCTACCCTCTGC	YES	NO
HP003590	No	Yes	210	CACCGGTAGGCAAATATCGT	GTCATCGGACACCACTTTGA	YES	NO
HP000139	No	Yes	235	ATTAGTGGCGCGTATCTTGG	CGTTCTTCAGCTGCATCAAA	NO	YES
HP000314	Yes	Yes	246	TGCTTCATTGGTGAAGGCTA	TGATGGACATGTGTGAGCACT	NO	YES
HP000431	No	Yes	424	AGGCGGATGCTTTACACATT	AGCCATGGAATTGTCCTCAC	NO	YES
HP000509	No	Yes	482	CAGACGCTATCGGGTGATTT	TCCCCACTATGCATGTCTCA	NO	YES
HP000537	No	Yes	217	AAAGCGTGGTCGATACTTGG	AACAAGCGGTGGACAAAGAC	NO	YES
HP000789	No	Yes	301	ACTCGAACAATTTGCGCTTT	CGAATAAACGCCAAAAGCAT	NO	YES
HP000806	No	Yes	325	GCTCTTTTTCGCGTTGAATC	TTTTGCTCACGTTCACGTTC	NO	YES
HP000902	No	Yes	403	CGGTCGACGATAAGAAGCTC	GCAAAAGGCTACTGCACTCC	NO	YES
HP001039	No	Yes	222	ACCACACCTATGGCTTGTCC	CCCCAAGCGAAAAATACAAA	NO	YES
HP001134	No	Yes	331	TGAGCCTATGCTTGTGAACG	ATTTTGATTGCCATGGTGGT	NO	YES
HP001199	No	Yes	432	ACGAGGCAAAAGATTTGACG	GATGACAAAGTGAGGCAGCA	NO	YES
HP001503	No	Yes	221	GCTTTTGGTGGATTGCTTGT	TCGGTCTTTGCTTTTTCAATC	NO	YES
HP001567	No	No	276	GAAGACACCGGAAGAACTCG	CTTGCACATCGCTTACGTGT	NO	YES
HP001632	No	Yes	230	GTCGTCATTGCTATCGGATG	CAACTCGCACCATCAAGAGA	NO	YES
HP002287	No	Yes	190	ATTCAGCCGGAAGCTTGTC	GCCATCTTCCTGCAATTGTT	NO	YES
HP002394	No	Yes	312	TGGATGTGGACGAAGATGAA	GGATCCAATCGCTCGATAAA	NO	YES
HP002564	No	Yes	245	CTGTCACCCATTCCAGGTCT	CCACTTTTTCGAGCCCAATA	NO	YES
