# Supplementary material for: Transcriptomic analysis of the interaction between Helianthus annuus and its obligate parasite Plasmopara halstedii shows single nucleotide polymorphisms in CRN sequences
Source: BMC Genomics. 2011 Oct 11;12:498. doi: 10.1186/1471-2164-12-498 (PMC3204308; doi:10.1186/1471-2164-12-498)
Supplement: Additional file 6 — List of 130 specific plant clusters (with "defense", "disease" and "pathogenesis" keyword search). Contains cluster length, PCR amplification results on H. annuus and P. halstedii DNA, PCR product size, primer sequences used and best hit results on InterPro, Go and TAIR database. [file 1471-2164-12-498-S6.XLS]

## Sheet: Feuil1
ACCESSION	LENGTH	amplification on XRQ	amplification on 710	Interpro Blast result	Go	Tair9	PCR Product Size (bp)	Forward Primer	Reverse Primer
HP000271	855	nd	nd	IPR009007:Peptidase aspartic, catalytic;IPR009007:Peptidase aspartic, catalytic;IPR009007; Molecular Function: aspartic-type endopeptidase activity (GO:0004190), Biological Process: proteolysis (GO:0006508);IPR009007:Peptidase aspartic, catalytic;	Molecular Function: aspartic-type endopeptidase activity (GO:0004190), Biological Process: proteolysis (GO:0006508)	AT5G37540.1:aspartyl protease family protein;AT5G37540.1:aspartyl protease family protein;AT1G66180.1:aspartyl protease family protein;AT1G66180.1:aspartyl protease family protein;AT2G39710.1:aspartyl protease family protein	nd	nd	nd
HP000396	749	Yes	Yes			AT1G53910.3:RAP2.12; DNA binding / transcription factor;AT1G53910.2:RAP2.12; DNA binding / transcription factor;AT1G53910.1:RAP2.12; DNA binding / transcription factor;AT3G14230.3:RAP2.2; DNA binding / transcription factor;AT3G14230.2:RAP2.2; DNA binding / transcription factor	204	AGCGACTCGTTTGGTTGTTC	CCAGCTCTCTTCGAAACTCG
HP000404	831	Yes	Yes			AT5G66900.1:disease resistance protein (CC-NBS-LRR class), putative;AT5G66910.1:disease resistance protein (CC-NBS-LRR class), putative;AT5G66890.1:disease resistance protein (CC-NBS-LRR class), putative;AT4G33300.2:ADR1-L1 (ADR1-like 1); ATP binding / protein binding;AT4G33300.1:ADR1-L1 (ADR1-like 1); ATP binding / protein binding	208	TTCAAAACCCCTCTCAAACG	GACTCGTTGCCTCCAAAGTC
HP000522	880	nd	nd			AT2G14910.1:unknown protein;AT2G14910.2:unknown protein;AT5G14970.1:unknown protein;AT3G13050.1:transporter-related	nd	nd	nd
HP000743	860	No	No			AT5G27730.1:unknown protein;AT5G27730.1:unknown protein;AT5G47900.1:unknown protein;AT5G47900.1:unknown protein;AT5G47900.6:unknown protein	202	AATAATTGGGGTCCCCTTTG	TGAGAAGACCAATGCTGCTG
HP001063	882	No	Yes			AT4G27190.1:disease resistance protein (NBS-LRR class), putative;AT4G26090.1:RPS2 (RESISTANT TO P. SYRINGAE 2); protein binding;AT4G27220.1:disease resistance protein (NBS-LRR class), putative	218	AACTGGCCTTCATTGAGCAC	TGCAGCAACATCCTTCAAAC
HP002354	963	Yes	Yes	IPR001810:Cyclin-like F-box;IPR001810:Cyclin-like F-box;IPR001810:Cyclin-like F-box;		AT3G62980.1:TIR1 (TRANSPORT INHIBITOR RESPONSE 1); auxin binding / protein binding / ubiquitin-protein ligase;AT3G26810.1:AFB2 (AUXIN SIGNALING F-BOX 2); auxin binding / ubiquitin-protein ligase;AT1G12820.1:AFB3 (AUXIN SIGNALING F-BOX 3); auxin binding / ubiquitin-protein ligase;AT4G03190.1:GRH1 (GRR1-LIKE PROTEIN 1); auxin binding / protein binding / ubiquitin-protein ligase;AT5G49980.1:AFB5 (Au…	197	AAACGGTTGACCGAGTTGAC	CACCAGTGACACCGAGCTAC
HP002651	168	nd	nd				nd	nd	nd
HP003061	229	nd	nd				nd	nd	nd
HP003507	775	Yes	Yes			AT1G53910.3:RAP2.12; DNA binding / transcription factor;AT1G53910.2:RAP2.12; DNA binding / transcription factor;AT1G53910.1:RAP2.12; DNA binding / transcription factor;AT3G14230.3:RAP2.2; DNA binding / transcription factor;AT3G14230.2:RAP2.2; DNA binding / transcription factor	197	ACAACTCCCGAAATCACGTC	TGAGTAGCATCCGCATTCAG
HP003595	280	nd	nd				nd	nd	nd
HP004279	536	Yes	No			AT3G16660.1:unknown protein;AT3G16670.1:unknown protein;AT2G41400.1:unknown protein;AT2G41390.1:unknown protein;AT5G05020.1:unknown protein	197	AGCCTCAGCCGTAACAAATG	TGAGTATCCCACGAATGAAGG
HP004365	249	nd	nd				nd	nd	nd
HP004492	1555	Yes	Yes			AT3G62980.1:TIR1 (TRANSPORT INHIBITOR RESPONSE 1); auxin binding / protein binding / ubiquitin-protein ligase;AT3G26810.1:AFB2 (AUXIN SIGNALING F-BOX 2); auxin binding / ubiquitin-protein ligase;AT1G12820.1:AFB3 (AUXIN SIGNALING F-BOX 3); auxin binding / ubiquitin-protein ligase;AT4G03190.1:GRH1 (GRR1-LIKE PROTEIN 1); auxin binding / protein binding / ubiquitin-protein ligase;AT4G24390.1:F-box fa…	199	TGGGGAGCTGATGTTTATCC	AATGAGTGGCAATGGCTTTC
HP004696	787	Yes	No			AT5G03280.1:EIN2 (ETHYLENE INSENSITIVE 2); transporter	204	CGCCGATCTTTTGGACATAG	TGACCAAAGAAGCCTGGAAC
HP004753	700	nd	nd	IPR001471:Pathogenesis-related transcriptional factor and ERF, DNA-binding;IPR001471:Pathogenesis-related transcriptional factor and ERF, DNA-binding;IPR001471; Molecular Function: transcription factor activity (GO:0003700), Cellular Component: nucleus (GO:0005634), Biological Process: regulation of transcription, DNA-dependent (GO:0006355);IPR001471:Pathogenesis-related transcriptional factor an…	Molecular Function: transcription factor activity (GO:0003700), Cellular Component: nucleus (GO:0005634), Biological Process: regulation of transcription, DNA-dependent (GO:0006355)	AT1G78080.1:RAP2.4 (related to AP2 4); DNA binding / transcription factor;AT1G22190.1:AP2 domain-containing transcription factor, putative;AT4G39780.1:AP2 domain-containing transcription factor, putative;AT1G36060.1:AP2 domain-containing transcription factor, putative;AT2G22200.1:AP2 domain-containing transcription factor	nd	nd	nd
HP006101	784	nd	nd			AT2G37195.1:unknown protein	nd	nd	nd
HP006313	386	Yes	Yes	IPR008176:Gamma thionin;IPR008176; Biological Process: defense response (GO:0006952);IPR008176:Gamma thionin;IPR008176:Gamma thionin;	Biological Process: defense response (GO:0006952)	AT1G19610.1:PDF1.4;AT2G26010.1:PDF1.3 (plant defensin 1.3);AT5G44420.1:PDF1.2;AT5G44430.1:PDF1.2c (plant defensin 1.2c);AT2G26020.1:PDF1.2b (plant defensin 1.2b)	196	GGAAAATGTGGCAACACAAG	TCACCTTTTCGGCTTCAATC
HP006477	202	nd	nd				nd	nd	nd
HP007093	820	Yes	No			AT3G14230.3:RAP2.2; DNA binding / transcription factor;AT3G14230.2:RAP2.2; DNA binding / transcription factor;AT3G14230.1:RAP2.2; DNA binding / transcription factor;AT1G53910.3:RAP2.12; DNA binding / transcription factor;AT1G53910.2:RAP2.12; DNA binding / transcription factor	197	ACAACTCCCGAAATCACGTC	TGAGTAGCATCCGCATTCAG
HP008338	898	nd	nd	IPR001471:Pathogenesis-related transcriptional factor and ERF, DNA-binding;IPR001471:Pathogenesis-related transcriptional factor and ERF, DNA-binding;IPR001471; Molecular Function: transcription factor activity (GO:0003700), Cellular Component: nucleus (GO:0005634), Biological Process: regulation of transcription, DNA-dependent (GO:0006355);IPR001471:Pathogenesis-related transcriptional factor an…	Molecular Function: transcription factor activity (GO:0003700), Cellular Component: nucleus (GO:0005634), Biological Process: regulation of transcription, DNA-dependent (GO:0006355)	AT5G10510.2:AIL6 (AINTEGUMENTA-LIKE 6); DNA binding / transcription factor;AT5G10510.1:AIL6 (AINTEGUMENTA-LIKE 6); DNA binding / transcription factor;AT5G65510.1:AIL7 (AINTEGUMENTA-like 7); DNA binding / transcription factor;AT1G51190.1:PLT2 (PLETHORA 2); transcription factor;AT3G20840.1:PLT1 (PLETHORA 1); transcription factor	nd	nd	nd
HP008444	856	Yes	No	IPR014710:RmlC-like jelly roll fold;IPR014710:RmlC-like jelly roll fold;IPR006045; Molecular Function: nutrient reservoir activity (GO:0045735);IPR014710:RmlC-like jelly roll fold; IPR006045:Cupin 1;	Molecular Function: nutrient reservoir activity (GO:0045735)	AT3G22640.1:PAP85; nutrient reservoir;AT2G28490.1:cupin family protein;AT2G18540.1:cupin family protein;AT4G36700.1:cupin family protein	199	TCCCGGATCTTCAAGACATC	TCGTAACGCGGGTTAATTTC
HP008452	852	No	No	IPR001810:Cyclin-like F-box;IPR001810:Cyclin-like F-box;IPR001810:Cyclin-like F-box;		AT1G21760.1:FBP7 (F-BOX PROTEIN 7)	202	TTCCATTTCTCCGCATCTTC	TCAGCGATGAATCAACAACC
HP008490	837	Yes	Yes			AT2G39940.1:COI1 (CORONATINE INSENSITIVE 1); protein binding / ubiquitin-protein ligase;AT3G62980.1:TIR1 (TRANSPORT INHIBITOR RESPONSE 1); auxin binding / protein binding / ubiquitin-protein ligase;AT3G26810.1:AFB2 (AUXIN SIGNALING F-BOX 2); auxin binding / ubiquitin-protein ligase;AT4G03190.1:GRH1 (GRR1-LIKE PROTEIN 1); auxin binding / protein binding / ubiquitin-protein ligase;AT5G49980.1:AFB5 …	186	TGAAAACGCACTTGCTATGG	TGTGCAGGATGTTCCATCTC
HP008645	771	Yes	Yes			AT1G47570.2:zinc finger (C3HC4-type RING finger) family protein;AT1G47570.1:zinc finger (C3HC4-type RING finger) family protein	197	CGAGAAATAGATCGGGCAAG	TGTGTTCGACAGGTGTAGCC
HP008693	746	Yes	Yes	IPR014710:RmlC-like jelly roll fold;IPR014710:RmlC-like jelly roll fold;IPR006045; Molecular Function: nutrient reservoir activity (GO:0045735);IPR014710:RmlC-like jelly roll fold; IPR006045:Cupin 1;	Molecular Function: nutrient reservoir activity (GO:0045735)	AT3G22640.1:PAP85; nutrient reservoir;AT2G18540.1:cupin family protein;AT4G36700.1:cupin family protein;AT2G28490.1:cupin family protein	204	TTGAAGCATCCAATGAGCAG	CCGGAGCCTTAAAGAAAAGC
HP008877	608	No	Yes	IPR008176:Gamma thionin;IPR008176; Biological Process: defense response (GO:0006952); IPR003614; Biological Process: defense response (GO:0006952);IPR008176:Gamma thionin;IPR008176:Gamma thionin; IPR003614:Knottin;	Biological Process: defense response (GO:0006952); Biological Process: defense response (GO:0006952)	AT1G19610.1:PDF1.4	200	TGGAGCTTGTCATTTTCGTG	CGGATTCTTTCCTCCTCCTC
HP009073	349	nd	nd			AT1G77490.1:TAPX (THYLAKOIDAL ASCORBATE PEROXIDASE); L-ascorbate peroxidase	nd	nd	nd
HP009185	288	nd	nd				nd	nd	nd
HP009300	240	Yes	No			AT3G14470.1:disease resistance protein (NBS-LRR class), putative;AT3G14460.1:disease resistance protein (NBS-LRR class), putative;AT1G12220.1:RPS5 (RESISTANT TO P. SYRINGAE 5); nucleotide binding	207	TGGAGATTAGGAAAGAGGGATG	AACGGTCCATTGACTTGTTTG
HP009882	1461	Yes	No	IPR002182:NB-ARC;IPR002182:NB-ARC;IPR002182; Molecular Function: ATP binding (GO:0005524), Biological Process: apoptosis (GO:0006915);IPR002182:NB-ARC;	Molecular Function: ATP binding (GO:0005524), Biological Process: apoptosis (GO:0006915)	AT5G66900.1:disease resistance protein (CC-NBS-LRR class), putative;AT5G66910.1:disease resistance protein (CC-NBS-LRR class), putative;AT4G33300.2:ADR1-L1 (ADR1-like 1); ATP binding / protein binding;AT4G33300.1:ADR1-L1 (ADR1-like 1); ATP binding / protein binding;AT5G04720.1:ADR1-L2 (ADR1-like 2); ATP binding / nucleoside-triphosphatase/ nucleotide binding / protein binding	207	ACCAATTTCTGCTCGTCTCC	AGTTCATGCAACTCGGAAGG
HP010230	977	Yes	No	IPR002182:NB-ARC;IPR002182:NB-ARC;IPR002182; Molecular Function: ATP binding (GO:0005524), Biological Process: apoptosis (GO:0006915);IPR002182:NB-ARC;	Molecular Function: ATP binding (GO:0005524), Biological Process: apoptosis (GO:0006915)	AT5G43730.1:disease resistance protein (CC-NBS-LRR class), putative;AT1G51480.1:disease resistance protein (CC-NBS-LRR class), putative;AT5G43740.2:disease resistance protein (CC-NBS-LRR class), putative;AT5G43740.1:disease resistance protein (CC-NBS-LRR class), putative;AT1G12280.1:disease resistance protein (CC-NBS-LRR class), putative	181	TCTTCAAAAAGGCGTTCCAG	TTTTGTGTTCGCTTCTGGTG
HP011030	737	Yes	No			AT1G21760.1:FBP7 (F-BOX PROTEIN 7)	181	TTTGTCACAGTGGTCGCTTC	GGGACCTCACTCTCTTGCAC
HP011046	731	?	?	IPR014710:RmlC-like jelly roll fold;IPR014710:RmlC-like jelly roll fold;IPR006045; Molecular Function: nutrient reservoir activity (GO:0045735);IPR014710:RmlC-like jelly roll fold; IPR006045:Cupin 1;	Molecular Function: nutrient reservoir activity (GO:0045735)	AT3G22640.1:PAP85; nutrient reservoir;AT2G18540.1:cupin family protein;AT4G36700.1:cupin family protein;AT2G28490.1:cupin family protein	204	TTGAAGCATCCAATGAGCAG	CCGGAGCCTTAAAGAAAAGC
HP011305	602	Yes	No	IPR018467:;IPR018467:CCT domain-like;		AT1G70700.2:TIFY7;AT1G70700.1:TIFY7;AT3G17860.3:JAZ3 (JASMONATE-ZIM-DOMAIN PROTEIN 3);AT3G17860.2:JAZ3 (JASMONATE-ZIM-DOMAIN PROTEIN 3);AT3G17860.1:JAZ3 (JASMONATE-ZIM-DOMAIN PROTEIN 3)	194	GATTAACCACAGCCCTGCTC	TCTCAAGAAACCGAGCCAAG
HP011532	399	nd	nd				nd	nd	nd
HP011543	391	nd	nd			AT4G36920.1:AP2 (APETALA 2); transcription factor;AT5G67180.1:AP2 domain-containing transcription factor, putative;AT2G28550.2:RAP2.7 (RELATED TO AP2.7); DNA binding / transcription factor;AT2G28550.1:RAP2.7 (RELATED TO AP2.7); DNA binding / transcription factor	nd	nd	nd
HP012504	144	nd	nd				nd	nd	nd
HP013262	1103	Yes	Yes			AT5G15410.1:DND1 (DEFENSE NO DEATH 1); calcium channel/ calmodulin binding / cation channel/ cyclic nucleotide binding / intracellular cAMP activated cation channel/ intracellular cyclic nucleotide activated cation channel/ inward rectifier potassium channel;AT5G15410.2:DND1 (DEFENSE NO DEATH 1); calcium channel/ calmodulin binding / cation channel/ cyclic nucleotide binding / intracellular cAMP …	201	AGAATGGGCAAAGTCACAGG	CTCATCGGCACAAGACAATG
HP013467	990	Yes	Yes	IPR006896:Sec23/Sec24 trunk region; IPR012990:Sec23/Sec24 beta-sandwich;IPR006896:Sec23/Sec24 trunk region; IPR012990:Sec23/Sec24 beta-sandwich;IPR006896; Molecular Function: protein binding (GO:0005515), Biological Process: intracellular protein transport (GO:0006886), Biological Process: ER to Golgi vesicle-mediated transport (GO:0006888), Cellular Component: COPII vesicle coat (GO:0030127);IPR…	Molecular Function: protein binding (GO:0005515), Biological Process: intracellular protein transport (GO:0006886), Biological Process: ER to Golgi vesicle-mediated transport (GO:0006888), Cellular Component: COPII vesicle coat (GO:0030127)	AT4G01810.1:protein transport protein-related;AT4G14160.2:transport protein, putative;AT4G14160.3:transport protein, putative;AT4G14160.1:transport protein, putative;AT2G21630.1:transport protein, putative	189	AGCAGTTGAGGTGGCGTTAG	AAAGCGGTTTTCTCCATGTG
HP013880	893	No	No	IPR002182:NB-ARC;IPR002182:NB-ARC;IPR002182; Molecular Function: ATP binding (GO:0005524), Biological Process: apoptosis (GO:0006915);IPR002182:NB-ARC;	Molecular Function: ATP binding (GO:0005524), Biological Process: apoptosis (GO:0006915)	AT5G66900.1:disease resistance protein (CC-NBS-LRR class), putative;AT5G66910.1:disease resistance protein (CC-NBS-LRR class), putative;AT4G33300.2:ADR1-L1 (ADR1-like 1); ATP binding / protein binding;AT4G33300.1:ADR1-L1 (ADR1-like 1); ATP binding / protein binding;AT1G33560.1:ADR1 (ACTIVATED DISEASE RESISTANCE 1); kinase	212	GAGGGAAAGAATTGCTGGTTC	AATACGATCCCCATCACAGG
HP014514	806	Yes	No			AT1G19250.1:FMO1 (FLAVIN-DEPENDENT MONOOXYGENASE 1); FAD binding / NADP or NADPH binding / electron carrier/ flavin-containing monooxygenase/ monooxygenase/ oxidoreductase;AT5G45180.1:flavin-containing monooxygenase family protein / FMO family protein;AT1G62560.1:FMO GS-OX3 (FLAVIN-MONOOXYGENASE GLUCOSINOLATE S-OXYGENASE 3); 3-methylthiopropyl glucosinolate S-oxygenase/ 4-methylthiopropyl glucosi…	210	TCGGTCTTTACAGGGAATGC	CTTCCCCAGATGATTGCTTC
HP014679	787	nd	nd				nd	nd	nd
HP014700	784	nd	nd				nd	nd	nd
HP014873	764	nd	nd				nd	nd	nd
HP015129	731	No	Yes			AT1G33520.1:MOS2 (modifier of snc1, 2); RNA binding / nucleic acid binding / protein binding;AT4G25020.1:KOW domain-containing protein / D111/G-patch domain-containing protein;AT1G55460.1:Kin17 DNA-binding protein-related	200	AAAACCGTATGCGATTGTGG	GCATGAGTCGGGTAGCAATC
HP015253	715	nd	nd				nd	nd	nd
HP015564	650	No	No			AT5G03280.1:EIN2 (ETHYLENE INSENSITIVE 2); transporter	199	CGTCGGGTTGTTTGATTTTC	CGACATCGATTCAGATCCAC
HP015804	547	nd	nd				nd	nd	nd
HP016054	429	Yes	No			AT3G48090.2:EDS1 (enhanced disease susceptibility 1); lipase/ signal transducer/ triacylglycerol lipase;AT3G48090.1:EDS1 (enhanced disease susceptibility 1); lipase/ signal transducer/ triacylglycerol lipase;AT3G48080.1:lipase class 3 family protein / disease resistance protein-related;AT3G52430.1:PAD4 (PHYTOALEXIN DEFICIENT 4); lipase/ protein binding / triacylglycerol lipase	182	AGCTCCAAAACGAGCATGAG	GTACTCCACAATGGCATCTCC
HP016068	424	Yes	Yes			AT1G21760.1:FBP7 (F-BOX PROTEIN 7)	178	TGGGGTACATTCTTGGAGTTG	CAACCGGGCACGTAATAATC
HP016215	385	No	Yes				202	TGCCAGCATCTGTTAAGGAG	TCCACGCTCATTTTCAAGAAC
HP016569	314	nd	nd	IPR001938:Thaumatin, pathogenesis-related;IPR001938:Thaumatin, pathogenesis-related;IPR001938:Thaumatin, pathogenesis-related;			nd	nd	nd
HP016648	301	Yes	Yes				131	GCATATTCACCCAGAAAGTCG	AGGATGTTCAGCGGCATAAG
HP016763	288	nd	nd				nd	nd	nd
HP017001	262	nd	nd				nd	nd	nd
HP017170	244	Yes	Yes	IPR004265:Plant disease resistance response protein;IPR004265:Plant disease resistance response protein;IPR004265:Plant disease resistance response protein;		AT2G39430.1:disease resistance-responsive protein-related / dirigent protein-related;AT1G07730.2:disease resistance-responsive family protein;AT2G28670.2:disease resistance-responsive family protein / fibroin-related;AT2G28670.1:disease resistance-responsive family protein / fibroin-related;AT3G55230.1:disease resistance-responsive family protein	142	GCACCGGAAAGTATGTGAATG	TTACAAACCAACCCCACAAAC
HP017249	237	nd	nd			AT4G23690.1:disease resistance-responsive family protein / dirigent family protein;AT1G64160.1:disease resistance-responsive family protein / dirigent family protein;AT4G11190.1:disease resistance-responsive family protein / dirigent family protein	nd	nd	nd
HP017366	229	Yes	No			AT1G07730.2:disease resistance-responsive family protein;AT2G39430.1:disease resistance-responsive protein-related / dirigent protein-related;AT2G28670.2:disease resistance-responsive family protein / fibroin-related;AT2G28670.1:disease resistance-responsive family protein / fibroin-related;AT3G55230.1:disease resistance-responsive family protein	142	GCACCGGAAAGTATGTGAATG	TTACAAACCAACCCCACAAAC
HP017805	198	Yes	Yes			AT2G39430.1:disease resistance-responsive protein-related / dirigent protein-related;AT1G07730.2:disease resistance-responsive family protein;AT2G28670.2:disease resistance-responsive family protein / fibroin-related;AT2G28670.1:disease resistance-responsive family protein / fibroin-related;AT3G55230.1:disease resistance-responsive family protein	135	GCACCGGAAAGTATGTGAATG	CAACCCCCACAAACTATTAAGC
HP017958	188	nd	nd				nd	nd	nd
HP018629	148	nd	nd				nd	nd	nd
HP020204	957	nd	nd	IPR001471:Pathogenesis-related transcriptional factor and ERF, DNA-binding;IPR001471:Pathogenesis-related transcriptional factor and ERF, DNA-binding;IPR001471; Molecular Function: transcription factor activity (GO:0003700), Cellular Component: nucleus (GO:0005634), Biological Process: regulation of transcription, DNA-dependent (GO:0006355);IPR001471:Pathogenesis-related transcriptional factor an…	Molecular Function: transcription factor activity (GO:0003700), Cellular Component: nucleus (GO:0005634), Biological Process: regulation of transcription, DNA-dependent (GO:0006355)	AT4G13040.3:AP2 domain-containing transcription factor family protein;AT4G13040.1:AP2 domain-containing transcription factor family protein;AT4G13040.2:AP2 domain-containing transcription factor family protein	nd	nd	nd
HP020312	909	Yes	Yes	IPR013083:Zinc finger, RING/FYVE/PHD-type;IPR013083:Zinc finger, RING/FYVE/PHD-type;IPR001841; Molecular Function: protein binding (GO:0005515), Molecular Function: zinc ion binding (GO:0008270);IPR013083:Zinc finger, RING/FYVE/PHD-type; IPR001841:Zinc finger, RING-type;	Molecular Function: protein binding (GO:0005515), Molecular Function: zinc ion binding (GO:0008270)	AT1G47570.1:zinc finger (C3HC4-type RING finger) family protein;AT1G47570.2:zinc finger (C3HC4-type RING finger) family protein;AT3G58720.1:zinc finger (C3HC4-type RING finger) family protein;AT1G18660.1:zinc finger (C3HC4-type RING finger) family protein;AT1G18660.3:zinc finger (C3HC4-type RING finger) family protein	196	GTTCTTTGTCCCCATTGCAG	GCCTCTTGCCTCTAGGCTTC
HP020317	908	Yes	Yes	IPR002921:Lipase, class 3;IPR002921; Molecular Function: triacylglycerol lipase activity (GO:0004806), Biological Process: lipid metabolic process (GO:0006629);IPR002921:Lipase, class 3;IPR002921:Lipase, class 3;	Molecular Function: triacylglycerol lipase activity (GO:0004806), Biological Process: lipid metabolic process (GO:0006629)	AT3G48090.1:EDS1 (enhanced disease susceptibility 1); lipase/ signal transducer/ triacylglycerol lipase;AT3G48080.1:lipase class 3 family protein / disease resistance protein-related;AT3G48090.2:EDS1 (enhanced disease susceptibility 1); lipase/ signal transducer/ triacylglycerol lipase;AT3G52430.1:PAD4 (PHYTOALEXIN DEFICIENT 4); lipase/ protein binding / triacylglycerol lipase;AT3G07400.1:lipase …	208	GCCAAAGTCAACGGACTAGC	CACAACCGATTTGAATTTCG
HP020557	871	Yes	Yes	IPR011990:Tetratricopeptide-like helical;IPR011990:Tetratricopeptide-like helical;IPR011990; Molecular Function: binding (GO:0005488);IPR011990:Tetratricopeptide-like helical; IPR013026:Tetratricopeptide region;	Molecular Function: binding (GO:0005488)	AT4G10840.1:kinesin light chain-related;AT4G10840.1:kinesin light chain-related;AT4G10840.2:kinesin light chain-related;AT4G10840.2:kinesin light chain-related;AT1G27500.1:kinesin light chain-related	202	CCCCGATCTAGGTCCTTTTC	CTCCTCAAACCTCCCCAAAC
HP020625	864	Yes	No	IPR002182:NB-ARC;IPR002182:NB-ARC;IPR002182; Molecular Function: ATP binding (GO:0005524), Biological Process: apoptosis (GO:0006915);IPR002182:NB-ARC;	Molecular Function: ATP binding (GO:0005524), Biological Process: apoptosis (GO:0006915)	AT4G27190.1:disease resistance protein (NBS-LRR class), putative;AT1G12290.1:disease resistance protein (CC-NBS-LRR class), putative;AT1G12210.1:RFL1 (RPS5-like 1); ATP binding / protein binding;AT5G43740.2:disease resistance protein (CC-NBS-LRR class), putative;AT5G43740.1:disease resistance protein (CC-NBS-LRR class), putative	197	TGATAACCATTCACGCTTCG	TCCATGTTGAGGTTTGTTGC
HP020830	846	nd	nd			AT1G68552.1:CPuORF53 (Conserved peptide upstream open reading frame 53);AT1G25472.1:CPuORF54 (Conserved peptide upstream open reading frame 54)	nd	nd	nd
HP021007	834	nd	nd			AT1G68552.1:CPuORF53 (Conserved peptide upstream open reading frame 53);AT1G25472.1:CPuORF54 (Conserved peptide upstream open reading frame 54)	nd	nd	nd
HP021352	811	Yes	Yes	IPR006553:Leucine-rich repeat, cysteine-containing subtype;IPR006553:Leucine-rich repeat, cysteine-containing subtype;IPR006553:Leucine-rich repeat, cysteine-containing subtype;		AT3G62980.1:TIR1 (TRANSPORT INHIBITOR RESPONSE 1); auxin binding / protein binding / ubiquitin-protein ligase;AT3G26810.1:AFB2 (AUXIN SIGNALING F-BOX 2); auxin binding / ubiquitin-protein ligase;AT5G49980.1:AFB5 (Auxin F-Box protein 5); ubiquitin-protein ligase;AT1G12820.1:AFB3 (AUXIN SIGNALING F-BOX 3); auxin binding / ubiquitin-protein ligase;AT4G03190.1:GRH1 (GRR1-LIKE PROTEIN 1); auxin bindin…	203	AATGAACCCGAGTGAACCAG	CCATCCCCAAATCACTATCG
HP021482	805	No	Yes			AT2G39940.1:COI1 (CORONATINE INSENSITIVE 1); protein binding / ubiquitin-protein ligase;AT4G03190.1:GRH1 (GRR1-LIKE PROTEIN 1); auxin binding / protein binding / ubiquitin-protein ligase;AT3G62980.1:TIR1 (TRANSPORT INHIBITOR RESPONSE 1); auxin binding / protein binding / ubiquitin-protein ligase;AT1G12820.1:AFB3 (AUXIN SIGNALING F-BOX 3); auxin binding / ubiquitin-protein ligase;AT3G26810.1:AFB2 …	202	TACTGAGGCGGTTTCCATTC	TCACGTGCCAACAATTCAAG
HP021545	802	Yes	No			AT2G39940.1:COI1 (CORONATINE INSENSITIVE 1); protein binding / ubiquitin-protein ligase;AT3G62980.1:TIR1 (TRANSPORT INHIBITOR RESPONSE 1); auxin binding / protein binding / ubiquitin-protein ligase;AT4G03190.1:GRH1 (GRR1-LIKE PROTEIN 1); auxin binding / protein binding / ubiquitin-protein ligase;AT1G12820.1:AFB3 (AUXIN SIGNALING F-BOX 3); auxin binding / ubiquitin-protein ligase;AT3G26810.1:AFB2 …	202	TATTGAGGCGGTTTCCATTC	TCACGTGCCAACAATTCAAG
HP021629	798	Yes	No	IPR002182:NB-ARC;IPR002182:NB-ARC;IPR002182; Molecular Function: ATP binding (GO:0005524), Biological Process: apoptosis (GO:0006915);IPR002182:NB-ARC;	Molecular Function: ATP binding (GO:0005524), Biological Process: apoptosis (GO:0006915)	AT4G33300.2:ADR1-L1 (ADR1-like 1); ATP binding / protein binding;AT4G33300.1:ADR1-L1 (ADR1-like 1); ATP binding / protein binding;AT5G66900.1:disease resistance protein (CC-NBS-LRR class), putative;AT5G66910.1:disease resistance protein (CC-NBS-LRR class), putative;AT1G33560.1:ADR1 (ACTIVATED DISEASE RESISTANCE 1); kinase	223	GAGGGCCTTGGTTACTATTGC	GTTCTCCACTCGACCTCACC
HP021975	783	Yes	No	IPR002528:Multi antimicrobial extrusion protein MatE;IPR002528; Biological Process: multidrug transport (GO:0006855), Molecular Function: drug transporter activity (GO:0015238), Molecular Function: antiporter activity (GO:0015297), Cellular Component: membrane (GO:0016020);IPR002528:Multi antimicrobial extrusion protein MatE;IPR002528:Multi antimicrobial extrusion protein MatE;	Biological Process: multidrug transport (GO:0006855), Molecular Function: drug transporter activity (GO:0015238), Molecular Function: antiporter activity (GO:0015297), Cellular Component: membrane (GO:0016020)	AT2G21340.1:antiporter/ drug transporter;AT4G39030.1:EDS5 (ENHANCED DISEASE SUSCEPTIBILITY 5); antiporter/ multidrug efflux pump/ transporter;AT2G21340.2:antiporter/ drug transporter;AT1G51340.1:MATE efflux family protein;AT1G51340.2:MATE efflux family protein	198	AAATGGCGGGAATAGAGGAG	AATCACAAAGCACCGTACCC
HP021990	783	Yes	Yes			AT1G33520.1:MOS2 (modifier of snc1, 2); RNA binding / nucleic acid binding / protein binding;AT4G25020.1:KOW domain-containing protein / D111/G-patch domain-containing protein;AT1G55460.1:Kin17 DNA-binding protein-related	206	GTTGTAGGGCCGACTACGTG	TGTGTATCCGCATCACGAAC
HP022037	781	Yes	No	IPR002182:NB-ARC;IPR002182:NB-ARC;IPR002182; Molecular Function: ATP binding (GO:0005524), Biological Process: apoptosis (GO:0006915);IPR002182:NB-ARC;	Molecular Function: ATP binding (GO:0005524), Biological Process: apoptosis (GO:0006915)	AT1G12280.1:disease resistance protein (CC-NBS-LRR class), putative;AT5G47250.1:disease resistance protein (CC-NBS-LRR class), putative;AT1G15890.1:disease resistance protein (CC-NBS-LRR class), putative;AT5G05400.1:disease resistance protein (CC-NBS-LRR class), putative;AT4G27220.1:disease resistance protein (NBS-LRR class), putative	195	ATTCCTGAAGGAGCCAAAGG	TACAGCTTTGTGAGCCATGC
HP022220	772	Yes	Yes	IPR002921:Lipase, class 3;IPR002921; Molecular Function: triacylglycerol lipase activity (GO:0004806), Biological Process: lipid metabolic process (GO:0006629);IPR002921:Lipase, class 3;IPR002921:Lipase, class 3;	Molecular Function: triacylglycerol lipase activity (GO:0004806), Biological Process: lipid metabolic process (GO:0006629)	AT3G48090.1:EDS1 (enhanced disease susceptibility 1); lipase/ signal transducer/ triacylglycerol lipase;AT3G48080.1:lipase class 3 family protein / disease resistance protein-related;AT3G48090.2:EDS1 (enhanced disease susceptibility 1); lipase/ signal transducer/ triacylglycerol lipase;AT3G52430.1:PAD4 (PHYTOALEXIN DEFICIENT 4); lipase/ protein binding / triacylglycerol lipase;AT3G07400.1:lipase …	201	AAATGGGCGGGTCATTTTAC	ATGGGCTGGTTCAGTTCTTG
HP022275	770	Yes	Yes	IPR013083:Zinc finger, RING/FYVE/PHD-type;IPR013083:Zinc finger, RING/FYVE/PHD-type;IPR001841; Molecular Function: protein binding (GO:0005515), Molecular Function: zinc ion binding (GO:0008270);IPR013083:Zinc finger, RING/FYVE/PHD-type; IPR001841:Zinc finger, RING-type;	Molecular Function: protein binding (GO:0005515), Molecular Function: zinc ion binding (GO:0008270)	AT1G47570.2:zinc finger (C3HC4-type RING finger) family protein;AT1G47570.1:zinc finger (C3HC4-type RING finger) family protein;AT3G58720.1:zinc finger (C3HC4-type RING finger) family protein	196	GTTCTTTGTCCCCATTGCAG	GCCTCTTGCCTCTAGGCTTC
HP022283	770	No	No			AT3G62980.1:TIR1 (TRANSPORT INHIBITOR RESPONSE 1); auxin binding / protein binding / ubiquitin-protein ligase;AT3G26810.1:AFB2 (AUXIN SIGNALING F-BOX 2); auxin binding / ubiquitin-protein ligase;AT4G03190.1:GRH1 (GRR1-LIKE PROTEIN 1); auxin binding / protein binding / ubiquitin-protein ligase;AT1G12820.1:AFB3 (AUXIN SIGNALING F-BOX 3); auxin binding / ubiquitin-protein ligase;AT5G49980.1:AFB5 (Au…	208	ACCTGAGTTGTGCAGCATTG	AAACCAGACTCGGTCACACC
HP022395	765	Yes	No			AT3G14470.1:disease resistance protein (NBS-LRR class), putative;AT3G46710.1:disease resistance protein (CC-NBS-LRR class), putative;AT3G46530.1:RPP13 (RECOGNITION OF PERONOSPORA PARASITICA 13); ATP binding	201	GCTTTGGCTTTCAAGCATTC	AAGAACAGCCTGGATCTCCTC
HP022821	747	?	?	IPR004263:Exostosin-like;IPR004263; Cellular Component: membrane (GO:0016020);IPR004263:Exostosin-like;IPR004263:Exostosin-like;	Cellular Component: membrane (GO:0016020)	AT5G03795.1:LOCATED IN membrane; EXPRESSED IN embryo, sepal, flower; EXPRESSED DURING C globular stage, petal differentiation and expansion stage; CONTAINS InterPro DOMAIN/s Exostosin-like (InterPro:IPR004263); BEST Arabidopsis thaliana protein match is exostosin family protein (TAIR:AT3G07620.1); Has 866 Blast hits to 860 proteins in 87 species Archae - 0; Bacteria - 9; Metazoa - 265; Fungi - 4;…	206	CTTCTTTTCCGGTGGTGTTC	AACCCATGTACAACGCTTCC
HP023183	732	Yes	Yes			AT5G11850.1:protein kinase family protein;AT1G73660.1:protein kinase family protein;AT1G08720.1:EDR1 (ENHANCED DISEASE RESISTANCE 1); MAP kinase kinase kinase/ kinase/ protein serine/threonine/tyrosine kinase;AT1G18160.1:protein kinase family protein;AT5G03730.1:CTR1 (CONSTITUTIVE TRIPLE RESPONSE 1); kinase/ protein binding / protein serine/threonine kinase/ protein serine/threonine/tyrosine kina…	206	ACCCCCTTTCAACCTTCATC	AAATCAACGTCTCCGATTGC
HP023352	726	Yes	Yes	IPR005821:Ion transport;IPR005821:Ion transport;IPR005821; Molecular Function: ion channel activity (GO:0005216), Biological Process: ion transport (GO:0006811), Cellular Component: membrane (GO:0016020);IPR005821:Ion transport;	Molecular Function: ion channel activity (GO:0005216), Biological Process: ion transport (GO:0006811), Cellular Component: membrane (GO:0016020)	AT4G03560.1:ATTPC1 (TWO-PORE CHANNEL 1); calcium channel/ voltage-gated calcium channel;AT4G03560.1:ATTPC1 (TWO-PORE CHANNEL 1); calcium channel/ voltage-gated calcium channel	212	TTCCCCAATGGTATGGTGAC	TCCTCAGGGCATTCAAGTTC
HP023594	717	nd	nd				nd	nd	nd
HP023657	714	Yes	No			AT1G19250.1:FMO1 (FLAVIN-DEPENDENT MONOOXYGENASE 1); FAD binding / NADP or NADPH binding / electron carrier/ flavin-containing monooxygenase/ monooxygenase/ oxidoreductase;AT5G45180.1:flavin-containing monooxygenase family protein / FMO family protein;AT5G61290.1:flavin-containing monooxygenase family protein / FMO family protein;AT1G62560.1:FMO GS-OX3 (FLAVIN-MONOOXYGENASE GLUCOSINOLATE S-OXYGEN…	210	TCGGTCTTTACAGGGAATGC	CTTCCCCAGATGATTGCTTC
HP023826	707	No	No			AT3G14470.1:disease resistance protein (NBS-LRR class), putative;AT3G46710.1:disease resistance protein (CC-NBS-LRR class), putative;AT3G46530.1:RPP13 (RECOGNITION OF PERONOSPORA PARASITICA 13); ATP binding	208	GGAGATCCAGGCTGTTCTTG	CCCCAAGGGCTTGTATTTG
HP024190	689	Yes	No			AT3G62980.1:TIR1 (TRANSPORT INHIBITOR RESPONSE 1); auxin binding / protein binding / ubiquitin-protein ligase;AT4G03190.1:GRH1 (GRR1-LIKE PROTEIN 1); auxin binding / protein binding / ubiquitin-protein ligase;AT3G26810.1:AFB2 (AUXIN SIGNALING F-BOX 2); auxin binding / ubiquitin-protein ligase;AT1G12820.1:AFB3 (AUXIN SIGNALING F-BOX 3); auxin binding / ubiquitin-protein ligase;AT5G49980.1:AFB5 (Au…	194	TCTTTCGGGTTTATGGGATG	CAACCGCTTCTAGACCCTTG
HP024392	679	Yes	Yes	IPR014710:RmlC-like jelly roll fold;IPR014710:RmlC-like jelly roll fold;IPR006045; Molecular Function: nutrient reservoir activity (GO:0045735);IPR014710:RmlC-like jelly roll fold; IPR006045:Cupin 1;	Molecular Function: nutrient reservoir activity (GO:0045735)	AT2G18540.1:cupin family protein;AT4G36700.1:cupin family protein;AT2G28490.1:cupin family protein;AT1G07750.1:cupin family protein;AT2G28680.1:cupin family protein	186	GAATTGCAATGGGTGGAGTC	CTCGGACACACCACATGAAC
HP024502	673	nd	nd	IPR001471:Pathogenesis-related transcriptional factor and ERF, DNA-binding;IPR001471:Pathogenesis-related transcriptional factor and ERF, DNA-binding;IPR001471; Molecular Function: transcription factor activity (GO:0003700), Cellular Component: nucleus (GO:0005634), Biological Process: regulation of transcription, DNA-dependent (GO:0006355);IPR001471:Pathogenesis-related transcriptional factor an…	Molecular Function: transcription factor activity (GO:0003700), Cellular Component: nucleus (GO:0005634), Biological Process: regulation of transcription, DNA-dependent (GO:0006355)	AT1G77200.1:AP2 domain-containing transcription factor TINY, putative;AT5G11590.1:TINY2 (TINY2); DNA binding / transcription factor;AT5G25810.1:tny (TINY); DNA binding / transcription factor;AT4G32800.1:AP2 domain-containing transcription factor TINY, putative;AT2G25820.1:transcription factor	nd	nd	nd
HP024661	661	Yes	Yes	IPR004263:Exostosin-like;IPR004263; Cellular Component: membrane (GO:0016020);IPR004263:Exostosin-like;IPR004263:Exostosin-like;	Cellular Component: membrane (GO:0016020)	AT3G42180.1:catalytic/ transferase, transferring glycosyl groups;AT3G42180.1:catalytic/ transferase, transferring glycosyl groups;AT3G07620.1:exostosin family protein;AT3G07620.1:exostosin family protein;AT5G03795.1:LOCATED IN membrane; EXPRESSED IN embryo, sepal, flower; EXPRESSED DURING C globular stage, petal differentiation and expansion stage; CONTAINS InterPro DOMAIN/s Exostosin-like (Inter…	214	GAAGGACGGTGTCAAGATCC	ATTGAAAACTTGCGCCAATC
HP025196	615	No	Yes			AT4G11650.1:ATOSM34 (osmotin 34)	224	GCCCGCATATGGACATTAAC	TCGCTTCACAATGGATCTTG
HP025202	614	nd	nd				nd	nd	nd
HP025438	591	nd	nd			AT4G33410.1:signal peptide peptidase family protein;AT4G33410.1:signal peptide peptidase family protein;AT4G33410.1:signal peptide peptidase family protein	nd	nd	nd
HP025647	568	No	No	IPR003854:Gibberellin regulated protein;IPR003854:Gibberellin regulated protein;IPR003854:Gibberellin regulated protein;		AT1G75750.1:GASA1 (GAST1 PROTEIN HOMOLOG 1);AT1G75750.1:GASA1 (GAST1 PROTEIN HOMOLOG 1);AT4G09600.1:GASA3 (GAST1 PROTEIN HOMOLOG 3);AT4G09600.1:GASA3 (GAST1 PROTEIN HOMOLOG 3);AT4G09610.1:GASA2 (GAST1 PROTEIN HOMOLOG 2)	211	GCTTCTCCTTGCTCATGCTC	TAACATGGGCAAACCTGTTG
HP026351	476	Yes	Yes	IPR014710:RmlC-like jelly roll fold;IPR014710:RmlC-like jelly roll fold;IPR006045; Molecular Function: nutrient reservoir activity (GO:0045735);IPR014710:RmlC-like jelly roll fold; IPR006045:Cupin 1;	Molecular Function: nutrient reservoir activity (GO:0045735)	AT4G36700.1:cupin family protein;AT2G18540.1:cupin family protein;AT2G28490.1:cupin family protein;AT3G22640.1:PAP85; nutrient reservoir	199	GTTCAGCATCGGTCTTCCAG	TCCCTTTCCCTAGCTTCCTC
HP026407	468	No	No			AT1G21760.1:FBP7 (F-BOX PROTEIN 7)	200	TAACACCCGGATGGATCTTC	CTGAAGTATCCGCCTCTTCG
HP026602	441	nd	nd				nd	nd	nd
HP026658	436	nd	nd				nd	nd	nd
HP027120	393	Yes	No			AT5G66900.1:disease resistance protein (CC-NBS-LRR class), putative;AT4G33300.2:ADR1-L1 (ADR1-like 1); ATP binding / protein binding;AT4G33300.1:ADR1-L1 (ADR1-like 1); ATP binding / protein binding;AT5G66910.1:disease resistance protein (CC-NBS-LRR class), putative;AT5G66910.1:disease resistance protein (CC-NBS-LRR class), putative	211	TCGATTGGAAGTTTGCATAGTC	CCATCCACAAATACGACGTG
HP027268	382	No	Yes			AT1G21760.1:FBP7 (F-BOX PROTEIN 7)	181	GGACGATTCTTGGAGTTGTTG	CAACCGGGCACGTAATAATC
HP027724	349	Yes	Yes			AT3G14470.1:disease resistance protein (NBS-LRR class), putative;AT3G14460.1:disease resistance protein (NBS-LRR class), putative;AT1G12220.1:RPS5 (RESISTANT TO P. SYRINGAE 5); nucleotide binding;AT5G63020.1:disease resistance protein (CC-NBS-LRR class), putative	203	CTGCCAGTTTGAAGCAGTTG	TTCATTAGGCGCATGTTTTG
HP028677	299	Yes	No				225	TGATGAGAAGCCACCTGTTG	AAACCGGTTACAATGACAACG
HP028710	298	nd	nd			AT2G47520.1:AP2 domain-containing transcription factor, putative	nd	nd	nd
HP029187	283	nd	nd				nd	nd	nd
HP029300	279	No	No			AT2G39940.1:COI1 (CORONATINE INSENSITIVE 1); protein binding / ubiquitin-protein ligase	198	ATTTTCCGCCTTCGGTTATC	ACACGCTGGATAGTCGTTCC
HP029364	276	nd	nd				nd	nd	nd
HP029521	272	Yes	Yes			AT2G15320.1:leucine-rich repeat family protein;AT2G15320.1:leucine-rich repeat family protein;AT5G58300.2:leucine-rich repeat transmembrane protein kinase, putative;AT5G66330.1:leucine-rich repeat family protein;AT5G66330.1:leucine-rich repeat family protein	199	TTTTTCTTGCCATCACTCCAG	TCGGTCCATGTAGCTTGTTG
HP029565	270	nd	nd				nd	nd	nd
HP029831	263	nd	nd	IPR000916:Bet v I allergen;IPR000916; Biological Process: defense response (GO:0006952), Biological Process: response to biotic stimulus (GO:0009607);IPR000916:Bet v I allergen;IPR000916:Bet v I allergen;	Biological Process: defense response (GO:0006952), Biological Process: response to biotic stimulus (GO:0009607)	AT1G70830.5:MLP28 (MLP-LIKE PROTEIN 28);AT1G70830.4:MLP28 (MLP-LIKE PROTEIN 28);AT1G70830.4:MLP28 (MLP-LIKE PROTEIN 28);AT1G70830.3:MLP28 (MLP-LIKE PROTEIN 28);AT1G70830.1:MLP28 (MLP-LIKE PROTEIN 28)	nd	nd	nd
HP029982	259	nd	nd				nd	nd	nd
HP030030	258	nd	nd				nd	nd	nd
HP030129	255	nd	nd				nd	nd	nd
HP030347	250	No	No			AT2G39430.1:disease resistance-responsive protein-related / dirigent protein-related;AT1G07730.2:disease resistance-responsive family protein;AT2G28670.2:disease resistance-responsive family protein / fibroin-related;AT2G28670.1:disease resistance-responsive family protein / fibroin-related;AT3G55230.1:disease resistance-responsive family protein	157	CAGCTGGTCGGTTGTATGG	CAACCCCCACAAACTATTAAGC
HP030351	249	nd	nd				nd	nd	nd
HP030589	244	Yes	Yes			AT1G07730.2:disease resistance-responsive family protein;AT2G28670.2:disease resistance-responsive family protein / fibroin-related;AT2G28670.1:disease resistance-responsive family protein / fibroin-related;AT2G39430.1:disease resistance-responsive protein-related / dirigent protein-related;AT3G55230.1:disease resistance-responsive family protein	142	GCACCGGAAAGTATGTGAATG	TTACAAACCAACCCCACAAAC
HP030756	240	nd	nd				nd	nd	nd
HP031249	229	nd	nd			AT1G53910.3:RAP2.12; DNA binding / transcription factor;AT1G53910.2:RAP2.12; DNA binding / transcription factor;AT1G53910.1:RAP2.12; DNA binding / transcription factor	nd	nd	nd
HP031351	227	No	Yes			AT2G39430.1:disease resistance-responsive protein-related / dirigent protein-related;AT1G07730.2:disease resistance-responsive family protein;AT2G28670.2:disease resistance-responsive family protein / fibroin-related;AT2G28670.1:disease resistance-responsive family protein / fibroin-related;AT3G55230.1:disease resistance-responsive family protein	140	GCACCGGAAAGTATGTGAATG	AAACCAACCCCCACAAAAC
HP031408	225	No	Yes			AT1G07730.2:disease resistance-responsive family protein;AT2G39430.1:disease resistance-responsive protein-related / dirigent protein-related;AT2G28670.2:disease resistance-responsive family protein / fibroin-related;AT2G28670.1:disease resistance-responsive family protein / fibroin-related;AT3G55230.1:disease resistance-responsive family protein	141	GCACCGGAAAGTATGTGAATG	AAACCAAACCCCCACAAAAC
HP031425	225	nd	nd				nd	nd	nd
HP031629	220	nd	nd				nd	nd	nd
HP031658	220	nd	nd				nd	nd	nd
HP031683	219	nd	nd				nd	nd	nd
HP032060	212	nd	nd				nd	nd	nd
HP032293	207	nd	nd			AT5G59845.1:gibberellin-regulated family protein;AT1G10588.2:Encodes a Gibberellin-regulated GASA/GAST/Snakin family protein;AT1G10588.1:Encodes a Gibberellin-regulated GASA/GAST/Snakin family protein;AT2G39540.1:gibberellin-regulated family protein	nd	nd	nd
HP032768	198	No	No			AT4G39030.1:EDS5 (ENHANCED DISEASE SUSCEPTIBILITY 5); antiporter/ multidrug efflux pump/ transporter;AT2G21340.1:antiporter/ drug transporter;AT2G21340.2:antiporter/ drug transporter;AT1G51340.1:MATE efflux family protein;AT1G51340.2:MATE efflux family protein	160	ATTTGGGATCAGTTGGTTGG	AATCACAAAGCACCGTACCC
HP032881	196	nd	nd			AT2G39540.1:gibberellin-regulated family protein;AT1G10588.2:Encodes a Gibberellin-regulated GASA/GAST/Snakin family protein;AT1G10588.1:Encodes a Gibberellin-regulated GASA/GAST/Snakin family protein;AT5G59845.1:gibberellin-regulated family protein;AT2G14900.1:gibberellin-regulated family protein	nd	nd	nd
HP033277	190	nd	nd				nd	nd	nd
HP034180	178	nd	nd				nd	nd	nd
HP035310	161	nd	nd				nd	nd	nd
