# Supplementary material for: Transcriptomic analysis of the interaction between Helianthus annuus and its obligate parasite Plasmopara halstedii shows single nucleotide polymorphisms in CRN sequences
Source: BMC Genomics. 2011 Oct 11;12:498. doi: 10.1186/1471-2164-12-498 (PMC3204308; doi:10.1186/1471-2164-12-498)
Supplement: Additional file 7 — 22 specific Helianthus annuus clusters sequences identified by PCR. In fasta format. [file 1471-2164-12-498-S7.TXT]

>HP004279
TGTTTTAATAGCAGCACAAGCTGACGAAGCTCAAGGCCTCCCACCTATTA
CTGCTGCGGTTAACATCAGCGGCATTGTAACTTGTTCTGTGAATGGCAGT
GCTAATGCCCCTCCCTTCGCAAATGCTCTAGTCGAATTATCTTGTGGCGG
AAATGTGATAGCCTCAGCCGTAACAAATGCGCAGGGAGTATTCAACATCA
CTGTCAATCCACTTCGAGTTACTCTCAACAACCTTTTATCATCCTGTAGG
ATTATTGTTGCTACACCACTCTCGAATTGTAACGCGACCCTACCTACAGC
TGGAACTCTTCAATCAGCGCTACAAGTCGCGGGGACCTTCATTCGTGGGA
TACTCAACAATGTGAATTTAGTCCCAATACGATTTCGAATTGTTGTTTGA
TTCCAAATTACTAATCTGCAATGTTTGAATAAAGTTAGAAGTTGATCTCT
ATATAATAATATCAACTTTCTATACTGTATCAATAAAAAGAATATTGATC
TCTAGAAAAAAAGGAAAACGCCTCGCCACTACTGCG

>HP004696
GGCCTTATGGCCCGAATGCGGGGGAAGACACCTATGTCCTTAATCGTCTA
CAGGTGTTTTCACTTGTGCAGGGAATAATAGAGCCAGCATTCGCTAAACA
TCGTGTGCCGACGAAGCCGTGTTTTTGCCTTCAGCTTCCGGAGTCGTACC
AACACATATCGTCACCGCCCAAATCCATCACCAGTTTGCCGCCTCCGGCG
AAAAGGAGAGGGAAATGCACCACTGCCGCCGATCTTTTGGACATAGTCAA
AGATGTCGAGACCGCCATCTCGGGTAGAAAAGGTCGGCCCGGTACTGCAG
CGGGTGATGTGGCATTCCCGAAAGGTAAAGAAAACCTTGCGTCGGTCCTT
AAACGGTACAAACGGCGGTTGCTAGCCGCGGCTCCTGATGGGCTTAGCCG
GAGCCCATAGGTTCCAGGCTTCTTTGGTCACTATTTAAGTGAATATTTCG
TCGGGTTGTTTGATTTTCATTAACAACCCGAACTTTCACTCTTTTTTAGC
TTCTGGGTTCTATGTTTTGTGTTCTTCGGTTACATCGCGGCTAAGGTGAT
GGTGATGATGACACGGATGATTGGATCGGAAGAAAAATAAGCGTTTGAAG
TAGAACGATGGAACTTTTTTTAGTGGATCTGAATCGATGTCGTTATGTTG
TGTAAATATTTTTATGCTGGCGACGAGATGGTCTACTATCGAGATGAATG
ATCGTTGTGTTTTGTTTGTTTTTTCGCACATAGATACATATATGAACTGA
ATCAAATGTTTTGGTATTGTTTTTTATTAATATTTAC

>HP007093
GTGAGGAAGCTGCTAGGCCTATGATGTGAGCGAGAAGGATCGTGGGGGAT
AAGGCTAAGTTACCTTCCGGGATGTCCCCGTGACCCTGAATTGTCAAAAG
GTTAACGTGAAACTGAACAAAAAGACTACTGCTGACTGTAATGGTTCATT
CGGGTACTTTGAACCGAAGCCTCAAGTTAACGTTCCTGCAACTGTTGAGG
ATATGGGTGTGAAACAGTTTAGTCCGTTAAACGGTTCTGGGGTTTTTAAT
TTAAGTTCTGATCAGGGGAGCAACTCGTTTGGTTGTTCCGCTGAATTCGG
TTGGGATCACTGCGCAACAACTCCCGAAATCACGTCTGTTTTCTCCGAGA
GTGATGATGTCAGCTTTATGGCTAACATGAATCCTGCAAAGAAACTGAAA
CAAGACCCTGTAAACATGGTTTCTGCTGATGAACCACTGTTTCAGATGCC
GATTTTCGAAGAGAGCTGGGATGCTTCTTCGGTTGATGCGTTTCTGAATG
CGGATGCTACTCAAGATGGTGGAAATGAGGTGGATCTTTGGAGCTTCAGT
GATCTTCCCGCCATCTTGGATGGATCGTTCTAAGCTATTGTTTGGTAACG
ATGGGCGGACAAATAAGCATGGTGTGTCGATTTCGTTCGGTTATATGCAG
AGTATATAGCTTAACAATCAACTATGTTATGATTGTAAGATCTTTATTTT
TATTTTGTGTTAGTTATGTTTGTATGGATGATAATATTTTGAAAACTAAA
TGTTGCTTTTTGTTTCTCTTTATGGACTTCAGATTGTTTGAACCAACTGT
TAAAAAACTTTAAAGTGGTG

>HP008444
ATTTTCAGAAAGCACCAAGGAGCAATAAGTCGTGGCCCGAGAAGATAAAG
TTCGATTATGGCCCTTCGTGCCGAAAGGAGACGAGTAGACATACTAGTAT
CTACAAGAACAAACCGTCCGTTGCAAGCGAGAACGGAATCCTCCACGAGG
TTGATTCCAAAGATTTCCCGGATCTTCAAGACATCAATGTTGCCGTTTCG
TTCTTCAACATAACTCGGGGATCAATGGCAGGACCCTTTTACAACACCAA
GGCCACACAGGTTCTGATGATTCTGAATGGTGTCGGTCGGTTCGAAATGG
CGTGCCCGCACTTGTCCGAGCAAACCACCCGCACCCACACCGGTGAAATT
AACCCGCGTTACGAGCAAGTGAGCTCGGAGCTGAGACATGGAACGGTAGT
TGTAATTCCGGTAGGTCATCCAGTGGTAATTGAAGCATCCGGTGAGCAGA
ATCTTGAAGTGATCGGTTTTGGGTTGAATTCGGATGAGAACGAGTGGTTC
CCGCTTGCGGGGCGGGAGAATGTGTTGAGTCGGTGGGAAGATGAGGCGTT
GGAGCTGACGTTCGGTTTTCCGGCGCAGGAAGTGAAGCGGGTTATACAAA
AGCAGAACCAGAAGCTTTTCTTTAAAGGTCCGGCAAGGCGCGGCCGTGCT
TCTGGTTAAACTGGTTGTCAGCGGTGGCGGTTTGCGGTTTTTGAGAGATA
AAAAGAGTGTTAAACGTTGTAGTAAGTGTTGATGAATATACTAACATGTT
GTTAATACATAAATAAAACGTGGCTGTTTCTATGAACACAATACAAGAAA
TCACCAAAAAAACAACGTCGCGGGCGCATCGGCCCAGCGGACTCTAAAGT
CGAGCA

>HP009300
AAGGAGCTTTTGAATAGTGACATATGGAGATTAGGAAAGAGGGATGAGAT
TATCCTAGCCCTTAAGAACTAAAGACTAACCAATAGATACTTTCTGCCAG
TTTGAAGCAGTTGTTTGCATACTGCTCCTTGTTCCCCTATGTCTATATGT
GTGACAAAGACGATTTGATTTTACTTTGGATGGCGAAAGGTTTCCTTAAC
CAATCATCTTCAAACAAGTCAATGGACCGTTTAGGCCTTG

>HP009882
CTTTTTTTATTTTATATATATGACAGCAGTTTAACATTAAACCGGTTTTA
GTTATAGTGTTATATATAGATGGTTACGTATATTTCATGTCGGCCATCGA
GCCTGCTTGTATTTGTACAGGCATTTTTGGGGACAATATATTTTACATTA
CGGTTTCTAGGACAACTTCCCTTAAGACTATCGTCCAGAAAATATTTGTG
CATCATCTTCATGTAAAAAACTGTGAGTTTCAATCTGATGAGGATGCAAA
GAACCAACTAGAGAACATGATAAGTCAAATGGGATCGGAAAAGATATTGC
TGGTTCTAGATGACGTGTGGGCTGAATCTCAATCGATTATCCAGGCCCTT
AAATTCCCTATCCCAGGATACAAAATCTTGGTCACATCAAGGTCCTTGTT
TACTATTGCTTCGACATATAAATTGGGCTTGTTAAACGATGAAGATGCAA
AAACCCTATTTTACCATTCAGCGTTTCCCTGTGATGGGGATCGTATTAAT
GTGCCTGAAGATCTTATAATCAAGATGGTTAAGAGCTGCAAGGGATTTCC
ATTGGCCCTCAAAGCAGTCGGTGCATCACTACGCGGTCAAGGTGAGGTCG
AGTGGAGAACAACTTTGAAGAAATGGTCTGAAGGTCAATCTATATTTGAT
TCAAACAGCGAGTTATTGCTTAGTCTTCGGGCCAGCGTTGATGCACTTGT
TGAATCTTTGCCAATAGCTCATGAATGTTTCCTTGATACGGGTTCATTTC
CTGAAGACGAAAAGATTGCAGCTTCTGCTCTTATGGATTTGTGGATCGAG
TTATATAATCTCGACAAAGAAAGAATGTATACCATTGAATTTCTTCCTGA
GCTTTCTTNCAGAAGTCTTTTGAATCTTATTGTTNNGCAGCAAAATGCTA
GTGAACTTGAAGGTCACTGTAACGAGCACTATGTCACACAACATGATTTA
CTAAGAGATTTAGCCATACATCTGAGTAGCCAGGATCCAATACCACAAAG
AAAACGATTGTTGATAGAAATCCATGCGAACGATATACCCGCATGGTGGA
TTAAACAAACACAACAACCAATTTCTGCTCGTCTCCTATCAATTACAACA
GATGAAACATTCTCGTCTGATTGGTATGATCTAAAAGCACCAAAAGTTGA
AGTTTTAGTATTAAACACACAAGGTAAAAAGTACGCACTGCCCCACTTTA
TAAAAACAATGAACGAATTGAAGGCTTTAAACGTCACAAGCTACGGGATT
TATCCTTCCGAGTTGCATGAACTTACTTCGATTAGTCACCTATCCAACTT
AAAAAGAATGAGACTCGAACACGTCTCGCTTTCTCCCTCAATTCAATTCA
TTTATGAATTGAAGAACTTGCAGAAGCTTTCCTTTATCATGTGTGAGATC
GGTAATGCATTAGAGAGTTGTACCGTTGACTCCCCTTCTATGTCACCAAA
CCTCATGGAGT

>HP010230
ggatggtgcaaatatttgttgttattggacgatgtcaaggtaaatattaa
tcttgagaaaataggtataccaccgaatacacaaggtagtaaaatagtct
acacaacaaatttcggagtgtatccatttggtataccctcggatcatgaa
tccttcattctaactatgaaaaagttaagtgatggtgattcatggcaaat
atttgaagatattgtgagtaaggagaatgttttacttctacagcgtgata
ttaaagccattgctcggcgagtagttgattgttgtgatggccttatgtct
atcattataattgtagcagataacttcaaattaagagattgtcttgaaag
ttggtccaatggtttggaaatgttaaaaagaccacctatgaaagaagaca
tacctatggaagctctaaagaaattcttgaacttcagttatggtaatcta
acagagaacgaacagatatgctttcttttttgtgtgttgtatccagaaga
ccacaaaattccaatagattgcttattcgactgttgggcagctaataatc
ttcttcaaaaaggcgttccagggaaacaaatattgggtcgtcttttaaaa
atggctttacttaatgaatgttcaaataagcaatatgttaccgttgacaa
cgtatgtagaaaagcagcaatgaagatcttgcgagaacatggtcacctca
aatgtttagtagcaccagaagcgaacacaaaactacaaaaagatgattgc
aaagatatacnnatntagatctctttggccaatagcggaattgatggttt
acctacagaggtagattgtccaaatcttacaacactttttctacaaacaa
ctcanagcttaaagccatttncagttcattttttaggaatattggcaagt
tgctttgtctggacccttacaagacaggatttggatccgtgctccctatg
agccatatgcaaatgcttaaagtgctctat

>HP011030
GTAGGACACCTTATTTTGCTGGTGTAGCAGAGTGAAAGGTCCCCACCCAG
TTCATGTGTTTTGCTTTTCCGGTACCTCAGTTTTATCCTTCTGGCAGGTT
TCTATATAAGAATTCATCCGGGAAATTAAAGGATGTTGTGAAATTCATGA
ACTTCCGTTCCACTAAAGCTGAGATTTGTCACAGTGGTCGCTTCACGATG
TCTGAAGACAAGGTTGAAGGTGCTCTTTTGTATCCTGGTTTGCGTCCTAC
TATTTGGAGAATCCGCTTGAGGTTACGAGGTACAACAGCAGGGGCTAACA
ACCGGATGGATCTTCTTTCGATTGTGACTAGTGGCGTGCAAGAGAGTGAG
GTCCCGGGGCCCGATGGGGACATTCTTGGAGTTGTTGAAGGGTGGCAGGA
TGATGAAACGCACAATCCAGAAGTACCCGCTATTTCTCATACAAGAGGTT
TGACACCTTTTGTGTTTGTTCCATTCGAAGAGGCGGATACTTCAGTTCTG
AATCTGCCTGTAGAGCGCATGGATTATTACGTACCCGGTTGAATGGCGTT
GTATTTGTAAATAAAATTGTTTATTAAAAGTTATGTATGTTTTAAGTTGT
ACCTTATGATATATCGTTAGTTCTAGGAGGTATATATGTGATGACCATAC
CTAACTAGCCTCTATGATCATAATGAACTTGTTATGAACCATCTTATTAG
TTGGCCAAATTCAGAAAGTATGGTTTATTGTGTGTTG

>HP011305
CGATTAACCACAGCCCTGCTCAGCCATCTCGAGTCCAATGTCTGTGTCCT
CGCACCNCTTTTAGACCTACTAACAAAGACGAAGGTGCTAAAATGGTTAA
AGCGGATACCCCAAGAGCTATCGGCTCACTTGAACAAGTTATGCAGTCAG
CTGTTCCGCAAGCGCGCAAAGCATCCTTGGCTCGGTTTCTTGAGAAGCGC
AAAGAAAGGGTAATGTCTTCGGCTCCATACAATGTGACAAAGGATTCGAT
CGTTAATGGTGGACCAAGTAACGTGAACGCTGTAGCTGCAGCTGAGAATT
AGAGAAATTCGTGTACGAGTTTTATATATTTGTGTCAAGTTTATAAAACC
ACATTGGTGTATACATAGTGGTTCGGTTCTCTGTTAACGATAAAGACGGA
GGAGGTATAAGTAGTATCAACTAATGTTGAGGAGGTATAAGTAGTATCAA
CTAATGTTGGATGTTTTACGTTCGTTGCTAATTTTTGGGAACTCTTATAT
ATATGTTTATTGCGCGCTTGAAGCGTATAAGGACATTTATTTTACTGTAC
AAGAACAAAGTGACCTTGTTTGGTAAGTTTTTTTGGGTCACATTCATGCT
AT

>HP014514
AAAAACTCCAAGCTTTACATTTTCCGAAAAAGGGATCAGCTTCAAAGCCG
ATGACACGCAGATAAAGCCAGACGTTGTTATTTTTGCTACCGGATTCAAT
GGTGTAGAAAGGTTCAAAAATATTTTTGAATCCCCAACATTTGGTCGTTA
CATTGCAGACTCGCCACGAGTCGGTCTTTACAGGGAATGCATTCACCCAC
GTATACCGCAACTAGCCATAATTGGATTCTCTGATGCTGTTTCTAGCCTA
TTTATCTCTGAAACAAGGTGTAAGTGGCTCACAGCACTTCTAGAAGGCTC
ATTTAAGTTACCTACTATTAACGAGATGCAGATTGATATCACGAGATGGG
ATGAATATATGAAGCAATCATCTGGGGAAGACCATCATAGATCCTTTCTT
GGTGCTATGGAAATTTGGTACAATGATCAACTATGCAAAGATATGGGCGT
GAATCCTATGAGAAAAAAAGGACTCTTGGCTAACCTATTTGAAGCTCATG
GTCCCATCGACTATGCCCAGATATGAACCTAACATCACCGATGGTCCATC
CATTATAAGAATAAAAAAGCATGTTTATGCCCAGATACCCAACATCACCG
ATGATCCATCCATTATAAGAACAAAAAAAACATGTTTAAGAGTTCAGCTT
AATTTATATGCATGTGTACTTAATAGCTAGCTTATTACCAAGTGATCAAT
ATGTTGGTTTTAGGCATCAGGTATGCTTATTCAGGTTTTGTAATGTATTT
TACTTAAATCACCATAATAAAACTAGGTTTATACCTCGCGCGCGTTGCGG
CGCGCT

>HP016054
AAAGAGGAAGGTAAAAACATGGATCAGATTAAAAATCCATGAAAAATTAC
AACTCAAACGTAAAAGAATCGACAACAAAGATCATTGAAGATTTGTTAGG
TGAGGTCATGGAGTACAAAAACAAACGTAATGATGGAAGCGTTGATTACT
ATGAAGCTTTCAAGCTCCAAAACGAGCATGAGGACTTTAAAGCTAACGTG
AACCGTTTAGAGCAAGCTAAGATATGGGATGTGATTGTTGAAATGGTGAG
GCGAAAGGATTTACCTGATGAATTTGAAGTGTGGGTATGCCGAAGCTAGG
ACTTTTTCTTTAATGCAACTAATGGAGATGCCATTGTGGAGTACAACGTT
TACGTTCTTCATTAATTTCTTATTTCAATCTTGCTTTAATTAAATTTCTT
TATTTGTCATATGATAATATTTAATCGGT

>HP017366
CGCAGCTGGTCGGTGTATGGGTGGCACCGGAAAGTATGTGAATGCTAAGG
GACATGCTGTGGTGAAGACATTCCAGGGTACAGACCAGCAGAACAATGAT
GGTACAGAGACACTACTTCATTTCACTGTGTATCTTGCTTAATAGTTTGT
GGGGTTGGTTTGTAATTGTATCATCTTTTTTTTANGTTTATGTAATTTTT
ANGAGTAAATTTGTGTGACAGTAATATAG

>HP020625
CGGGGGGATTTATAACTTCGATTTTGCATGAGTCTCTAGCCAACCAGTCA
GGTTTGTATTGTCTTGATGGATGAGGAAGTTGTTGCTGCAGCAGTACTTC
CAAAAGCAGCTGAAACAGTATGGGATTCTATCCAACGAATCACCGAGGCT
TCAATCTGTATGAATGATAACCATTCACGCTTCGAGGCAAAAATGCAGAC
CCTGTGTGCAGTAAGGGATGATCTGAAGGATAGAACCTTAAAATACAAGT
CAACAAAAAACCGAACCATGGAGGACTGGTTTCACAGGGTGATGGCGGTT
GAAAAGGTTGTGAAAGAACTTGAAAGCAGGTTCACAGAGAAGCAACAAAC
CTCAACATGGATTCATTTACTTCCCCGGTCGAAGCTCAGCAAACAAATGG
CAACCATGTGCTTAGAAATTGGTGAACTTGTGACGGAAGGACATCAATTG
GGGGATACTTTGGTCCACAATGTTGCTGAGCGCGTAGTGAAGGTGACAGC
CCCGGATATATCGTATATTCCAACACTCCAGGGCGTTTTGGACAAAATAC
TGTTGGATCTATCAAATGAAGATCTTAAAGCAGTAAGGGTGATAGGAATG
TTGGGGGCAGGGAAAACAACTATATTGCAGAATTTGAATAACCATGAAAA
AGTTGCTAGTATGTATGAAAGAGTAATCTGGGTGACGGTTTCAGGTGAGG
AAAATAACAAGGAGAATTTGAGCATAGAAATGCTGCAACATGTGATAGCC
GAAAGACTAATAATGGACACCGAAGATGCTACAGATGCTTACAAAGTCGC
CAGAAGTATAAATAAAGAACTAGCAGATGTAAAGTATCTGCTTCTACTAG
ATGATGTCAAGGCA

>HP021545
CGGGGGGATTCTGTTTCTTGAATCTTGAATTTTCTTGAATTTTCTTGAAT
TTTTAATAATTTTATTCTATTAAACCATCAGAAATTATTTACTGAATGAC
ACATAAACGGGCAACAAGCTGCAACGGCAGTCAGCGCGTTCACGGCATGT
CAGACGTCGTTTTCGAGTGCGTATTAGCGTACATAGACGACTCACGTGAC
CGACAATCGATATCATTGGTCTGCAAGAGGTTGAACGAACTCGAAGCGCA
GACGCGTAAGCACGTAACAATAGCTTTATGCTACACAGCCACACCTAAAC
AGTTATTGAGGCGGTTTCCATTCGTTGAATCGGTTAAACTGAAAGGGAAG
CCACGGGCCGCCATGTATAATTTGATACCGGAGGATTGGGGCGGGTTTGC
TACGCCATGGGTGGAGGAGCTTTCGAAATCTTTTAGTTGCTTAAAGGGTG
TGCACTTTAGAAGGATGATTGTGAAAGATGAGGATCTTGAATTGTTGGCA
CGTGAGAGGGGGCATGTGCTTCAAGTTCTTAAACTTGATAAGTGTTCTGG
ATTCTCTACTGATGGGCTTGCACATGTTACTCGTTCTTGCAGGAACCTTA
AAGTCCTGTTTTTAGAAGAAAGCCAAGTGATAGAGAAGGATGGAAACTGG
CTACACGAGCTAGCCACGAACAACACTCAACTCGAAACACTAAACTTTTA
CATGACCGATCTTTCGCTAGTCAGTTCCAACGATCTTGAGCTAATAGCGA
AAAGATGCAAGTCTTTAGCATCGGTCAAAATAGGCGACTGTGAAATCTTG
GA

>HP021629
aggatacggatcttggtctcatcgagggccttggttactattgcttcgac
atataaattgggcttgttaaatggtgaagatgcatngaaccctattttac
cattcagcgtttccctgtgatggggatcgtattaatgtgcctgaagatct
tataatcaagatggttattagctgcaagggatttccattggccctcaaag
cagtcggtgcatcactacgcggtcaaggtgaggtcgagtggagaacaact
ttgaagaaatggtctgaaggtcaatctatatttgattcaaacagtgagtt
attgcttagtcttcgggccagcgttgatgcacttgttgaatctttgccaa
tagctcatgaatgtttccttgatatgggttcatttcctgaagacgaaaag
attgcagcttctgctcttatggatttgtggatcgagttatataatctcga
caaagaaggaatgtataccattgaatttcttcttgagctttcttcaagaa
atcttttgaatcttattgttgcaagcaaaaatgctagtgaacttgaaggt
tactgtaacgagcactatgtcacacaacatgatttactaagagatttagc
catacatctgagtagccaggatccaataccacaaagaaaacgattgttga
tagaaatccatgcgaacgatatacccgcatggtggattaacaacanncac
accatttctgctcgtctctatcaattacacagatgaacatctcgtctgat
gggatgatctaaaagcacaaagtggagttttgtataacccccaggtaaa

>HP021975
catggacgctanaaccctaattcctcacaactcctacctcaaaacaaccc
caatatccaacccatttcaactccgttacacttcccacattccatcgggt
cttaaaaaatcatccaaaacccctctgttcagaagaactcggcttcttac
tcatgttaacccaaccaaaggagcttcaaatgatgaagattatcatagga
atgttcggctttttgctgcagttacttctgttagtaacagtggtgaagat
gaggaggaggaagttgttaagagtaaaatggcgggaatagaggagggttt
ggcgggaaacgagagtatttgggatcagttggtggaaattttgaagtttt
ctggaccagctgctgggctgtggttgtgtggaccgttgatgagtttgatt
gatactgctgttatcggtcagtctagttcggttgagttagctgctttagg
gccgggtacggtgctttgtgattatatgagttacctgtttatgtttcttt
ctattgctacatcaaatttggtggccacttcactcgctaaacaggataaa
actgaggtgcagcatcagatatcaacattgctttttgttggaatgacggg
tggtgtaatgatgcttctctttacaaggttctggggagaatgggcactca
gcgctttttctggagctaagaatgcacctatgttatcagcatcaaacaca
tatgtccagattcgaggcttggcatggcccgcattcttgttgggtggttg
ctcaaagtgcagtttggaatgaagatcatgggga

>HP022037
GAAGATGCTACAGATGCTTACAAGTCGCCAGAAGTATAAATAAAGAACTA
GCAGATGTAAAGTATCTGCTTCTACTAGATGATGTCAAGGCAGAACTTGA
TTTAGAATTGATAGGTATTCCTGAAGGAGCCAAAGGCAGTAAAATAGTCA
TGACAACAAAATATCGAAATGTTCGGCTTCCTTCATGTTCCAGTATTGAA
GTGAAGAAGTTATCTCAAAGCGAGTCATGGAACATGTTCCATAGGCTATT
ATCTCTCTCCAATGATGTTAAAGGTAAGCCACAGCTTGAACGCATGGCTC
ACAAAGCTGTATCTTTGTGTGGTGGTCATCCATTGATGATAAAAATGGCA
GCACGTATCTTCAAGTCGATAGAAAACCATGAACTCAGTGAGATAAGTTG
GAGTGATGGGTTACAAACGTTAAGAAGGTGGCCAGAAAAAGGAAATAATG
AGCCCATGAAAGACTTGCTTAAGTTCTGTTGTGATCACTTGGATCAAGAA
CATAAGCCGTGTTTTCTTTACAGTGCATTGTATCCAGAAGACACTGAAAT
TTCCACAGAGGGCTTATTGGAATGCTGGGAAGCTGAAAGTTTTCTTAAGG
GAAGTGATGATGCGAAAATTGGTGGACGCAATATATTGCGTCGCCTCCAA
AATTTAATTTTACTTGAGGAAGGTGCAACTGGGAAATATGTAAGGATGCA
TAAGTTGATACGCGCAGCAGCATTAAATCTTTTGTCGGAAGACAGGAAAG
ATAGATATCTGGTGAAAACGAGTGAATTGCA

>HP022395
TGGATTGCATAATTCATTCCAGCTTCTTCACTTTCTTGCTTTGGCTTTCT
TCTTCACTTTCTTGCTTTGGCTTTCAAGCATTCACTTCTTGAATTACGAT
CGGTTCTAATATTAATCATGGTAGATGCAGCTGTTTCGGCTCTTGTGAAG
GATGTGATAGGGAGACTCACTTCTGAACTCATCAAAGAGTTTGCTCTAAT
TCGGGGGTTCAAGGACGATATTTTGCGTCTGAAGAAAGATTTTGAGGAGA
TCCAGGCTGTTCTTGAAGATGCAGAAGAGAAACACATCAAGGAAAAGGCT
GTAGAGTTATGGCTTCAGCGTCTTAGATCTGCATCGTTCAAGGTAGAAAA
TGTGCTGGATGATATCTCAACTGAAGCTTTGCTACGAGGTCTACACAAAG
AGATAGACATCGAAAGAGGAATCAAAATAGGCATCAAATACAAGCCCTTG
GGGAGTATCTAGAGATGATGATGATGATGATGATAGTGATGATGAAGAAG
AAGAAGAGATTGACCAATGATGATTGGTGACTGCACTTGGCACTCTATAC
ACATGGATCANATATGGATGATGTGATTTGTTGATCAATATAATGGGATT
GAAGACGTGGTATCCGTATGCTGCAATTTCGGAAGTTAGTATTTTACTTC
ATTTTATCATCTAANAGTATTTAGACATAATTTTGGATATTGTTGTTTAT
TTTTAAAATGTGGGATATTGTGAATTGTGTATGAAATGTATTTAGACTTT
AATTGGGAGTGTTAC

>HP023657
GCGTATTAAAAGACACGAACTCAGGTTTAATTCGCTATTGCCTGACCCGG
ATATTTTTTTCGATGGGGTTAAGAAAGGAAGCATCAAGTTGCAAAAAACT
TCAAGCTTTACATTTTCCGAAAAAGGGATCAGCCTCAAAGACGATGACAC
GCAGATAAAAGCAGACGTTGTTATTTTTGCTACCGGATTCAATGGTGTAG
AAAAGATCAAAAATATTTTTGAATCACCAACACTTGGTCGTTACATTGCA
GACTCGCCACGAGTCGGTCTTTACAGGGAATGCATTCACCCACGTATACC
GCAACTAGCCATAATTGGATTCTCTGATGCTGTTTCTAGCCTATTTATCT
CTGAAACAAGGTGTAAGTGGCTCACAGCACTTATAGAAGGCTCATTTAAG
TTACCTACTATTAACGAGATGCAGATTGATATCACGAGATGGGATGAATA
TATGAAGCAATCATCTGGGGAAGACCATCATAGATCCTTTCTTAGTGCTA
TGGAAATTTGGTACAATGATCAACTATGCAAAGATATGGGCGTGAATCCT
ATGAGAAAAAAAGGACTCTTGGCTAACCTATTTGAAGCTCATGGTCCCAT
CGACTATGCCCAGATATGAACCTAACATCACCGATGGTCCATCCATTATA
AGAATAAAAAAGTCATGTTTATGCCCAGATACCCAACATCACCGAGTGAT
CCATCCATTATAAG

>HP024190
AGTTTTAGCGACCCAGTTTCATGGTTTTAAAGCTCTGTCACTGTGGAGCT
GTGATGGGTTTAGTACTGATGGATTGAAAGCTATTGCCACTCATTGCAAG
AAGTTGACAGAATTTGATATTCAAGAGAATGGAATCGATGATCTTGGGGG
GCATTGGTTAAGTTGTTTTCCGGAAAGCTTAACTTCATTAGAAATTCTAA
ACTTTGCAAGCTTAAACAGCGAAGTTAGTTTCGATGCCCTTGAAAAGCTG
GTTGCTAGATGCAAATCATTAAGGGTTTTGAAAGTAAACCGGAATATAAG
TTTAGATCAACTGCAAAAGCTTCTTTCACATTGTCCACAGTTGACGGAAC
TTGGTACTGGAACCTTTATGCAAGAACTCATCTCAGGTCCCGTCACTGAG
TTCAAGAATATGTTTAGTAACTGTAGAAATTTAATCACTCTTTCGGGTTT
ATGGGATGCTACTCCGTTTTATCTTCCAGTTATTTATCCCGCATGTGCTA
GTTTGACTTTTTTGAATCTCAGTTATGCAACTTTACGCAGCGATGAACTC
GCCAATCTTCTTTCCCACTGCAAAACTTTTCGTCGCCTCTGGCTTCTTGA
TACTGTAGGTGACAAGGGTCTAGAAGCGGTTGGATCCTGCTGCCCGTTAC
TTGAAGAACTGCGAGTCTTCCCAGCTGACCCGTTTGACC

>HP027120
TGAGTCGATTGGAAGTTTGCATAGTCTGAGTTCCATTGATATGTCTGATT
GTTTGAGTATAAGTGTGCTGCCTGAAGAAATAGGTGAACTGTGTGGCCTG
CGAGTGCTTAAGATGAACGGTTGTACGGGGCTGCAACAATTGCCATTGTC
CACGAGTGAATTGTCGCAGTTGGAAGAAGTGGTATGTGATGAAGACACGT
CGTATTTGTGGATGGATTTTGAAGGTGATCTTCATAATGTGAAGATAGAT
CTTGTTGAAGATGATAGATTAGAAACTTTTATGAAAATTGTGTGTTAAGC
TTCATCAAACTACTGGTGAATATTTCAACTTGTAACATTGTAACCTTTGT
TTTTCAATTTGTATTTTTTTTATTCATATACTATCTATGCTAG

>HP028677
tgtgtttaacnagacggtcatttataactgcaaaggtgatgagaagccac
ctgttgacgttcttacctttgagaaagaactatatgagaaaacctacaag
gctatggaggcttatgctgctgcccatcctgaagtttataattaatttat
attgcatgaatgtgtgtcgttatctgaaatcgttttgttcagtgttttta
ttcataataatggtatgttgtagtagtattcaagttaaaccgttgtcatt
gtaaccggtttctatataatactgatgaataataatgagtgattatatcc
