# Supplementary material for: Transcriptomic analysis of the interaction between Helianthus annuus and its obligate parasite Plasmopara halstedii shows single nucleotide polymorphisms in CRN sequences
Source: BMC Genomics. 2011 Oct 11;12:498. doi: 10.1186/1471-2164-12-498 (PMC3204308; doi:10.1186/1471-2164-12-498)
Supplement: Additional file 8 — List of 20 putative RXLR and CRN effectors found by PSI-BLAST (E-value 1e-04). Contains cluster length, number of reads, motif found, signal peptide presence probability, its sequence and InterPro Scan results. [file 1471-2164-12-498-S8.XLS]

## Sheet: Putative effect PSIBLAST result
Cluster name	Cluster Length (bp)	Reads Number	Motif	Signal peptide probability	Signal peptide sequence	InterPro Result
PhCRN_01	2238	895	LRLFLAK	Not found
PhCRN_02	4426	448	LRLSLAK	Not found
PhCRN_03	1342	428	LELSLAK	Not found
PhCRN_04	2497	346	LELSLAK	Not found		IPR002575:Aminoglycoside phosphotransferase
PhCRN_05	1574	245	LQLFLAK	0.989	MVKLFCAIVGVAGSAFSVEIDEGKTVDELKGAIK	IPR002737:UPF0103/Mediator of ErbB2-driven cell motility (Memo), related;
PhCRN_06	2495	195	IELFLSK	Not found		IPR002575:Aminoglycoside phosphotransferase;
PhCRN_07	1465	88	LKLSLAK	0.989	MVLVALTCALVGNAGVFGVKIDDSAQVWEL	IPR019775: WD40 repeat, conserved site
PhCRN_08	896	69	LKLSLAK	?
PhCRN_09	1522	26	LELSLAK	Not found
PhCRN_10	920	22	LKLFLAK	Not found
PhCRN_11	1448	15	LELSLAK	Not found		IPR002575:Aminoglycoside phosphotransferase
PhCRN_12	694	6	SKLFLAE	0.949	MVKLICAIVGVAGNAFPVDIDAGQLVGDLKKAIMA
PhCRN_13	475	2	LQLFLAK	Not found		IPR002737:UPF0103/Mediator of ErbB2-driven cell motility (Memo), related
PhCRN_14	350	1	LELSLAK	Not found
PhCRN_15	306	1	SKLFLAK	0.95	-VKLICAIVGVAGNAFPVDIDAGQLWETSRRQ
PhRXLR_01	795	232	"RKLQ" -EER	0.935	MRSLVWAVIATLIVLTPFSEATSSI	IPR000167:Dehydrin;
PhRXLR_02	553	49	RLLI-EER	0.999	MRISPVVLALAAFVIPSGAVSSSITNND
PhRXLR_03	615	37	RLLI-EER	0.999	MRISPIVLALAAFVIPSGAVSSSITNN
PhRXLR_04	1140	16	"RALT" -EER	0.984	-RLCFLLLSCVTVLIYSEISRLEAMMMSN	IPR018087:Glycoside hydrolase, family 5, conserved site;
PhRXLR_05	442	3	RLLR-EER	0.946	MRFCLVFIRLAAFVILSGGATSTT
