# Supplementary material for: Transcriptomic analysis of the interaction between Helianthus annuus and its obligate parasite Plasmopara halstedii shows single nucleotide polymorphisms in CRN sequences
Source: BMC Genomics. 2011 Oct 11;12:498. doi: 10.1186/1471-2164-12-498 (PMC3204308; doi:10.1186/1471-2164-12-498)
Supplement: Additional file 9 — 20 putative RXLR and CRN effector sequences found by PSI-BLAST. In fasta format. [file 1471-2164-12-498-S9.TXT]

** This file contains the cluster sequences of 15 putative PhCRN and 5 PhRXLR, but also the corresponding sequences of the races 100, 304, 703 and 710, when polymorphism was found

>PhCRN_01_cluster
GATTCCAGAATCTGCCGGCTCGAGGAAAGATGGTTGAAATCTCACTGGAG
TGTGCAATCGAAGGCCAGGTAGGCTCGTTCGACGTGACAATCGACGATGG
CAAGAAGATTTCTGCGTTGAAGAAGGCAATCAAGGCAGAGAAGCCGAACA
AGATCAAGTGTGATGCTGACGAGCTCCGTCTATTCCTCGCTAAGTGTGGC
GACGCGTGGCTGACGGAGGCTGAAGTGAAGGGCGGTGTGCCGGACATCAG
TAGCCTCGAGGAGTTGGACGCTGTGGGTGCGCCACTTAATGTGGTTGGTT
TATCGGAGACAGACGTGCAGTTTTTAGTTACAAAGGAACTTGCTAAGGCT
AAAAAGACCCGTGTACACGTGCTGGTGGTGGTTCCGGAGGGGGTCAGCAG
AACGGAAGTGTGTGACATGATACGGGACGGACGAGGCATTCGGAAGTTCA
ACGAACCACTTGGGGATTCCGAGTTGGAATATGAAGGTGGAGTTCCTGCA
ACATTCAAGACGTTGCGAAAAGCCACTGTGGCCGCATTTGCAAGTCTTCT
CGATCGCATACCAGTGATATTCATCCGCGCTCCCCCTTTGTCCGGAAAGA
CGGCCTTGTGCGATCTACTCTACGACCACATTGTTCGCTCCAAGCCTGAT
GCACTTGTTTCCCGCATTCTGGCCAATCAAATGCCTGTAGATGGCAAGTT
TACCGAGTTTTTCAAATTTTTGTACGGCTATGAGTTTGAAGCATTCTGCG
CACACAAAGGCGATCGGGTGGTACTGATTGATGAAGCTCAAATTACGTAT
AACGACGAGCAGCTGTGGAGGGGATACGTGAAAGGCGCATTGGAATCGCA
AATACGAGGCCTTCGCTTCGTTCTCTTTTCATCGTATGGCAGCTTTAATA
TTTACCGCAAATTTGAACGCGCTGGAACTCCGATCCTTGTGCCTCCTCAG
AATACTTTTGGATTGAATGCCACACCATACAAGCCTGGCCTGCAGCTTTC
ACGTGAGGAGCTGAAAGAAATGGCTCAAAACAGCATTGGCATATCAGCCT
CCGATCTCATTTGGATCTTGTGCTCGGGTCATATCGGAATTGCTCGAGCT
ATCCTCATCTTTTTGCATCGTAAGTTTGGTTCTGGAAAGCCAAACGATGA
AGATGTTGAGCTGGAACTTCGCTCCTTGGGGCTGCTGCAAGAAATTCGCT
CCAGTTATCGGGGTATCCCAAGTGCTGATGCTTTCGAGCGAGTGAAAGAT
GCTAATAACCTGCCGGATGAAGCAGTGCTGAAGATGATTGGAATCTTGAA
TGGTGTTGCTTCTGGCAAGGTTATGCTTGTATCAGATGGACATCGAACTC
CTAGAAGCCAGTTTGCTGCGGAATTGTTGACAAGGTACGGGTTCTTGTAC
GAGGATCAGGCGGGGCAGCTTCAGTTCGCTTCAAGCATGCACCTCAAGAT
CTGGCTGTATTCAAATCGAACAGATCCAATTTCGTACATGGTATCAGACG
TCGCACACGAAGACTTTGTTGTCGCGTGCGTACAGCGAATGAGTGCTTTG
CGACTGCAGAACTTCGCGAACGAAAACACCAACGGCATTGCTCGAGAACG
CCAAATACAGATGGAGCTATACGGCGCCACAGTATCATGCTTGCCTCGAG
ATGTGTTGGTTACCCCTGAATGGCGAACGACTGATGGCAAAGGATACATT
GATTTAATGATTCGTGGCTCGAGCATTCTTTGGTTTTGGGAGTTGTTAGT
GAATGGTGACGATGCTGTCGGCCACTCAAATCGATTTGAAACTGGGGGGA
AGTACCATGGAAGCTTAACTGGAAGTTCTAAGTATGTGCTCATCGATTTT
CGTCAGAGTAAGGGCGTTCGGCACCAGAAGCATGGGTTTCTGTATGTGTC
GTTTGTGGATTCTTACACCAAAGCGCTGGTTTTCAGCACTGGTAAGTCCG
TTGTAAGCGTCAAACTGCTAAGCTAATTAACTGTTCACGTTTAATACATA
AGGTTTTATTCTAATAAATATAAAGTTAGTTATATACAAAGATAACGTAC
ACTCCCGAGCAATACCTAGCAAATAAAGCACGCATCATGGAGACGCAGAA
GCGTTATTATCAGCGTACACGTGAAGCTCGCTTAGGTTATCAAAAAAGAA
TATGACGATAAAAAATGAGATCAGATTCGGACCCGCAAGCGAAAAACCTA
AAACCGAACTTAGTCCTAGTGAACCGAATCTGAATTAA

>PhCRN_01-race100 
GTGGTTGGTTTATCGGAGACAGACGTGCAGTTTTTAGTTACAAAGGAACTTGCTAAGGCT
AAAAAGACCCGTGTACACGTGCTGGTGGTGGTTCCGGAGGGGGCCAGCAGAACGGAAGTGT
GTGACATGATACGGGACGGACGAGGCATCCGGAAGTTCAACGAACCACTTGGGGATTCCG
AGTTGGAATATGAAGGTGGAGTTCCTGCAACATTCAAGACGTTGCGAAAAGCCACTGTGG
CCGCATTTGCAAGTCTTCTCGATCGCATACCAGTGATATTCATCCGCGCTCCCCCTTTGT
CCGGAAAGACGGCCTTGTGCGATCTACTCTACGACCACATTGTTCGCTCCAAGCCTGATG
CACTTGTTTCCCGCATTCTGGCCAATCAAATGCCTGTAGATGGCAAGTTTACCGAGTTTT
TCAAATTTTTGTACGGCTATGAGTTTGAAGCATTCTGCGCACACAAAGGCGATCGGGTGGT
ACTGATTGATGAAGCTCAAATTACGTATAACGACGAGCAGCTGTGGAGGGGATACGTGAA
AGGCGCATTGGATTCGCAAATACGAGGCCTTCGCTTCGTTCTCTTTTCATCGTATGGCAG
CTTTAATATTTACCGCAAATTTGAACGCGCTGGAACTCCGATCCTTGTGCCTCCTCAGAA
TACTTTTGGATTGAATGCCACACCATACAAGCCTGGCCTGCAGCTTTCACGTGAGGAGCT
GAAAGAAATGGCTCAAAACAGCATTGGCATATCAGCCTCCGATCTCATTTGGATCTTGTG
CTCGGGTCATATCGGAATTGCTCGAGCTATCCTCATCTTTTTGCATCGTAAGTTTGGTTC
TGGAAAGCCAAACGATGAAGATGTTGAGCTGGAACTTCGCTCCTTGGGGCTGCTGCAAGA
AATTCGCTCCAGTTATCGGGGTATCCCAAGTGCTGATGCTTTCGAGCGAGTGAAAGATGC
TAATAACCTGCCGGATGAAGCAGTGCTGAAGATGATTGGAATCTTGAATGGTGTTGCTTC
TGGCAAGGTTGTGCTTGTATCAGATGGACATCGAACTCCTAGAAGCCAGTTTGCTGCGGA
ATTGTTGACAAGGTACGGGTTCTTGTACGAGGATCAGGCGGGGCAGCTTCAGTTCGCTTC
AAGCATGCACCTCAAGATCTGGCTGTATTCAAATCGAACAGATCCAATTTCGTACATGGT
ATCAGACGTCGCACACGAAGACTTTGTTGTCGCGTGCGTACAGCGAATGAGTGCTTTGCG
ACTGCAGAACTTCGCGAACGAAAACACCAACGGCATTGCTCGAGAACGCCAAATACAGAT
GGAGCTATACGGCGCCACAGTATCATGCTTGCCTCGAGATGTGTTGGTTACCCCTGAATG
GCGAACGACTGATGGCAAAGGATACATTGATTTAATGATTCGTGGCTCGAGCATTCTTTG
GTTTTGGGAGTTGTTAGTGAATGGTGACGATGCTGTCGGCCACTCAAATCGATTTGAAAC
TGGGGGGAAGTACCATGGAAGCTTAACTGGAAGTTCTAAGTATGTGCTCATCGATTTTCG
TCAGAGTAAGGGCGTTCGGCACCAGAAGCATGGGTTTCTGTATGTGTCGTTTGTGGATTC
TTACACCAAAGCGCTGGTTTTCAGCACTGGTAAGTCCGTTGTAAGCGTCAAACTGCTAAG
CTAATTAACTGTTCACGTTTAATACATAAGGTTTTATTTAATAAATATAAAGTTAGTTAT
AAT

>PhCRN_01-race304 
GATTCCAGAATCTGCCGGCTCGAGGAAAGATGGTTGAAATCTCACTGGAGTGTGCAATCG
AAGGCCAGGTAGGCTCGTTCGACGTGACAATCGACGATGGCAAGAAGATTTCTGCGTTGA
AGAAGGCAATCAAGGCAGAGAAGCCGAGCAAGATCAAGTGTGATGCTGACGAGCTCCGTC
TATTCCTCGCTAAGTGTGGCGACGCGTGGCTGACGGAGGCTGAAGTGAAGGGCGGTGTGC
CGGACATCAGTAGCCTCGAGGAGTTGGACGCTGTGGGTGCGCCACTTAATGTGGTTGGTT
TATCGGAGACAGACGTGCAGTTTTTAGTTACAAAGGAACTTGCTAAGGCTAAAAAGACC
CGTGTACACGTGCTGGTGGTGGTTCCGGAGGGGGTCAGCAGAACGGAAGTGTGTGACATG
ATACGGGACGGACGAGGCATTCGGAAGTTCAACGAACCACTTGGGGATTCCGAGTTGGAA
TATGAAGGTGGAGTTCCTGCAACATTCAAGACGTTGCGAAAAGCCACTGTGGCCGCATTT
GCAAGTCTTCTCGATCGCATACCAGTGATATTCATCCGCGCTCCCCCTTTGTCCGGAAAG
ACGGCCTTGTGCGATCTACTCTACGACCACATTGTTCGCTCCAAGCCTGATGCACTTGTT
TCCCGCATTCTGGCCAATCAAATGCCTGTAGATGGCAAGTTTACCGAGTTTTTCAAATTT
TTGTACGGCTATGAGTTTGAAGCATTCTGCGCACACAAAGGCGATCGGGTGGTACTGATT
GATGGAGCTCAATTTACGTATAACGACGAGCAGCTGTGGAGGGGATACGTGAAAGGCGCA
TTGGATTCGCAAATACGAGGCCTTCGCTTCGTTCTCTTTTCATCGTATGGCAGCTTTAAT
ATTTACCGCAAATTTGAACGCGCTGGAACTCCGATCCTTGTGCCTCCTCAGAATACTTTT
GGATTGAATGCCACACCATACAAGCCTGGCCTGCAGCTTTCACGTGAGGAGCTGAAAGAA
ATGGCTCAAAACAGCATTGGCATATCAGCCTCCGATCTCATTTGGATCTTGTGCTCGGGT
CATATCGGAATTGCTCGAGCTATCCTCATCTTTTTGCATCGTAAGTTTGGTTCTGGAAAG
CCAAACGATGAAGATGTTGAGCTGGAACTTCGCTCCTTGGGGCTGCTGCAAGAAATTCGC
TCCAGTTATCGGGGTATCCCAAGTGCTGATGCTTTCGAGCGAGTGAAAGATGCTAATAAC
CTGCCGGATGAAGCAGTGCTGAAGATGATTGGAATCTTGAATGGTGTTGCTTCTGGCAAG
GTTGTGCTTGTATCAGATGGACATCGAACTCCTAGAAGCCAGTTTGCTGCGGAATTGTTG
ACAAGGTACGGGTTCTTGTACGAGGATCAGGCGGGGCAGCTTCAGTTCGCTTCAAGCATG
CACCTCAAGATCTGGCTGTATTCAAATCGAACAGATCCAATTTCGTACATGGTATCAGAC
GTCGCACACGAAGACTTTGTTGTCGCGTGCGTACAGCGAATGAGTGCTTTGCGACTGCAG
AACTTCGCGAACGAAAACACCAACGGCATTGCTCGAGAACGCCAAATACAGATGGAGCTA
TACGGCGCCACAGTATCATGCTTGCCTCGAGATGTGTTGGTTACCCCTGAATGGCGAACG
ACTGATGGCAAAGGATACATTGATTTAATGATTCGTGGCTCGAGCATTCTTTGGTTTTGG
GAGTTGTTAGTGAATGGTGACGATGCTGTCGGCCACTCAAATCGATTTGAAACTGGGGGG
AAGTACCATGGAAGCTTAACTGGAAGTTCTAAGTATGTGCTCATCGATTTTCGTCAGAGT
AAGGGCGTTCGGCACCAGAAGCATGGGTTTCTGTATGTGTCGTTTGTGGATTCTTACACC
AAAGCGCTGGTTTTCAGCACTGGTAAGTCCGTTGTAAGCGTCAAACTGCTAAGCTAATTA
ACTGTTCACGTTTAATACATAAGGTTTTATTTTAATAAATATAAAGTTAGTTATATACAA
AGATGACGTACACTCCCGAGCAATACCTAGCAAATAAAGCACGCATCATGGAGACGCAGA
AGCGTTATTATCAGCGTACATGTGAAGCTCGCTTAGGTTATCAAAAAAGAATATGACGAT
AAAAAATGAGATCAGATTCGGACCCGCAAGCGAAAAACCTAAAACCGAACTTAGTCCTAG
TGAACCGAATCTGAATTAA

>PhCRN_01-race703
GGGGGTCAGCAGAACGGAAGTGTGTGACATGATACGGGACGGACGAGGCATTCGGAAGTT
CAACGAACCACTTGGGGATTCCGAGTTGGAATATGAAGGTGGAGTTCCTGCAACATTCAA
GACGTTGCGAAAAGCCACTGTGGCCGCATTTGCAAGTCTTCTCGATCGCATACCAGTGAT
ATTCATCCGCGCTCCCCCTTTGTCCGGAAAGACGGCCTTGTGCGATCTACTCTACGACCA
CATTGTTCGCTCCAAGCCTGATGCACTTGTTTCCCGCATTCTGGCCAATCAAATGCCTGT
AGATGGCAAGTTTACCGAGTTTTTCAAATTTTTGTACGGCTATGAGTTTGAAGCATTCTG
CGCACACAAAGGCGATCGGGTGGTACTGATTGATGAAGCTCAAATTACGTATAACGACGA
GCAGCTGTGGAGGGGATACGTGAAAGGCGCATTGGAATCGCAAATACGAGGCCTTCGCTT
CGTTCTCTTTTCATCGTATGGCAGCTTTAATATTTACCGCAAATTTGAACGCGCTGGAAC
TCCGATCCTTGTGCCTCCTCAGAATACTTTTGGATTGAATGCCACACCATACAAGCCTGG
CCTGCAGCTTTCACGTGAGGAGCTGAAAGAAATGGCTCAAAACAGCATTGGCATATCAGC
CTCCGATCTCATTTGGATCTTGTGCTCGGGTCATATCGGAATTGCTCGAGCTATCCTCAT
CTTTTTGCATCGTAAGTTTGGTTCTGGAAAGCCAAACGATGAAGATGTTGAGCTGGAACT
TCGCTCCTTGGGGCTGCTGCAAGAAATTCGCTCCAGTTATCGGGGTATCCCAAGTGCTGA
TGCTTTCGAGCGAGTGAAAGATGCTAATAACCTGCCGGATGAAGCAGTGCTGAAGATGAT
TGGAATCTTGAATGGTGTTGCTTCTGGCAAGGTTATGCTTGTATCAGATGGACATCGAAC
TCCTAGAAGCCAGTTTGCTGCGGAATTGTTGACAAGGTACGGGTTCTTGTACGAGGATCA
GGCGGGGCAGCTTCAGTTCGCTTCAAGCATGCACCTCAAGATCTGGCTGTATTCAAATCG
AACAGATCCAATTTCGTACATGGTATCAGACGTCGCACACGAAGACTTTGTTGTCGCGTG
CGTACAGCGAATGAGTGCTTTGCGACTGCAGAACTTCGCGAACGAAAACACCAACGGCAT
TGCTCGAGAACGCCAAATACAGATGGAGCTATACGGCGCCACAGTATCATGCTTGCCTCG
AGATGTGTTGGTTACCCCTGAATGGCGAACGACTGATGGCAAAGGATACATTGATTTAAT
GATTCGTGGCTCGAGCATTCTTTGGTTTTGGGAGTTGTTAGTGAATGGTGACGATGCTGT
CGGCCACTCAAATCGATTTGAAACTTGGGGGGAAGTACCATGGAAGCTTAACTGGAAGTT
CTAAGTATGTGCTCATCGATTTTCGTCAGAGTAAGGGCGTTCGGCACCAGAAGCATGGGT
TTCTGTATGTGTCGTTTGTGGATTCTTACACCAAAGCGCTGGTTTTCAGCACTGGTAAGT
CCGTTGTAAGCGTCAAACTGCTAAGCTAATTAACTGTTCACGTTTAATACATAAGGTTTT
TTTTTAATAAATATAAAGTTAGTTATATAC

>PhCRN_01-race710 
GATTCCAGAATCTGCCGGCTCGAGGAAAGATGGTTGAAATCTCACTGGAGTGTGCAATCG
AAGGCCAGGTAGGCTCGTTCGACGTGACAATCGACGATGGCAAGAAGATTTCTGCGTTGA
AGAAGGCAATCAAGGCAGAGAAGCCGAACAAGATCAAGTGTGATGCTGACGAGCTCCGTC
TATTCCTCGCTAAGTGTGGCGACGCGTGGCTGACGGAGGCTGAAGTGAAGGGCGGTGTGC
CGGACATCAGTAGCCTCGAGGAGTTGGACGCTGTGGGTGCGCCACTTAATGTGGTTGGTT
TATCGGAGACAGACGTGCAGTTTTTAGTTACAAAGGAACTTGCTAAGGCTAAAAAGACCCG
TGTACACGTGCTGGTGGTGGTTCCGGAGGGGGTCAGCAGAACGGAAGTGTGTGACATGAT
ACGGGACGGACGAGGCATTCGGAAGTTCAACGAACCACTTGGGGATTCCGAGTTGGAATA
TGAAGGTGGAGTTCCTGCAACATTCAAGACGTTGCGAAAAGCCACTGTGGCCGCATTTGC
AAGTCTTCTCGATCGCATACCAGTGATATTCATCCGCGCTCCCCCTTTGTCCGGAAAGAC
GGCCTTGTGCGATCTACTCTACGACCACATTGTTCGCTCCAAGCCTGATGCACTTGTTTC
CCGCATTCTGGCCAATCAAATGCCTGTAGATGGCAAGTTTACCGAGTTTTTCAAATTTTT
GTACGGCTATGAGTTTGAAGCATTCTGCGCACACAAAGGCGATCGGGTGGTACTGATTGA
TGGAGCTCAATTTACGTATAACGACGAGCAGCTGTGGAGGGGATACGTGAAAGGCGCATT
GGAATCGCAAATACGAGGCCTTCGCTTCGTTCTCTTTTCATCGTATGGCAGCTTTAATAT
TTACCGCAAATTTGAACGCGCTGGAACTCCGATCCTTGTGCCTCCTCAGAATACTTTTGG
ATTGAATGCCACACCATACAAGCCTGGCCTGCAGCTTTCACGTGAGGAGCTGAAAGAAAT
GGCTCAAAACAGCATTGGCATATCAGCCTCCGATCTCATTTGGATCTTGTGCTCGGGTCA
TATCGGAATTGCTCGAGCTATCCTCATCTTTTTGCATCGTAAGTTTGGTTCTGGAAAGCC
AAACGATGAAGATGTTGAGCTGGAACTTCGCTCCTTGGGGCTGCTGCAAGAAATTCGCTC
CAGTTATCGGGGTATCCCAAGTGCTGATGCTTTCGAGCGAGTGAAAGATGCTAATAACCT
GCCGGATGAAGCAGTGCTGAAGATGATTGGAATCTTGAATGGTGTTGCTTCTGGCAAGGT
TGTGCTTGTATCAGATGGACATCGAACTCCTAGAAGCCAGTTTGCTGCGGAATTGTTGAC
AAGGTACGGGTTCTTGTACGAGGATCAGGCGGGGCAGCTTCAGTTCGCTTCAAGCATGCA
CCTCAAGATCTGGCTGTATTCAAATCGAACAGATCCAATTTCGTACATGGTATCAGACGT
CGCACACGAAGACTTTGTTGTCGCGTGCGTACAGCGAATGAGTGCTTTGCGACTGCAGAA
CTTCGCGAACGAAAACACCAACGGCATTGCTCGAGAACGCCAAATACAGATGGAGCTATA
CGGCGCCACAGTATCATGCTTGCCTCGAGATGTGTTGGTTACCCCTGAATGGCGAACGAC
TGATGGCAAAGGATACATTGATTTAATGATTCGTGGCTCGAGCATTCTTTGGTTTTGGGA
GTTGTTAGTGAATGGTGACGATGCTGTCGGCCACTCAAATCGATTTGAAACTGGGGGGAA
GTACCATGGAAGCTTAACTGGAAGTTCTAAGTATGTGCTCATCGATTTTCGTCAGAGTAA
GGGCGTTCGGCACCAGAAGCATGGGTTTCTGTATGTGTCGTTTGTGGATTCTTACACCAA
AGCGCTGGTTTTCAGCACTGGTAAGTCCGTTGTAAGCGTCAAACTGCTAAGCTAATTAAC
TGTTCATGTTTAATACATAAGGTTTTATTCTAATAAATATAAAGTTAGTTATATACAAAG
ATAG


>PhCRN_02_cluster
gattccagaatctgccggctcgaggaaagatggtgaagcttctctgtgcc
attgttggtgaacagggaagcgctttccctgtggacatcgacgctagtca
gctggtgggagacttgaaggatgcgattaaggcgaagaagccagacacga
tcaagggagaagcagacaacctgcgtctctctctggcgaagaagggcgca
ggatggctaccaagtgcggaacttcgtgcgatacgaaaaggagaggatgt
accgggttttgaaagggtatcactggtggatacagaggatgagctgtact
cgacctattcgattcgggatgtgttggatatgaatggaatgccaccgcct
caaacgcggcaaattcacgtgctggtggtggttccgtatcggaccgagga
tgccaacctttcccagatttttccgacctttcgaccatactgtgagggaa
tcaatgtgcagcaccctcatctttcgcgggatgtgctggttgaaaaactc
tacgaagctattatccgaaccaattttgtgctgttatcgtctccttccgg
ttctggaaagacgtcgctgttgacattgtttgcgcgtaaacatcctgaaa
tttcctgcgcacctatcgcttttgatggtagcacagaagatgccacaact
cttctttccacttatggcgtcaatgtttataagaaggcgtgcgatatacc
cagtggcaagctnngtgtgtccttgttgttggacgactgtcaacggcggt
ataatgatctcgtcttttggactcgtctgattaaaggctcagcatcatgg
ttaccagatcacgtccgatttatcatctcggcgactcatttgctggagac
ggatgccccttccagccctgttgctttcagcagcatccagtataagttga
cgagggacgatttcttgattaatgatgaggaggcgtatcagtgctttaat
ttggaaaacggcctaccaccaggattgcgttttccaacgctggtagaggt
gatgatacgcgagtgcaatgggcacatcggttcattacgcatatcaattg
atgcaatttatgagcgttttcggagggcgggtgctcgaactgaggaggag
ttgctggcgttctatctgtcggacttttgtcgaacaaatggcaagatgct
tcggaagtgaacacacaacacctgctagtccaaaccagcagaagtttctt
agcacgtgtttgttgtgcgatcctagttgtcagccactggtacagcaatt
gagtcgtgatgaacacgaatgctttacaaggttaaagaaagcgggtactg
taactgaagttggcggctggggttcacgtctcccttgagacgaatacggg
acttactagacatttgagcctccagagcgatcgatggacaagggaaaata
tctagagagtaatctagagagagacttagtcgtatcgaattaaagttcgt
ggattgatgcttatatcgactcagcggaggaaatcacatataaaatcctc
gaggaattgctaacaagtctgacgggacatatgtattgcgatttgatcga
catgataatgcgaaagcttgtacactctgaagtatcgccactttatggat
ggtcttacaaaggcttgcattgaaggtgtgcagtataaaccttataaaaa
acttcttagaccgagatccggtcatgataatttcgctcaacgatattgaa
tttagttccttacttgctcagaacaagatgccgattctgaaacaatattt
tctgcctaagctgatccagctgtactgctaatagtccagagtgaagcatc
ttgcggtaatactgaagcatatcgcagaggcaacaagaaattagatattg
ggcagcatgccgtatcttcattgagtgtgccttcatgatttacgctaata
gaatagtttggcggattttaccaatcgaatctcggatacaattgcggggc
atttagaaatgttttcgcgataaaagatgacgctgaagttggtgaagagt
ttcctgaagacaatgaggcgttgagaaattttaagatcttgtcggcaagt
atctgttgaatttttcttcaaatttatgggctaattgaagcgtagagaag
cgccaaaacttcgatatgttgtggtctcagccccccgaacacgttcccta
atgaccataggacctcttacacagcaacaattttggaaaatggtcaaaat
agaggccgcaaacattgcaagtatgacgggaaatgatatggcgctcttga
cgacgtattaagcagctcaacaattttaataagggcgacaaaatggatct
gtgggacaaatggtgctggtcccgtcgaaattgtcattgatgcatatcaa
atctcaatgttgttgatgaatgagatcttgctcttcaagatgaagtgcgt
gtcgtacttcatgccaacctgttcgaatggtggcaaattatcagcatgaa
gtaaccatttctggcgagatatactcaggtcatgctctcgataccatgca
gcattatggtcgaagacaacatttcgatgtgacaaagatcttgtcaagcg
gggactatctcaaataagcacaaaagatatgttaactttccacgtcgtca
ttaagtcccaaccccacattttgtaaaaggtcttatgtcatgatcttgca
gaaattacttttttttgcttgctttcatttttgcgcgcaaacgctctttt
tgcgctaagagcagctgcttctttgtgtctgcactaaataactgaggctt
gataatttctgtttgagaagattgtataggcattatgcgcgaaatcttgc
tttgtttggttgacaaattttcggtacggattgagaccgaagaatgggat
tgcaaaaatggcggtgatttgatcttggaaggcatatgttgtgacaaaac
agcgggagctactggaggtggagaaagtgctcggcttcgtagagccttcg
aattatttactgccttcctgaacgcttgtttcgtctttaaacgagacccc
tcttgccacactccgccaaaatttgggagccaatctgaatcgtactcagc
tttcgcgaaacgctccgagaaaatgtcttttcgctttacttgatcattct
tctctgtcgccacctgctgtttttggttgcactgtttgtactcttcttca
ctttgcactagccatggtggtacagcagcagtgtgtatatttcgcacgct
ggagccccaagacactgctgcaatcgagctgaggcctttaccttgtacga
gctgagtcactcgatgtacatttattgcgttgcattggcccattcgttgc
aactgtggttggtccaagtgtccctcctttgtggcttgattgattgccca
aggtgtacagtcgcgctttcgtatcttcacgtctctgctagcccattcgc
ccttgttgtgaagtatttctttcgacctagagacaatcttacaactattt
gtaacggatactggcaaactttgtaaatcatgaggggaattttgctgatc
gattcgcatcgcgacttccataactttctgtccttgactctcagcatctt
gcagtctcgaagttgctgacgacgagaaggcgtccactcgctcatttgta
atttcgtctacgcctttcaaactaactgtcgttgtagtcagtgttttctc
cagctgctctgtcgacgtttagaggcagttaaacagagctgagttctcat
ctggcgatccgcatcgcagtgatggtatcgacaaaatgattcgaccttat
ttcgatgtttcttgctactgaaatgtgctggtgcgtcggtagtcgccaac
gtgacgtcgcaaaagatgcagcgacaccagtcctgagtggcaccggtctt
ggtgttacccaatgactgcagtcgagctgtttgctgctcgatttagaaat
gtatggtaacactagcgtcatggttacggtacatatagagcctcgagcaa
tcttggtgtggaggcgcaccgcttgctggataccttatggttcatataga
gcctacaccacttgacaaagtgcgcaactgcgatcgttatgcacaggtcg
acgttacaaaaaagtatatacaaaagtccgacaatgcggccccatttgac
ttatttatcagtccgtcgtgttcagtctgccttggtggccatgagaccgt
cggcgtttctaaaaggcttgcaacaagtgtcattgcactagcagtctcac
ctcaaccatcgctactttatctgttatgcctgtcggtggtcgttatcgtc
accgcgataatctagagagtcaatcataagaatctcgaattcgtaagagt
agtgggtcatggcaacctctcaaccacctgagagcgaaagccacgtcttt
tggatcttagggtagtcttagaaccgctcgaccgagctatacatgtattg
ataaaagacaatagaacaattaaccc


>PhCRN_03 cluster  
ttccagaatctgccggctcgaggaaagatggttgaaatctcactggagt
gtgcaatcgaaggccaggtaggctcgttcgaagtgacaatcgacgactgc
aagaagatttctgcgttgaagaaggcgatcaaggaggagatcgactactc
aggtcgagccaaggacctggagctctctctggcgaagaagggcgaaggat
ggctaccaattgaggaccttgctgcgatagaagacggagtagcggtgccg
ggttttgaaaaggtgtcattggtggatacaaagagtgagaagtactcggc
ctattcgattcagaaaatgttgcagataaaaggattgccctcacctcaaa
cggagcaaattcacgtgctggtggtggttccgaaggatgaaaacgaccgc
tccgcagccatggctctcggcgtggcaccctctttgccaccaactacaat
tcatcgacatcccgaacgtcttaagcgatgggctgcgattaacgaaatga
ttcgacagaagaatcaagaaggaaacgagaagacgagcactcgagacacc
aacaagaagcgaaagaacagagatatcgatagctcgatgccgtattcaag
cctgtcgtggaccgatcttgaaccgattctgtcaatggaggactttaatc
tcgaagcgagtgctgttcctcaaaaagttgtggaagagctacgtgatcgg
cttatgcaagtacgtaaactgtatggggatgtttactcgggaaaggaag
ccaagcgtcaagtctttattatggctattattgaagctgtatgcctta
tgcttggtgatgccacgattcttgttgaagaggatgtgaaaggaaagaa
cgtacatgtgcacggtcgcttcgagtttgtgctgaagcgtggcaagaagc
gtgtatccatcgtcgaagcaaaacgcgatgatatcccgcaaggtattg
cccagaatgtggccggcctcgaagctttgtctgacgtggagggattagag
cggacacttggtattgttaccaactatctggagtgggtattcatcagcga
tgacgatgagaaaattcgacggatgaatacaacgctcaaagtctatggag
cggtgccttcaactaaagaacttaaggaaattgtcggcatgatttgtggt
ttgctcgcgaatagcacttaatagtctcgcaattacaatattttttacga
atgccattccgtgttggaaagttgctttcatcagttttattagacccggc
ccactgcaagtgcttgcagttaacatcgaagcacagcacaaaataatttt
tattcctgataaataaaaagtttgttatatagttagagatga

>PhCRN_03-r100    
ATTCCAGAATCTGCCGGCTCGAGGAAAGATGGTTGAAAATCTCACTGGAGTGTGCAAT
CGAAGGCCAGGTAGGCTCGTTCGAAGTGACAATCGACGACTGCAAGAAGATTTCTGCGTT
GAAGAAGGCGATCAAGGAGGAGATCGACTACTCAGGTCGAGCCAAGGACCTGGAGCTCTC
TCTGGCGAAGAAGGGCGAAGGATGGCTACCAATTGAGGACCTTGCTGCGATAGAAGACGG
AGTAGCGGTGCCGGGTTTTGAAAAGGTGTCATTGGTGGATACAAAGAGTGAGAAGTACTC
GGCCTATTCGATTCAGAAAATGTTGCAGATAAAAGGATTGCCCTCACCTCAAACGGAGCA
AATTCACGTGCTGGTGGTGGTTCCGAAGGATGAAAACGACCGCTCCGCAGCCATGGCTCT
CGGCGTGGCACCCTCTTTGCCACCAACTACAATTCATCGACATCCCGAACGTCTTAAGCG
ATGGGCTGCGATTAACGAAATGATTCGACAGAAGAATCAAGAAGGAAACGAGAAGACGAG
CACTCGAGACACCAACAAGAAGCGAAAGAACAGAGATATCGATAGCTCGATGCCGTATTC
AAGCCTGTCGTGGACCGATCTTGAACCGATTCTGTCAATGGAGGACTTTAATCTCGAAGC
GAGTGCTGTTCCTCAAAAAGTTGTGGAAGAGCTACGTGATCGGCTTATGCAAGTACGTAA
ACTGTATGGGGATGTTTACTCGGGAAAGGAAGCCAAGCGTCAAGTCTTTATTATGGCTAT
TATTGAAGCTGTATGCCTTATGCTTGGTGATGCCACGATTCTTGTTGAAGAGGATGTGAA
AGGAAAGAACGTACATGTGCACGGTCGCTTCGAGTTTGTGCTGAAGCGTGGCAAGAAGCG
TGTATCCATCGTCGAAGCAAAACGCGATGATATCCCGCAAGGTATTGCCCAGAATGTGGC
CGGCCTCGAAGCTTTGTCTGACGTGGAGGGATTAGAGCGGACACTTGGTATTGTTACCAA
CTATCTGGAGTGGGTATTCATCAGCGATGACGATGAGAAAATTCGACGGATGAATACAAC
GCTCAAAGTCTATGGAGCGGTGCCTTCAACTAAAGAACTTAGGGAAATTGTCGGCATGAT
TTGTGGTTTGCTCGCGAATAGCACTTAATAGTCTCGCAATTACAATATTTTTTACGAATG
CCATTCCGTGTTGGAAAGTTGCTTTCATCAGTTTTATTAGACCCGGCCCACTGCAAGTGC
TTGCAGTTAACATCGAAGCACAGCACAAAATAATTTTTATTCCTGATAAATAAAAAGTTT
GTTATATAAGCGA

>PhCRN_03-r304  
ATTCCAGAATCTGCCGGCTCGAGGAAAGATGGTTGAAAATCTCACTGGAGTGTGCAAT
CGAAGGCCAGGTAGGCTCGTTCGAAGTGACAATCGACGACTGCAAGAAGATTTCTGCGTT
GAAGAAGGCGATCAAGGAGGAGATCGACTACTCAGGTCGAGCCAAGGACCTGGAGCTCTC
TCTGGCGAAGAAGGGCGAAGGATGGCTACCAATTGAGGACCTTGCTGCGATAGAAGACGG
AGTAGCGGTGCCGGGTTTTGAAAAGGTGTCATTGGTGGATACAAAGAGTGAGAAGTACTC
GGCCTATTCGATTCAGAAAATGTTGCAGATAAAAGGATTGCCCTCACCTCAAACGGAGCA
AATTCACGTGCTGGTGGTGGTTCCGAAGGATGAAAACGACCGCTCCGCAGCCATGGCTCT
CGGCGTGGCACCCTCTTTGCCACCAACTACAATTCATCGACATCCCGAACGTCTTAAGCG
ATGGGCTGCGATTAACGAAATGATTCGACAGAAGAATCAAGAAGGAAACGAGAAGACGAG
CACTCGAGACACCAACAAGAAGCGAAAGAACAGAGATATCGATAGCTCGATGCCGTATTC
AAGCCTGTCGTGGACCGATCTTGAACCGATTCTGTCAATGGAGGACTTTAATCTCGAAGC
GAGTGCTGTTCCTCAAAAAGTTGTGGAAGAGCTACGTGATCGGCTTATGCAAGTACGTAA
ACTGTATGGGGATGTTTACTCGGGAAAGGAAGCCAAGCGTCAAGTCTTTATTATGGCTAT
TATTGAAGCTGTATGCCTTATGCTTGGTGATGCCACGATTCTTGTTGAAGAGGATGTGAA
AGGAAAGAACGTACATGTGCACGGTCGCTTCGAGTTTGTGCTGAAGCGTGGCAAGAAGCG
TGTATCCATCGTCGAAGCAAAACGCGATGATATCCCGCAAGGTATTGCCCAGAATGTGGC
CGGCCTCGAAGCTTTGTCTGACGTGGAGGGATTAGAGCGGACACTTGGTATTGTTACCAA
CTATCTGGAGTGGGTATTCATCAGCGATGACGATGAGAAAATTCGACGGATGAATACAAC
GCTCAAAGTCTATGGAGCGGTGCCTTCAACTAAAGAACTTAGGGAAATTGTCGGCATGAT
TTGTGGTTTGCTCGCGAATAGCACTTAATAGTCTCGCAATTACAATATTTTTTACGAATG
CCATTCCGTGTTGGAAAGTTGCTTTCATCAGTTTTATTAGACCCGGCCCACTGCAAGTGC
TTGCAGTTAACATCGAAGCACAGCACAAAATAATTTTTATTCCTGATAAATAAAAAGTTT
GTTATATAAGCGA

>PhCRN_03-r703   
GGCGATCAAGGAGGAGATCGACTACTCAGGTCGAGCCAAGGACCTGGAGCTCTC
TCTGGCGAAGAAGGGCGAAGGATGGCTACCAATTGAGGACCTTGCTGCGATAGAAGACGG
AGTAGCGGTGCCGGGTTTTGAAAAGGTGTCATTGGTGGATACAAAGAGTGAGAAGTACTC
GGCCTATTCGATTCAGAAAATGTTGCAGATAAAAGGATTGCCCTCACCTCAAACGGAGCA
AATTCACGTGCTGGTGGTGGTTCCGAAGGATGAAAACGACCGCTCCGCAGCCATGGCTCT
CGGCGTGGCACCCTCTTTGCCACCAACTACAATTCATCGACATCCCGAACGTCTTAAGCG
ATGGGCTGCGATTAACGAAATGATTCGACAGAAGAATCAAGAAGGAAACGAGAAGACGAG
CACTCGAGACACCAACAAGAAGCGAAAGAACAGAGATATCGATAGCTCGATGCCGTATTC
AAGCCTGTCGTGGACCGATCTTGAACCGATTCTGTCAATGGAGGACTTTAATCTCGAAGC
GAGTGCTGTTCCTCAAAAAGTTGTGGAAGAGCTACGTGATCGGCTTATGCAAGTACGTAA
ACTGTATGGGGATGTTTACTCGGGAAAGGAAGCCAAGCGTCAAGTCTTTATTATGGCTAT
TATTGAAGCTGTATGCCTTATGCTTGGTGATGCCACGATTCTTGTTGAAGAGGATGTGAA
AGGAAAGAACGTACATGTGCACGGTCGCTTCGAGTTTGTGCTGAAGCGTGGCAAGAAGCG
TGTATCCATCGTCGAAGCAAAACGCGATGATATCCCGCAAGGTATTGCCCAGAATGTGGC
CGGCCTCGAAGCTTTGTCTGACGTGGAGGGATTAGAGCGGACACTTGGTATTGTTACCAA
CTATCTGGAGTGGGTATTCATCAGCGATGACGATGAGAAAATTCGACGGATGAATACAAC
GCTCAAAGTCTATGGAGCGGTGCCTTCAACTAAAGAACTTAAGGAAATTGTCGGCATGAT
TTGTGGTTTGCTCGCGAATAGCACTTAATAGTCTCGCAATTACAATATTTTTTACGAATG
CCATTCCGTGTTGGAAAGTTGCTTTCATCAGTTTTATTAGACCCGGCCCACTGCAAGTGC
TTGCAGTTAACATCGAAGCACAGCACAAAATAATTTTTATCCTTGATAAATAAAAAGTTT
GTTATATAAAGTTAAAA

>PhCRN_03-r710 
ATTCCAGAATCTGCCGGCTCGAGGAAAGATGGTTGAAATCTCACTGGAGTGTG
CAATCGAAGGCCAGGTAGGCTCGTTCGAAGTGACAATCGACGACTGCAAGAAGATTTCTG
CGTTGAAGAAGGCGATCAAGGAGGAGATCGACTACTCAGGTCGAGCCAAGGACCTGGAGC
TCTCTCTGGCGAAGAAGGGCGAAGGATGGCTACCAATTGAGGACCTTGCTGCGATAGAAG
ACGGAGTAGCGGTGCCGGGTTTTGAAAAGGTGTCATTGGTGGATACAAAGAGTGAGAAGT
ACTCGGCCTATTCGATTCAGAAAATGTTGCAGATAAAAGGATTGCCCTCACCTCAAACGG
AGCAAATTCACGTGCTGGTGGTGGTTCCGAAGGATGAAAACGACCGCTCCGCAGCCATGG
CTCTCGGCGTGGCACCCTCTTTGCCACCAACTACAATTCATCGACATCCCGAACGTCTTA
AGCGATGGGCTGCGATTAACGAAATGATTCGACAGAAGAATCAAGAAGGAAACGAGAAGA
CGAGCACTCGAGACACCAACAAGAAGCGAAAGAACAGAGATATCGATAGCTCGATGCCGT
ATTCAAGCCTGTCGTGGACCGATCTTGAACCGATTCTGTCAATGGAGGACTTTATAATCT
CGAAGCGAGTGCTGTTCCTCAAAAAGTTGTGGAAGAGCTACGTGATCGGCTTATGCAAGT
ACGTAAACTGTATGGGGATGTTTACTCGGGAAAGGAAGCCAAGCGTCAAGTCTTTATTAT
GGCTATTATTGAAGCTGTATGCCTTATGCTTGGTGATGCCACGATTCTTGTTGAAGAGGA
TGTGAAAGGAAAGAACGTACATGTGCACGGTCGCTTCGAGTTTGTGCTGAAGCGTGGCAA
GAAGCGTGTATCCATCGTCGAAGCAAAACGCGATGATATCCCGCAAGGTATTGCCCAGAA
TGTGGCCGGCCTCGAAGCTTTGTCTGACGTGGAGGGATTAGAGCGGACACTTGGTATTGT
TACCAACTATCTGGAGTGGGTATTCATCAGCGATGACGATGAGAAAATTCGACGGATGAA
TACAACGCTCAAAGTCTATGGAGCGGTGCCTTCAACTAAAGAACTTAGGGAAATTGTCGG
CATGATTTGTGGTTTGCTCGCGAATAGCACTTAATAGTCTCGCAATTACAATATTTTTTA
CGAATGCCATTCCGTGTTGGAAAGTTGACTTTTAAACG


>PhCRN_04 cluster
ttgtccgctcagttactacttcggagtagacaatgattggatcgccgctc
agttactactttggagtatactaagcggcaatccaactcattgatccaac
tcattgtctcttatttgtaagctcagtagtggcagtttttccttttcgta
atttaccaccgagaacattcctgaaacctttttcgggtgaggtctcgacc
attcgatattcaaacctcaaccgataagatttaacagagttaacttgacg
aataacgcgagccacttcttttggatcgtttcatggatgacagcaataga
gcataaacgccatcagatttttatctcaaggatcagttcgacgtggcgtc
ccataaatgattgaaaatttatgtcacacaccttttttccgcttaagtac
gccagaaatttctctccctttctccctcattccagaatctgccggctcga
ggaaagatggtgaagcttctctgtgccattgttggtgaagagggaagcgc
tttcccagtcgacattaacgagactctatcggttggacacttgaaggatg
cgatcaaggcaaaaaagccgaatgccttcaaaggttttgatgctgaccag
ctggagctttctctggcgaagaagggcgcaggatggctaccaagtgcgga
cctcgctgcgatagaagacggagaagtggtaccgggttttcaaaaggtgt
cattggtggatacaaagcgtgagagattctcgacctattcgattcgggat
gtgttggatatgaatggaatgccaccgcctcaaacgcggcaaattcacgt
gctggtgttggtcccagatcagctgtcggtttctgctgttgcgaccgttt
cgatcaagaagagaaagctaactgacattagcgacttgattacaccatct
tcttttgcaaaatgtaaggggagtggcagttgggtaaaatggttgaagaa
acttaatggtcagattgagtgtcatcgcattgaacggtctgacgacgtaa
cgccgattccggttgtgctcttaaacaaaacgtttgcaagatttgaggaa
aactgcaaagtgatcaagttttgtcagaacgactgtgaatttgtgaacaa
gttgtgctatggcttgtccactccttacgacaacgaagcaacatttgcag
agagtagcgcggcaattgctaacagcataccttctaggagacaatcca
gtctcgacgattacaccagcaactgttagtggctcagtgtcagatggttc
ctatcgttttggagagacactgctacttaatttggaatgtaaactccaaa
aaggagacggtggtggagatccgacaatgcagaacgttgcatactacatt
aagagcttgccattagcgatcgaccgtcaatttccatgtttcttggt
ggatatctgcggaccgtttatgagtgtgtttggaattgtaaacacgagcg
acgaagatgcgatttgcgagcctctagtcatgagcttcccgctacttttt
ttcgacaacgagtggttgatggtatcgttggcacgtatgtgcgcatctct
gaaggctgctatccaggagttgacggatttgtgctacgaattcagtgcaa
gtcgtcaaaaccgtgcgtttggtctgcgttcaactgatctcaatcggcta
aggttcccatataaagattctgtcgaacgcgacggtgtggacatctcatt
tcagtatctggaagtggtccagcggtatgttttcaaggcgcgccacgcta
tgaataacgttatcattaagttcgccaagcggtacgggagggaagtccat
gattattgttcaaacgctggatttgctcccgaactgctgttctgcgaata
tctacctaatggttgggtattcgtcgtaatggagcaactttcattgtgtc
cccttcgtcacgccaatggcatgatagttcgtgatcaactactgaagatc
gaaaacactctgaaagatggatctttcgtccatggtgatcttcgggagca
aaacgtgatgtgggataccagtaagaaccgagtcgtattgatcgatttcg
attggtcgggaagagatggtgtcgatacgtatccaccatttatgaatggt
gaaatagcctggccagcaggagccgcgtgtggcgagttgcttcgagttgc
ccatgatgcgtattggattgcttcgatagctgcccgattgacataaggcg
aaactttagatttaccgcgtaatctattacgttttatttatttactaaga
tgacgtacccacaggatcaatacctcgctaactaagaacgcgtcaagcca
gcacagaagcagcacaaaagcagcacaaaggcaacgctcgcctggaattt
caaacgagctacgacaaaaaaaacaaagacctcgcaaacgaaagccaaaa
acccaaagccgaagctagcaacaaaaccaaactttatcaattaattaagt
cagagacaccgatttaaaacctccaaaatggatatttgatttaacta


>PhCRN04-race100   
CGAGTTCCAGAATCTGCCGGCTCGAGGAAAGATGGTGAAGCTTCTCTGTGCCATTGTTGGTGAAGAGGGAAGCGCTTTCCCAGTCGACATTAACGAGACTCTATCGGTTGGACACTTGAAGGATGCGATCAAGGCAAAAAAGCCGAATGCCTTCAAAGGTTTTGATGCTGACCAGCTGGAGCTTTCTCTGGCGAAGAAGGGCGCAGGATGGCTACCAAGTGCGGACCTCGCTGCGATAGAAGACGGAGAAGTGGTACCGGGTTTTCAAAAGGTGTCATTGGTGGATACAAAGCGTGAGAGATTCTCGACCTATTCGATTCGGGATGTGTTGGATATGAATGGAATGCCACCGCCTCAAACGCGGCAAATTCACGTGCTGGTGTTGGTCCCAGATCAGCTGTCGGTTTCTGCTGTTGCGACCGTTTCGATCAAGAAGAGAAAGCTAACTGACATTAGCGACTTGATTACACCATCTTCTTTTGCAAAATGTAAGGGGAGTGGCAGTTGGGTAAAATGGTTGAAGAAACTTAATGGTCAGATTGAGTGTCATCGCATTGAACGGTCTGACGACGTAACGCCGATTCCGGTTGTGCTCTTAAACAAAACGTTTGCAAGATTTGAGGAAAACTGCAAAGTGATCAAGTTTTGTCAGAACGACTGTGAATTTGTGAACAAGTTGTGCTATGGCTTGTCCACTCCTTACGACAACGAAGCAACATTTGCAGAGAGAGCGCGGCAATTGCTAACAGCATACCTTCTAGGAGACAATCCAGTCTCGACGATTACACCAGCAACTGTTAGTGGCTCAGTGTCAGATGGTTCCTATCGTTTTGGAGAGACACTGCTACTTAATTTGGAATGTAAACTCCAAAAAGGAGACGGTGGTGGAGATCCGACAATGCAGAACGTTGCATACTACATTAAGAGCTTGCCATTAGCGATCGACCGTCAATTTCCATGTTTCTTGGTGGATATCTGCGGACCGTTTATGAGTGTGTTTGGAATTGTAAACACGAGCGACGAAGATGCGATTTGCGAGCCTCTAGTCATGAGCTTCCCGCTACTTTTTTTCGACAACGAGTGGTTGATGGTATCGTTGGCACGTATGTGCGCATCTTTGAAGGCTGCTATCCAGGAGTTGACGGATTTGTGCTACGAATTCAGTGCAAGTCGTCAAAACCGTGCGTTTGGTCTGCGTTCAACTGATCTCAATCGGCTAAGGTTCCCATATAAAGATTCTGTCGAACGCGACGGTGTGGACATCTCATTTCAGTATCTGGAAGTGGTCCAGCGGTATGTTTTCAAGGCGCGCCACGCTATGAATAACGTTATCATTAAGTTCGCCAAGCGGTACGGGAGGGAAGTCCATGATTATTGTTCAAACGCTGGATTTGCTCCCGAACTGCTGTTCTGCGAATATCTACCTAATGGTTGGGTATTCGTCGTAATGGAGCAACTTTCATTGTGTCCCCTTCGTCACGCCAATGGCATGATAGTTCGTGATCAACTACTGAAGATCGAAAACACTCTGAAAGATGGATCTTTCGTCCATGGTGATCTTCGGGAGCAAAACGTGATGTGGGATACCAGTAAGAACCGAGTCGTATTGATCGATTTCGATTGGTCGGGAAGAGATGGTGTCGATACGTATCCACCATTTATGAATGGTGAAATAGCCTGGCCAGCAGGAGCCGCGTGTGGCGAGTTGCTTCGAGTTGCCCATGATGCGTATTGGATTGCTTCGATAGCTGCCCGATTGACATAAGGCGAAACTTTAGATTTACCGCGTAATCTATTACGTTTTATTTATTTACTAAGATGACGTACCCACAGGATCAATACCTCGCTAACTAAGAACGCGTCAAGCCAGCACAGAAGCAGCACAAAAGCAGCACAAAGGCAACGCTCGCCTGGAATTTCAAACGAGCTACGACAAAAAAACAAAGACCTCGCAAACGAAAGCCAAAACCCAAAGCCGAAGCTAGCAACAAACCCAACTTTATCAATTAATTAAGTCAGAGACACCGATTTAAAACCTCCAAAATGGATATTTG


>PhCRN_04-race304
CTGCGATAGAAGACGGAGAAGTGGACCGGGTTTCAAAAGGTGTCATGGTGGATACAAAGC
GTGAGAGATTCTCGACCTATTCGATTCGGGATGTGTTGGATATGAATGGAATGCCACCGC
CTCAAACGCGGCAAATTCACGTGCTGGTGTTGGTCCCAGATCAGCTGTCGGTTTCTGCTG
TTGCGACCGTTTCGATCAAGAAGAGAAAGCTAACTGACATTAGCGACTTGATTACACCAT
CTTCTTTTGCAAAATGTAAGGGGAGTGGCAGTTGGGTAAAATGGTTGAAGAAACTTAATG
GTCAGATTGAGTGTCATCGCATTGAACGGTCTGACGACGTAACGCCGATTCCGGTTGTGC
TCTTAAACAAAACGTTTGCAAGATTTGAGGAAAACTGCAAAGTGATCAAGTTTTGTCAGA
ACGACTGTGAATTTGTGAACAAGTTGTGCTATGGCTTGTCCACTCCTTACGACAACGAAG
CAACATTTGCAGAGAGAGCGCGGCAATTGCTAACAGCATACCTTCTAGGAGACAATCCAG
TCTCGACGATTACACCAGCAACTGTTAGTGGCTCAGTGTCAGATGGTTCCTATCGTTTTG
GAGAGACACTGCTACTTAATTTGGAATGTAAACTCCAAAAAGGAGACGGTGGTGGAGATC
CGACAATGCAGAACGTTGCATACTACATTAAGAGCTTGCCATTAGCGATCGACCGTCAAT
TTCCATGTTTCTTGGTGGATATCTGCGGACCGTTTATGAGTGTGTTTGGAATTGTAAACA
CGAGCGACGAAGATGCGATTTGCGAGCCTCTAGTCATGAGCTTCCCGCTACTTTTTTTCG
ACAACGAGTGGTTGATGGTATCGTTGGCACGTATGTGCGCATCCTTGAAGGCTGCTATCC
AGGAGTTGACGGATTTGTGCTACGAATTCAGTGCAAGTCGTCAAAACCGTGCGTTTGGTC
TGCGTTCAACTGATCTCAATCGGCTAAGGTTCCCATATAAAGATTCTGTCGAACGCGACG
GTGTGGACATCTCATTTCAGTATCTGGAAGTGGTCCAGCGGTATGTTTTCAAGGCGCGCC
ACGCTATGAATAACGTTATCATTAAGTTCGCCAAGCGGTACGGGAGGGAAGTCCATGATT
ATTGTTCAAACGCTGGATTTGCTCCCGAACTGCTGTTCTGCGAATATCTACCTAATGGTT
GGGTATTCGTCGTAATGGAGCAACTTTCATTGTGTCCCCTTCGTCACGCCAATGGCATGA
TAGTTCGTGATCAACTACTGAAGATCGAAAACACTCTGAAAGATGGATCTTTCGTCCATG
GTGATCTTCGGGAGCAAAACGTGATGTGGGATACCAGTAAGAACCGAGTCGTATTGATCG
ATTTCGATTGGTCGGGAAGAGATGGTGTCGATACGTATCCACCATTTATGAATGGTGAAA
TAGCCTGGCCAGCAGGAGCCGCATGTGGCGAGCCGCTTCGAGTTGCCCATGATGCGTATT
GGATTGCTTCGATAGCTGCCCGATTGACATAAGGCGAAACTTTAGATTTACCGCGTAATC
TATTACGTTTTATTTATTTACTAAGATGACGTACCCACAGGATCAATACCTCGCTAACTA
AGAACGCGTCAAGCCAGCACAGAAGCAGCACAAAAGCAGCACAAAGGCAACGCTCGCCTG
GAATTTCAAACGAGCTACGACAAAAAAAAACAAAGACCTCGCAAACGAAAGCCAAAAACC
CAAAGCCGAAGCTAGCAACAAAACCAACTTTATCAATTAATTAAGTCAGAGACACCGATT
TAAAACCTCCAAAATGGATATTTGATTTAACTATCTTCC


>PhCRN_04-race703
CACGTGCTGGTGTTGGTCCCAGATCAGCTGTCGGTTTCTGCTGTTGCGACCGTTCGATCA
AGAAGAGAAAGCTAACTGACATTAGCGACTTGATTACACCATCTCTTTTGCAAAATGTAA
GGGGAGTGGCAGTTGGGTAAAATGGTTGAAGAAACTTAATGGTCAGATTGAGTGTCATCG
CATTGAACGGTCTGACGACGTAACGCCGATTCCGGTTGTGCTCTTAAACAAAAACGTTTG
CAAGATTTGAGGAAAACTGCAAAGTGATCAAGTTTTGTCAGAACGACTGTGAATTTGTGA
ACAAGTTGTGCTATGGCTTGTCCACTCCTTACGACAACGAAGCAACATTTGCAGAGAGAG
CGCGGCAATTGCTAACAGCATACCTTCTAGGAGACAATCCAGTCTCGACGATTACACCAG
CAACTGTTAGTGGCTCAGTGTCAGATGGTTCCTATCGTTTTGGAGAGACACTGCTACTTA
ATTTGGAATGTAAACTCCAAAAAGGAGACGGTGGTGGAGATCCGACAATGCAGAACGTTG
CATACTACATTAAGAGCTTGCCATTAGCGATCGACCGTCAATTTCCATGTTTCTTGGTGG
ATATCTGCGGACCGTTTATGAGTGTGTTTGGAATTGTAAACACGAGCGACGAAGATGCGA
TTTGCGAGCCTCTAGTCATGAGCTTCCCGCTACTTTTTTTCGACAACGAGTGGTTGATGG
TATCGTTGGCACGTATGTGCGCATCTCTGAAGGCTGCTATCCAGGAGTTGACGGATTTGT
GCTACGAATTCAGTGCAAGTCGTCAAAACCGTGCGTTTGGTCTGCGTTCAACTGATCTCA
ATCGGCTAAGGTTCCCATATAAAGATTCTGTCGAACGCGACGGTGTGGACATCTCATTTC
AGTATCTGGAAGTGGTCCAGCGGTATGTTTTCAAGGCGCGCCACGCTATGAATAACGTTA
TCATTAAGTTCGCCAAGCGGTACGGGAGGGAAGTCCATGATTATTGTTCAAACGCTGGAT
TTGCTCCCGAACTGCTGTTCTGCGAATATCTACCTAATGGTTGGGTATTCGTCGTAATGG
AGCAACTTTCATTGTGTCCCCTTCGTCACGCCAATGGCATGATAGTTCGTGATCAACTAC
TGAAGATCGAAAACACTCTGAAAGATGGATCTTTCGTCCATGGTGATCTTCGGGAGCAAA
ACGTGATGTGGGATACCAGTAAGAACCGAGTCGTATTGATCGATTTCGATTGGTCGGGAA
GAGATGGTGTCGATACGTATCCACCATTTATGAATGGTGAAATAGCCTGGCCAGCAGGAG
CCGCGTGTGGCGAGTTGCTTCGAGTTGCCCATGATGCGTATTGGATTGCTTCGATAGCTG
CCCGATTGACATAAGGCGAAACTTTAGATTTACCGCGTAATCTATTACGTTTTATTTATT
TACTAAGATGACGTACCCACAGGATCAATACCTCGCTAACTAAGAACGCGTCAAGCCAGC
ACAGAAGCAGCACAAAAGCAGCACAAAGGCAACGCTCGCCTGGAATTTCAAACGAGCTAC
GACAAAAAAAACAAGACCTCGCAAACGAAAGCCAAAAACCCAAAGCCGAAGCTAGCAACA
AAACCAAACTTTATCAATTAATTAAGTCAGAGACACCGATTTAAAAACCTCAAAATGGAT
ATTTGATTTTAACTAGT


>PhCRN_04-r710 
ATTGGGGATTCCAGAATCTGCCGGCTCGAGGAAAGATGGTGAAGCTTCTCTGTGCCATTG
TTGGTGAAGAGGGAAGCGCTTTCCCAGTCGACATTAACGAGACTCTATCGGTTGGACACT
TGAAGGATGCGATCAAGGCAAAAAAGCCGAATGCCTTCAAAGGTTTTGATGCTGACCAGC
TGGAGCTTTCTCTGGCGAAGAAGGGCGCAGGATGGCTACCAAGTGCGGACCTCGCTGCGA
TAGAAGACGGAGAAGTGGTACCGGGTTTTCAAAAGGTGTCATTGGTGGATACAAAGCGTG
AGAGATTCTCGACCTATTCGATTCGGGATGTGTTGGATATGAATGGAATGCCACCGCCTC
AAACGCGGCAAATTCACGTGCTGGTGTTGGTCCCAGATCAGCTGTCGGTTTCTGCTGTTG
CGACCGTTTCGATCAAGAAGAGAAAGCTAACTGACATTAGCGACTTGATTACACCATCTT
CTTTTGCAAAATGTAAGGGGAGTGGCAGTTGGGTGAAATGGTTGAAGAAACTTAATGGTC
AGATTGAGTGTCATCGCATTGAACGGTCTGACGACGTAACGCCGATTCCGGTTGTGCTCT
TAAACAAAACGTTTGCAAGATTTGAGGAAAACTGCAAAGTGATCAAGTTTTGTCAGAACG
ACTGTGAATTTGTGAACAAGTTGTGCTATGGCTTGTCCACTCCTTACGACAACGAAGCAA
CATTTGCAGAGAGAGCGCGGCAATTGCTAACAGCATACCTTCTAGGAGACAATCCAGTCT
CGACGATTACACCAGCAACTGTTAGTGGCTCAGTGTCAGATGGTTCCTATCGTTTTGGAG
AGACACTGCTACTTAATTTGGAATGTAAACTCCAAAAAGGAGACGGTGGTGGAGATCCGA
CAATGCAGAACGTTGCATACTACATTAAGAGCTTGCCATTAGCGATCGACCGTCAATTTC
CATGTTTCTTGGTGGATATCTGCGGACCGTTTATGAGTGTGTTTGGAATTGTAAACACGA
GCGACGAAGATGCGATTTGCGAGCCTCTAGTCATGAGCTTCCCGCTACTTTTTTTCGACA
ACGAGTGGTTGATGGTATCGTTGGCACGTATGTGCGCATCCTTGAAGGCTGCTATCCAGG
AGTTGACGGATTTGTGCTACGAATTCAGTGCAAGTCGTCAAAACCGTGCGTTTGGTCTGC
GTTCAACTGATCTCAATCGGCTAAGGTTCCCATATAAAGATTCTGTCGAACGCGACGGTG
TGGACATCTCATTTCAGTATCTGGAAGTGGTCCAGCGGTATGTTTTCAAGGCGCGCCACG
CTATGAATAACGTTATCATTAAGTTCGCCAAGCGGTACGGGAGGGAAGTCCATGATTATT
GTTCAAACGCTGGATTTGCTCCCGAACTGCTGTTCTGCGAATATCTACCTAATGGTTGGG
TATTCGTCGTAATGGAGCAACTTTCATTGTGTCCCCTTCGTCACGCCAATGGCATGATAG
TTCGTGATCAACTACTGAAGATCGAAAACACTCTGAAAGATGGATCTTTCGTCCATGGTG
ATCTTCGGGAGCAAAACGTGATGTGGGATACCAGTAAGAACCGAGTCGTATTGATCGATT
TCGATTGGTCGGGAAGAGATGGTGTCGATACGTATCCACCATTTATGAATGGTGAAATAG
ACTGGCCAGCAGGAGCCGCATGTGGCGAGCCGCTTCGAGTTGCCCATGATGCGTATTGGA
TTGCTTCGATAGCTGCCCGATTGACATAAGGCGAAACTTTAGATTTACCGCGTAATCTAT
TACGTTTTATTTATTTACTAAGATGACGTACCCACAGGATCAATACCTCGCTAACTAAGA
ACGCGTCAAGCCAGCACAGAAGCAGCACAAAAGCAGCACAAAGGCAACGCTCGCCTGGAA
TTTCAAACGAGCTACGACAAAAAAAACAAAGACCTCGCAAACGAAAGCCAAAAACCCAAA
GCCGAAGCTAGCAACAAAACCAAACTTTATCAATTAATTAAGTCAGAGACACCGATTTAA
AAACCTCCAAAATGGATATTTGATTTAAACT

>PhCRN_04_race710_ctg1
AAGAACCGAGTCGTATTGATCGATTTCGATTGGTCGGGAAGAGATGGTGTCGATACGTAT
CCACCATTTATGAATGGTGAAATAGCCTGGCCAGCAGGAGCCGCGTGTGGCGAGTTGCTT
CGAGTTGCCCATGATGCGTATTGGATTGCTTCGATAGCTGCCCGATTGACATAAGGCGAA
ACTTTAGATTTACCGCGTAATCTATTACGTTTTATTTATTTACTAAGATGACGTACCCAC
AGGATCAATACCTCGCTAACTAAGAACGCGTCAAGCCAGCACAGAAGCAGCACAAAAGCA
GCACAAAGGCAACGCTCGCCTGGAATTTCAAACGAGCTACGACAAAAAAAACAAAGACCT
CGCAAACGAAAGCCAAAAACCCAAAGCCGAAGCTAGCAACAAAACCAAACTTTATCAATT
AATTAAGTCAGAGACACCGATTTAAAAACCTCCAAAATGGATATTTGATTTAAACT

>PhCRN_04_race710_ctg2
GTCTAAACCGTGCGTTTGGTCTGCGTTCAACTGATCTCAATCGGCTAAGGTTCCCATATA
AAGATTCTGTCGAACGCGACGGTGTGGACATCTCATTTCAGTATTTGGAAGTGGTCCAGC
GGTATGTTTTTAAGGCGCGCCACGCTATGAATAACGTTATCATTAAGTTCGCCAAGCGGT
ATGGGAGGGAAGTCCATGATTATTGTTCAAACGCTGGATTTGCTCCCGAACTGCTGTTCT
GCGAATATCTACCTAATGGTTGGGTATTCGTCGTAATGGAGCAACTTTCATTGTGTCCCC
TTCGTCACGCCAATGGCATGATAGTTCGTGATCAACTACTGAAGATCGAAAACACTCTGA
AAGATGGATCTTTCGTCCATGGTGATCTTCGGGAGCAAAACGTGATGTGGGATACCAGTA
AGAACCGAGTCGTATTGATCGATTTCGATTGGTCGGGAAGGGATGGTGTCGATACGTATC
CACCATTTATGAATGGTGAAATAGACTGGCCAGCAGGAGCCGCATGTGGCGAGCCGCTTC
GAGTTGCCCATGATGCGTATTGGATTGCTTCGATAGCTGCCCGATTGACATAAGGCGAAA
TTTTAAATTTACCGCGTAATCTATTACGTTTTATTCCTGAAT

>PhCRN_04_race710_ctg3
ATTGGGGATTCCAGAATCTGCCGGCTCGAGGAAAGATGGTGAAGCTTCTCTGTGCCATTG
TTGGTGAAGAGGGAAGCGCTTTCCCAGTCGACATTAACGAGACTCTATCGGTTGGACACT
TGAAGGATGCGATCAAGGCAAAAAAGCCGAATGCCTTCAAAGGTTTTGATGCTGACCAGC
TGGAGCTTTCTCTGGCGAAGAAGGGCGCAGGATGGCTACCAAGTGCGGACCTCGCTGCGA
TAGAAGACGGAGAAGTGGTACCGGGTTTTCAAAAGGTGTCATTGGTGGATACAAAGCGTG
AGAGATTCTCGACCTATTCGATTCGGGATGTGTTGGATATGAATGGAATGCCACCGCCTC
AAACGCGGCAAATTCACGTGCTGGTGTTGGTCCCAGATCAGCTGTCGGTTTCTGCTGTTG
CGACCGTTTCGATCAAGAAGAGAAAGCTAACTGACATTAGCGACTTGATTACACCATCTT
CTTTTGCAAAATGTAAGGGGAGTGGCAGTTGGGTGAAATGGTTGAAGAAACTTAATGGTC
AGATTGAGTGTCATCGCATTGAACGGTCTGACGACGTAACGCCGATTCCGGTTGTGCTCT
TAAACAAAACGTTTGCAAGATTTGAGGAAAACTGCAAAGTGATCAAGTTTTGTCAGAACG
ACTGTGAATTTGTGAACAAGTTGTGCTATGGCTTGTCCACTCCTTACGACAACGAAGCAA
CATTTGCAGAGAGAGCGCGGCAATTGCTAACAGCATACCTTCTAGGAGACAATCCAGTCT
CGACGATTACACCAGCAACTGTTAGTGGCTCAGTGTCAGATGGTTCCTATCGTTTTGGAG
AGACACTGCTACTTAATTTGGAATGTAAACTCCAAAAAGGAGACGGTGGTGGAGATCCGA
CAATGCAGAACGTTGCATACTACATTAAGAGCTTGCCATTAGCGATCGACCGTCAATTTC
CATGTTTCTTGGTGGATATCTGCGGACCGTTTATGAGTGTGTTTGGAATTGTAAACACGA
GCGACGAAGATGCGATTTGCGAGCCTCTAGTCATGAGCTTCCCGCTACTTTTTTTCGACA
ACGAGTGGTTGATGGTATCGTTGGCACGTATGTGCGCATCCTTGAAGGCTGCTATCCAGG
AGTTGACGGATTTGTGCTACGAATTCAGTGCAAGTCGTCAAAACCGTGCGTTTGGTCTGC
GTTCAACTGATCTCAATCGGCTAAGGTTCCCATATAAAGATTCTGTCGAACGCGACGGTG
TGGACATCTCATTTCAGTATCTGGAAGTGGTCCAGCGGTATGTTTTCAAGGCGCGCCACG
CTATGAATAACGTTATCATTAAGTTCGCCAAGCGGTACGGGAGGGAAGTCCATGATTATT
GTTCAAACGCTGGATTTGCTCCCGAACTGCTGTTCTGCGAATATCTACCTAATGGTTGGG
TATTCGTCGTAATGGAGCAACTTTCATTGTGTCCCCTTCGTCACGCCAATGGCATGATAG
TTCGTGATCAACTGCTGAAGATCGAAAACCTTCTGAAAGATGGATCTTTCGTCCATGGTG
ATATTCGGGAGCAAAACGTGATGTGGGATACCAGTAAGAACCGAGTCGTATTGATCGATT
TCGATTGGTCGGAAGAGATGGTGTCGATACGTATCCACATTTA


>PhCRN_05 cluster 
ATTGGGGTATTTCCTAGAATTCCGCCGGCTCGAGGAAAGATGGTGAAGCT
CTTCTGTGCGATTGTTGGTGTGGCGGGAAGCGCGTTCTCGGTGGAAATTG
ACGAAGGCAAAACGGTGGATGAATTGAAGGGGGCGATCAAGGAGGAGAAC
TCGGACGACCCAATCCTGAAAAATGTCGCTCCGAAGAACCTGCAGCTCTT
TCTGGCGAAGAAAGACGGCGCGTGGCTGAAGTCGAAGGATCCTGCCGTGA
TTGCTATGCGGAGTGGGGGTGTTCCCGAGCAAGTCAAGGCACTGCTGGAC
GTGGAAATGGATCCAGCAGACGAGATTGGTGACTTGTTTGGTGATGCTCC
GACGAAGAAGACCATTCATGTGTTGGTGGTGGTTCTAACTCAGCAACAAG
CTGCTTCAATCAAGAAGCAACTGCGATACAAGGGAATGAGCACCGAAGCT
TCGTGTCGCAAGTTCTTGGATGCGTTGGCGCAGAATCTCGCCACGCTGTA
CGACTTTGAGTGCAGTTATGGTGATGTCGCGACAATTGGCGACGTCTTCA
GTGCTGTCAAAAATGATGAATGGGGTTTTCGTCTGAAGAGAGGGAGGCAG
TTGACCAGTGAACCATTGCCAAGCTTCTTCACCGAGGACGAGTGGAAAGA
CCTCAAGGATTTGAATTGGCGTACAAATCGCCGTATTCACGATGGCAAGG
TTCCCACAACCAGCAAAGGGAAATCGTACGTCATTCTCCCGCACGCCATT
TTCAGTGATGATCGAGTCGACAGATACAAAACTATTGCGACTAGAGCAAG
CGTGGTGTTCGAAGCGACCGAGTTCGAAGTGAAAGATGAAGATGAGTTCT
CGGGTAGTTCTCGTTCAAGTAGTGGTCGTTCGGATATTGCATGATTTCAT
CGTAGTTCTAGCTGGTACATAAACCTGAATCCAAGCTCAACTACAATTTT
TGTTTTGATAACATGTCAACAATCTCCATTACATGACTACTACCATTGCT
TCTATGGCTCACTATAGACAATAGCAGAGGCATAGCTTACAGATGAATCA
CCGTGACGCATGCAAGCGCTACTTTGAGCATACTTGACAAACTTGAGACT
ACACTTAAGTTTCGTTGACGCTAAAATAGTTTGCAGTAAAAGTGAGATTG
GATGACGACCACAAATGGTGTTTTTTGTTTCATTGAGATACGTCGTAAAG
CCATCGGGATCCAATCGCTCGATAAATTCCATGCCTTGATGATCTAAATA
TTTGATAAATTCATGTATTTCACCATACGTCGAATCATGTGGTTGGTATC
GAAATCGAGGTCCCCAATGACAAAAATCAGAGCTAATAACAAAAAGATTT
TCGTCATTCTCAAAATATGGCGCTAGGATTTTTCCATATTCTTCATCAAT
TTTCGTTTTAGTATTTCCAACTAAAATTGGCACAATTGTAAATTTTCGAT
TTTGTAGAACCTGTAAAGATTGATACATATAGCAGAAATTATATCTCTCA
AGAAACAATAATTCAATACGTAGCATACCTTATATATAAACGGAAGGTGT
AATTCAATACTATGTTCATCTTCG

>PhCRN_05-race100
GATTCCAGAATCCGCCGGCTCGAGGAAAGATGGTGAAGCTCTTCTGTGCGATTGTTGGTG
TGGCGGGAAGCGCGTTCTCGGTGGAAATTGACGAAGGCAAAACGGTGGATGAATTGAAGA
AGGCGATCAAGGAGGAGAACTCGGACGACCCAATCCTGAAAAATGTCGCTCCGAAGAACC
TGCAGCTCTTTCTGGCGAAGAAAGACGGCGCGTGGCTGAAGTCGAAGGATCCTGCCGTGA
TTGCTATGCGGAGTGGGGGTGTTCCCGAGCAAGTCAAGGCACTGCTGGACGTGGAAATGG
ATCCAGCAGACGAGATTGGTGACTTGTTTGGTGATGCTCCGACGAAGAAGACCATTCATG
TGTTGGTGGTGGTTCTAACTCAGCAACAAGCTGCTTCAATCAAGAAGCAACTGCGATACA
AGGGAATGAGCACCGAAGCTTCGTGTCGCAAGTTCTTGGATGCGTTGGCGCAGAATCTCG
CCACGCTGTACGACTTTGAGTGCAGTTATGGTGATGTCGCGACAATTGGCGACGTCTTCA
GTGCTGTCAAAAATGATGAATGGGGTTTTCGTCTGAAGAGAGGGAGGCAGTTGACCAGTG
AACCATTGCCAAGCTTCTTCACCGAGGACGAGTGGAAAGACCTCAAGGATTTGAATTGGC
GTACAAATCGCCGTATTCACGATGGCAAGGTTCCCACAACCAGCAAAGGGAAATCGTACG
TCATTCTCCCGCACGCCATTTTCAGTGATGATCGAGTCGACAGATACAAAACTATTGCGA
CTAGAGCAAGCGTGGTGTTCGAAGCGACCGATTTCGAAGTGAAAGATGAAGATGAGTTCT
CGGGTAGTTCTCGTTCAAGTAGTGGTCGTTCGGATATTGCATGATTTCATCGTAGTTCTA
GCTGGTACATAAACCTGAATCCAAGCTCAACTACTAATTTTTGTTTT

>PhCRN_05-race304
ATTGGGGTATTTCCTAGAATTCCGCCGGCTCGAGGAAAGATGGTGAAGCTCTTCTGTGCG
AATTGTTGGTGTGGCGGGAAGCGCGTTCTCGGTGGAAATTGACGAAGGCAAAACGGTGGA
TGAATTGAAGAAGGCGATCAAGGAGGAGAACTCGGACGACCCAATCCTGAAAAATGTCGC
TCCGAAGAACCTGCAGCTCTTTCTGGCGAAGAAAGACGGCGCGTGGCTGAAGTCGAAGGA
TCCTGCCGTGATTGCTATGCGGAGTGGGGGTGTTCCCGAGCAAGTCAAGGCACTGCTGGA
CGTGGAAATGGATCCAGCAGACGAGATTGGTGACTTGTTTGGTGATGCTCCGACGAAGAA
GACCATTCATGTGTTGGTGGTGGTTCTAACTCAGCAACAAGCTGCTTCAATCAAGAAGCA
ACTGCGATACAAGGGAATGAGCACCGAAGCTTCGTGTCGCAAGTTCTTGGATGCGTTGGC
GCAGAATCTCGCCACGCTGTACGACTTTGAGTGCAGTTATGGTGATGTCGCGACAATTGG
CGACGTCTTCAGTGCTGTCAAAAATGATGAATGGGGTTTTCGTCTGAAGAGAGGGAGGC
AGTTGACCAGTGAACCATTGCCAAGCTTCTTCACCGAGGACGAGTGGAAAGACCTCAAGG
ATTTGAATTGGCGTACAAATCGCCGTATTCACGATGGCAAGGTTCCCACAACCAGCAAAG
GGAAATCGTACGTCATTCTCCCGCACGCCATTTTCAGTGATGATCGAGTCGACAGATACA
AAACTATTGCGACTAGAGCAAGCGTGGTGTTCGAAGCGACCGATTTCGAAGTGAAAGATG
AAGATGAGTTCTCGGGTAGTTCTCGTTCAAGTAGTGGTCGTTCGGATATTGCATGATTTC
ATCGTAGTTCTAGCTGGTACATAAACCTGAATCCAAGCTCAACTACAATTTTTGTTTTTG
ATAAAT

>PhCRN_05-race703
GGGGGCGATCAAGGAGGAGAACTCGGACGACCCAATCCTGAAAAATGTCGCTCCGA
AGAACCTGCAGCTCTTTCTGGCGAAGAAAGACGGCGCGTGGCTGAAGTCGAAGGATCCTG
CCGTGATTGCTATGCGGAGTGGGGGTGTTCCCGAGCAAGTCAAGGCACTGCTGGACGTGG
AAATGGATCCAGCAGACGAGATTGGTGACTTGTTTGGTGATGCTCCGACGAAGAAGACCA
TTCATGTGTTGGTGGTGGTTCTAACTCAGCAACAAGCTGCTTCAATCAAGAAGCAACTGC
GATACAAGGGAATGAGCACCGAAGCTTCGTGTCGCAAGTTCTTGGATGCGTTGGCGCAGA
ATCTCGCCACGCTGTACGACTTTGAGTGCAGTTATGGTGATGTCGCGACAATTGGCGACG
TCTTCAGTGCTGTCAAAAATGATGAATGGGGTTTTCGTCTGAAGAGAGGGAGGCAGTTGA
CCAGTGAACCATTGCCAAGCTTCTTCACCGAGGACGAGTGGAAAGACCTCAAGGATTTGA
ATTGGCGTACAAATCGCCGTATTCACGATGGCAAGGTTCCCACAACCAGCAAAGGGAAAT
CGTACGTCATTCTCCCGCACGCCATTTTCAGTGATGATCGAGTCGACAGATACAAAACTA
TTGCGACTAGAGCAAGCGTGGTGTTCGAAGCGACCGAGTTCGAAGTGAAAGATGAAGATG
AGTTCTCGGGTAGTTCTCGTTCAAGTAGTGGTCGTTCGGATATTGCATGATTTCATCGTA
GTTCTAGCTGGTACATAAACCTGAATCCAAGCTCAACTACAATTTTTGTTTTTG

>PhCRN_05-race710
GGGGGCGATCAAGGAGGAGAACTCGGACGACCCAATCCTGAAAAATGTCGCTCCGAA
GAACCTGCAGCTCTTTCTGGCGAAGAAAGACGGCGCGTGGCTGAAGTCGAAGGATCCTGC
CGTGATTGCTATGCGGAGTGGGGGTGTTCCCGAGCAAGTCAAGGCACTGCTGGACGTGGA
AATGGATCCAGCAGACGAGATTGGTGACTTGTTTGGTGATGCTCCGACGAAGAAGACCAT
TCATGTGTTGGTGGTGGTTCTAACTCAGCAACAAGCTGCTTCAATCAAGAAGCAACTGCG
ATACAAGGGAATGAGCACCGAAGCTTCGTGTCGCAAGTTCTTGGATGCGTTGGCGCAGAA
TCTCGCCACGCTGTACGACTTTGAGTGCAGTTATGGTGATGTCGCGACAATTGGCGACGT
CTTCAGTGCTGTCAAAAATGATGAATGGGGTTTTCGTCTGAAGAGAGGGAGGCAGTTGAC
CAGTGAACCATTGCCAAGCTTCTTCACCGAGGACGAGTGGAAAGACCTCAAGGATTTGAA
TTGGCGTACAAATCGCCGTATTCACGATGGCAAGGTTCCCACAACCAGCAAAGGGAAATC
GTACGTCATTCTCCCGCACGCCATTTTCAGTGATGATCGAGTCGACAGATACAAAACTAT
TGCGACTAGAGCAAGCGTGGTGTTCGAAGCGACCGAGTTCGAAGTGAAAGATGAAGATGA
GTTCTCGGGTAGTTCTCGTTCAAGTAGTGGTCGTTCGGATATTGCATGATTTCATCGTAG
TTCTAGCTGGTACATAAACCTGAATCCAAGCTCAACTACAATTTTTGTTTTGAAT


>PhCRN_06_cluster
TGGGGACGTTAACTTGACGAATAACGCGAGCCACTTCTTTTGGATCGTTT
CATGGATGACAGCAATAGAGCATAAACGCCATCAGATTTTTATCTCGAGG
ATCAGTTCGACGTGGCGTCCCATAAATGATTGAAAATTTATGTCAAACAC
CTTTTTTCCGCTTAAGTACGCCAGAAATTTTTCTCCATTTCTCCCTCATT
CCAGAATCTGCCGGCTCGAGGAAAGATGGTGAAGCTTCTCTGTGCCATTG
TTGGTGAAGAGGGAAGCGCTTTCCCTGTGGACATCGACGCTAGTCAGCTG
GTGGGAGACTTAAAAAAGGCGATCAAGGCGGAGAAGCCGAACACCTTCAA
AGTTTTTGATGCCGACAAGATCGAGCTATTTCTGTCGAAGAAGGGCGCGG
GATGGCTACCAAGTGCGGAACTTAGTGCGATACGAAAAGGAGAGGATATA
CCGGGTTTCGAAAAGATATCACTGGTTGATACAGAGGATGAGATGTATTC
GACTTATTCGCTTCGGGATGTGTTGGAGACGAATCGAATGCCACCGCCTC
AAACGCGGCAAATTCACGTGCTGGTGTTGGTCCCAGATCAGCTGTCGGTT
TCTGCTGTTGCGACCGTTTCGATCAAGAAGAGAAAGCTAACTGACATTAG
CGACTTGATTACACCATCTTCTTTTGCAAAATGTAAGGGGAGTGGCAGTT
GGGTGAAATGGTTGAAGAAACTTAATGGTCAGATTGAGTGTCATCGCATT
GAACGGTGTGACGACGTAACGCCGATTCCGGTTGTGCTCTTAAACAAAAC
GTTTGCAAGATTTGAGGAAAACTGCAAAGTGATCAAGTTTTGTCAGAACG
ACTGTGAATTTGTGAACAAGTTGTGCTATGGCTTGTCCACTCCTTACGAC
AACGAAGCAACATTTGCAGAGAAAGCGCGGCAATTGCTAACAGCATACCT
TCTAGGAGACAATCCAGTCTCGACGATTACACCAGCAACTGTTAGTGGCT
CAGTGTCAGATGGTTCCTATCGTTTTGGAGAGACACTGCTACTTAATTTG
GAATGTAAACTCCAAAAAGGAGACGGTGGTGGAGATCCGACAATGCAGAA
CGTTGCATACTACATTAAGAACCTGCCATTGGTGATCAACCGTCAATTTC
CATGTTTCTTGGTGGATATCTGCGGACCGTTTATGAGTGTGTTTGGAATT
GTAAACACGAGCGACGAAGATGCGATTTGCGAGCCTCTAGTTATGAGCTT
CCCGCTACTTTTTTTCGACAACGAGTGGTTGATGGTATCGTTGGCACGTA
TGTGCGCATCCTTGAAGGCTGCTATCCAGGAGTTGACGAATTTGTGCTAC
GAATTCAGTGCAAGTCGTCAAAACCGTGCGTTTGGTCTGCGTTCAACTGA
TCTCAATCGGCTAAGGTTCCCATATAAAGATTCTGTCGAACGCGACGGTG
TGGACATCTCATTTCAGTATTTGGAAGTGGTCCAGCGGTATGTTTTTAAG
GCGCGCCACGCTATGAATAACGTTATCATTAAGTTCGCCAAGCGGTATGG
GAGGGAAGTCCATGATTATTGTTCAAACGCTGGATTTGCTCCCGAACTGC
TGTTCTGCGAATATCTACCTAATGGTTGGGTATTCGTCGTAATGGAGCAA
CTTTCATTGTGTCCCCTTCGTCACGCCAATGGCATGATAGTTCGTGATCA
ACTGCTGAAGATCGAAAACCTTCTGAAAGATGGATCTTTCGTCCATGGTG
ATCTTCGGGAGCAAAACGTGATGTGGGATACCAGTAAGAACCGAGTCGTA
TTGATCGATTTCGATTGGTCGGGAAGAGATGGTGTCGATACGTATCCACC
ATTTATGAATGGTGAAATAGCATGGCCAGCAGGAGCCGCATGTGGCGAGC
CGCTTCGAGTTGCCCATGATGCGTATTGGATTGCTTCGATAGCTGCCCGA
TTGACATAAGGCGAAACTTTAAATTTACCGCGTAATCTATTACGTTTTAT
TCCTGATAAAATAAAATACGAACCGTCAGGCATGAGAATGAGATGCGCTT
GTTGGCTAGGCATAGAAGACGTAGGTGGATATTACATCGAGGACTGGTGG
GCGGTGTCGGAGCTCCATTTTGCAGCGGAGGTGTGAGCAGTGATGGAGCA
TTTTGAATCGTTTGCGCAAGTAAGTGAGAAATTAGGTTTATTACTGGATC
CACTGGTGCAGGGGTGAATGATGAAGTTTCGTTGTGAATGGAAGAAAACA
GAGCTGCTACAGACTGAGCAAGATTTTTCTTACTCTTTGGCCTGGAAACC
AAAAATGCTGAATTTGCAGACATCAAAATGCTTCCTTGGGTCGCAACCTC
ACCGTCAAAACTTCACTTTTGAATCGGTAGGTCAAGCGATGCCGTGAGTG
GCAAACTTTATGAGCTCGAATTTGGTCTTTATTCTTATTGTCGTAGATGC
CAAGCGAGCGTCGACGAGAGTCTAATATATTTAATTTTATAACCT


>PhCRN_06_race100
TCTGCGGACCGTTTATGAGTGTGTTTGGAATTGTAAACACGAGCGACGAA
GATGCGATTTGCGAGCCTCTAGTCATGAGCTTCCCGCTACTTTTTTTCG
ACAACGAGTGGTTGATGGTATCGTTGGCACGTATGTGCGCATCCTTGAAG
GCTGCTATCCAGGAGTTGACGAATTTGTGCTACGAATTCAGTGCAAGTCG
TCAAAACCGTGCGTTTGGTCTGCGTTCAACTGATCTCAATCGGCTAAGGT
TCCCATATAAAGATTCTGTCGAACGCGACGGTGTGGACATCTCATTTCAG
TATTTGGAAGTGGTCCAGCGGTATGTTTTTAAGGCGCGCCACGCTATGAA
TAACGTTATCATTAAGTTCGCCAAGCGGTATGGGAGGGAAGTCCATGATT
ATTGTTCAAACGCTGGATTTGCTCCCGAACTGCTGTTCTGCGAATATCTA
CCTAATGGTTGGGTATTCGTCGTAATGGAGCAACTTTCATTGTGTCCCCT
TCGTCACGCCAATGGCATGATAGTTCGTGATCAATTGCTGAAGATCGAAA
ACCTTCTGAAAGATGGATCTTTCGTCCATGGTGATATTCGGGAGCAAAAC
GTGATGTGGGATACCAGTAAGAACCGAGTCGTATTGATCGATTTCGATTG
GTCGGGAAGGGATGGTGTCGATACGTATCCACCATTTATGAATGGTGAAA
TAGAATGGCCAGCAGGAGCCGCATGTGGCGAGCCGCTTCGAGTTGCCCAT
GATGCGTATTGGATTGCTTCGATAGCTGCCCGATTGACATAAGGCGAGAC
TTTAAATTTACCGCGTAATCTATTACGTTTTATTCCTGATAAAATAAAAT
ACGAACCGTCAGGCATGAGAATGAGATGCGCTTGTTGGCTAGGCATAGAA
GACGTAGGTGGATATTACATCGAGGACTGGTGGGCGGTGTCGGAGCTCCA
TTTTGCAGCGGAGGTGTGAGCAGTGATGGAGCATTTTGAATCGTTTGCGC
AAGTAAGTGAGAAATTAGGTTTATTACTGGATCCACTGGTGCAGGGGTGA
ATGATGAAGTTTCGTTGTGAATGGAAGAAAACAGAGCTGCTACAGACTGA
GCAAGATTTTTCTTACTCTTTGGCCTGGAAACCAAAAATGCTGAATTTGC
AGACATCAAAATGCTTCCTTGGGTCGCAACCTCACCGTCAAAACTTCACT
TTTGAATCGGTAGGTCAAGCGATGCCGTGAGTGGCAAACTTTATGAGCTC
GAATTTGGTCTTTATTCTTATTGTCGTAGATGCCAAGCGAGCGTCGACGA
GAGTCTAATATATTTAAATTTTATAACCTAAACTT

>PhCRN_06_race304
ACACGAGCGACGAAGATGCGATTTGCGAGCCTCTAGTTATGAGCTTCCCG
CTACTTTTTTTCGACAACGAGTGGTTGATGGTATCGTTGGCACGTATGTG
CGCATCCTTGAAGGCTGCTATCCAGGAGTTGACGAATTTGTGCTACGAAT
TCAGTGCAAGTCGTCAAAACCGTGCGTTTGGTCTGCGTTCAACTGATCT
CAATCGGCTAAGGTTCCCATATAAAGATTCTGTCGAACGCGACGGTGTGG
ACATCTCATTTCAGTATTTGGAAGTGGTCCAGCGGTATGTTTTTAAGGCG
CGCCACGCTATGAATAACGTTATCATTAAGTTCGCCAAGCGGTATGGGAG
GGAAGTCCATGATTATTGTTCAAACGCTGGATTTGCTCCCGAACTGCTGT
TCTGCGAATATCTACCTAATGGTTGGGTATTCGTCGTAATGGAGCAACTT
TCATTGTGTCCCCTTCGTCACGCCAATGGCATGATAGTTCGCAATCAACT
ACTGAAGATCGAAAACACTCTGAAAGATGGATCTTTCGTCCATGGTGATA
TTCGGGAGCAAAACGTGATGTGGGATACCAGTAAGAACCGAGTCGTATTG
ATTGATTTCGATTGGTCGGGAAGAGATGGTGTCGATACGTATCCACCATT
TATGAATTGTGAAATAGCATGGCCAACAGGAGCCGCGTGTGGCGAGCCGC
TTCGAGTTGCCCATGATGCGTATTGGATTGTTTCGATAGCTGCCCGATTG
ACATAAGGCGAAACTTTAAATTTACCGCGTAATCTATTACGTTTTATTC
CTGATAAAATAAAATACGAACCGTCAGGCATGAGAATG

>PhCRN_06-race703
CGCCAAGCTATGAATAACGTTATCATTTTTAAGTTTTCGTTCCTAAGCGG
TACGGGAGGGAAGTCCATGATTATTGTTCAAACGCTGGATTTGCTCCCGA
ACTGCTGTTCTGCGAATATCTACCTAATGGTTGGGTATTCGTCGTAATGG
AGCAACTTTCATTGTGTCCCCTTCGTCACGCCAATGGCATGATAGTTCGT
GATCAATTGCTGAAGATCGAAAACCTTCTGAAAGATGGATCTTTCGTCCA
TGGTGATATTCGGGAGCAAAACGTGATGTGGGATACCAGTAAGAACCGAG
TCGTATTGATCGATTTCGATTGGTCGGGAAGAGATGGTGTCGATACGTAT
CCACCATTTATGAATGGTGAAATAGCATGGCCAGCAGGAGCCGCATGTGG
CGAGCCGCTTCGAGTTGCCCATGATGCGTATTGGTTTGCTTCGATAGCTG
CCCGATTGACATAAGGCGAAACTTTAAATTTACCGCGTAATCTATTACGT
TTTATTCCTGATAAAATAAAATACGAACCGTCAGGCATGAGAATGAGAT
GCGCTTGTTGGCTAGGCATAGAAGACGTAGGTGGATATTACATCGAGGAC
TGGTGGGCGGTGTCGGAGCTCCATTTTGCAGCGGAGGTGTGAGCAGTGAT
GGAGCATTTTGAATCGTTTGCGCAAGTAAGTGAGAAATTAGGTTTATTAC
TGGATCCACTGGTGCAGGGGTGAATGATGAAGTTTCGTTGTGAATGGAAG
AAAACAGAGCTGCTACAGACTGAGCAAGATTTTTCTTACTCTTTGGCCTG
GAAACCAAAATGCTGAATTTGCAGACATCAAAATGCTTCCTTGGGTCGCA
ACCTCACCGTCAAAACTTCACTTTTGAATCGGTAGGTCAAGCGATGCCGT
GAGTGGCAAACTTTATGAGCTCGAATTTGGTCTTTATTCTTATTGTCGTA
GATGCCAAGCGAGCGTCGACGAGAGTCTAATATATTTAATTTTATAACCT

>PhCRN_06-race710
ATTGGGGACGTTAACTTGACGAATAACGCGAGCCACTTCTTTTGGATCGT
TTCATGGATGACAGCAATAGAGCATAAACGCCATCAGATTTTTATCTCGA
GGATCAGTTCGACGTGGCGTCCCATAAATGATTGAAAATTTATGTCAAAC
ACCTTTTTTCCGCTTAAGTACGCCAGAAATTTTTCTCCATTTCTCCCTCA
TTCCAGAATCTGCCGGCTCGAGGAAAGATGGTGAAGCTTCTCTGTGCCAT
TGTTGGTGAAGAGGGAAGCGCTTTCCCTGTGGACATCGACGCTAGTCAGC
TGGTGGGAGACTTAAAAAAGGCGATCAAGGCGGAGAAGCCGAACACCTTC
AAAGTTTTTGATGCCGACAAGATCGAGCTATTTCTGTCGAAGAAGGGCGC
GGGATGGCTACCAAGTGCGGAACTTAGTGCGATACGAAAAGGAGAGGATA
TACCGGGTTTCGAAAAGATATCACTGGTTGATACAGAGGATGAGATGTAT
TCGACTTATTCGCTTCGGGATGTGTTGGAGACGAATCGAATGCCACCGCC
TCAAACGCGGCAAATTCACGTGCTGGTGTTGGTCCCAGATCAGCTGTCGG
TTTCTGCTGTTGCGACCGTTTCGATCAAGAAGAGAAAGCTAACTGACATT
AGCGACTTGATTACACCATCTTCTTTTGCAAAATGTAAGGGGAGTGGCAG
TTGGGTGAAATGGTTGAAGAAACTTAATGGTCAGATTGAGTGTCATCGCA
TTGAACGGTGTGACGACGTAACGCCGATTCCGGTTGTGCTCTTAAACAAA
ACGTTTGCAAGATTTGAGGAAAACTGCAAAGTGATCAAGTTTTGTCAGAA
CGACTGTGAATTTGTGAACAAGTCGTGCTATGGCTTGTCCACTCCTTACG
ACAACGAAGCAACATTTGCAGAGAGAGCGCGGCAATTGCTAACAGCATAC
CTTCTAGGAGACAATCCAGTCTCGACGATTACACCAGCAACTGTTAGTGG
CTCAGTGTCAGATGGTTCCTATCGTTTTGGAGAGACACTGCTACTTAATT
TGGAATGTAAACTCCAAAAAGGAGACGGTGGTGGAGATCCGACAATGCAG
AACGTTGCATACTACATTAAGAACCTGCCATTGGTGATCAACCGTCAATT
TCCATGTTTCTTGGTGGATATCTGCGGACCGTTTATGAGTGTGTTTGGAA
TTGTAAACACGAGCGACGAAGATGCGATTTGCGAGCCTCTAGTTATGAGC
TTCCCGCTACTTTTTTTCGACAACGAGTGGTTGATGGTATCGTTGGCACG
TATGTGCGCATCCTTGAAGGCTGCTATCCAGGAGTTGACGAATTTGTGCT
ACGAATTCAGTGCAAGTCGTCAAAACCGTGCGTTTGGTTTGCGTTCAACT
GATCTCAATCGGCTAAGGTTCCCATATAAAGATTCTGTCGAACGCGACGG
TGTGGACATCTCATTTCAGTATTTGGAAGTGGTCCAGCGGTATGTTTTTA
AGGCGCGCCACGCTATGAATAACGTTATCATTAAGTTCGCCAAGCGGTAT
GGGAGGGAAGTCCATGATTATTGTTCAAACGCTGGATTTGCTCCCGAACT
GCTGTTCTGCGAATATCTACCTAATGGTTGGGTATTCGTCGTAATGGAGC
AACTTTCATTGTGTCCCCTTCGTCACGCCAATGGCATGATAGTTCGTGAT
CAACTACTGAAAACCAAAAACCTTCTGAAAGATGGATCTTTCGTCCATGG
TGATCTTCGGGAGCAAAACGTGATGTGGGATACCAGTAAGAACCGAGTCG
TATTGATCGATTTCGATTGGTCGGGAAGAGATGGTGTCGATACGTATCCA
CCATTTATGAATGGTGAAATAGCATGGCCAGCAGGAGCCGCATGTGGCGA
GCCGCTTCGAGTTGCCCATGATGCGTATTGGATTGCTTCGATAGCTGCCC
GATTGACATAAGGCGAAACTTTAAATTTACCGCGTAATCTATTACGTTTT
ATTCCTGATAAAATAAAATACGAACCGTCAGGCATGAGAATGAGATGCGC
TTGTTGGCTAGGCATAGAAGACGTAGGTGGATATTACATCGAGGACTGGT
GGGCGGTGTCGGAGCTCCATTTTGCAGCGGAGGTGTGAGCAGTGATGGAG
CATTTTGAATCGTTTGCGCAAGTAAGTGAGAAATTAGGTTTATTACTGGA
TCCACTGGTGCAGGGGTGAATGATGAAGTTTCGTTGTGAATGGAAGAAAA
CAGAGCTGCTACAGACTGAGCAAGATTTTTCTTACTCTTTGGCCTGGAAA
CCAAAAATGCTGAATTTGCAGACATCAAAATGCTTCCTTGGGTCGCAACC
TCACCGTCAAAACTTCACTTTTGAATCGGTAGGTCAAGCGATGCCGTGAG
TGGCAAACTTTATGAGCTCGAATTTGGTCTTTATTCTTATTGTCGTAGAT
GCCAAGCGAGCGTCGACGAGAGTCTAATATATTTAATTTTATACCTCTTC
GTTTGCGCTGCTTCTGTGCTGACC


>PhCRN_07_cluster
ATTCCAGAATCTGCCGGCTCAAGGAACGATGGTGCTTGTTGCGCTGACCT
GTGCGCTTGTGGGTAACGCCGGAGTGTTTGGTGTGAAGATCGATGATAGT
GCACAGGTCTGGGAGTTGAAGAAGGCGATCTGGGCGGAGATCGACTACTC
AGGCCCAGCCAAGGACCTAAAGCTCTCCCTGGCGAAGAAGGGCGCAGGAT
GGCTACCAAGTGCGGACCTTCGTGCGATACGAAAAGGAGAGGATTTACCG
GGTTTCGAAAGGGTATCACTGGTGGATACAGAGGATGAGCTGTACTCGAC
CTATTCGATTCGGAATGTGTTGGACACGAATGGAATCCCACCACCTCAAA
CGCAGCAAATTCACGTGCTGGTGGTGGTTCCGAAGGGTGAAAACGACCGC
TTCGCAGCCATGGCAATCGGCGTGGCACCCTCTTTGCCACCAACTACAAT
ACACCGGCACCCCGAACGTCTCAAACGATGGGCTGCGATCAATGCAATGA
TTCGTCAGAAGAATCAAGAGGCGAACCAGAAGACCACGAGTGAAGACGCC
AAGAAAACAAACAAAAAGCGGAAAAATCACGATGTCGACAAGACTGTGGG
CTGTTCGAGTCTTTGTTGGGAAGATATCAAACCTATTTACCACTTCGACG
ATTCTTTCGACCTTCAACCAAGCGATATACCTGATGCCGACATCGAGCTA
CTCCTCGCTCGTATTCGTGACTTGCGGGAACTCTATGGACAAATTTCGGA
TGGGAAAGAAGCCAAGAGATTGTTTTTTATCGCCCCGATCCTTGAGACAG
TCAGTCGTCTGCTCAAGAACGTCCGCATATTAGTCGAAGAAGACGTGGTT
GGGAAGAACGTGCTCCTGAAAGGTCGATTCGAGTTCGTGCTCAAGCGTGG
CACCAAGAGAATTTCACTTGTCGAAGCAAAGCGTGAAGATATGCTGCAAG
GAATGGTTCAGAATGTGACGGGGCTCGAAGCTCTTGCTGATGTCGAAGAT
CTTACTGTGACGTATGGCATTGTGACGAATTTTCTCGAGTGGAAGTTCTT
GATCAGTGGCGACGAGAAGGTCAGAGAGCATGAGACTGTTCTTCCTCAAG
CGAATACCATACCGTCGTTTGAAGGATTGAAAGAAATTGTGGGGAAAATT
TACGCGATGCTGCAATAAATATCTTCCATATGAGTTGCAATCCTTTTGCT
TATTTTCTAATTGAGATCTTCTTACATGCACCCATCTGCTTAATCATGGC
ATCGAAAGGTATCTCTGATCGTCCGCTCAACGATAGCACTTAAGAGCATC
TAGAGTAATCCGTCAAGCTACCGGTGAAACTAAAGAATGAGAGATCAACA
GAGCGCGCGCCGCACCTCCAGGATTGAATCAAGTAATATTTGTTTTATTA
CTGATAAATATAAAGTTAGTAATATACAAAGATGGCGTACTCACCTAGAA
AAAAAGAAAAAC

>PhCRN_07-race100 
GAAGAAGGGCGCAGGATGGCTACCAAGTGCGGACCTTCGTGCGATACGAAAAGGAGAGGA
TTTACCGGGTTTCGAAAGGGTATCACTGGTGGATACAGAGGATGAGCTGTACTCGACCTAT
TCGATTCGGAATGTGTTGGACACGAATGGAATCCCACCACCTCAAACGCAGCAAATTCAC
GTGCTGGTGGTGGTTCCGAAGGGTGAAAACGACCGCTTCGCAGCCATGGCAATCGGCGTG
GCACCCTCTTTGCCACCAACTACAATACACCGGCACCCCGAACGTCTCAAACGATGGGCT
GCGATCAATGCAATGATTCGTCAGAAGAATCAAGAGGCGAACCAGAAGACCACGAGTGAA
GACGCCAAGAAAACAAACAAAAAGCGGAAAAATCACGATGTCGACAAGACTGTGGGCTGT
TCGAGTCTTTGTTGGGAAGATATCAAACCTATTTACCACTTCGACGATTCTTTCGACCTT
CAACCAAGCGATATACCTGATGCCGACATCGAGCTACTCCTCGCTCGTATTCGTGACTTG
CGGGAACTCTATGGACAAATTTCGGATGGGAAAGAAGCCAAGAGATTGTTTTTTATCGCC
CCGATCCTTGAGACAGTCAGTCGTCTGCTCAAGAACGTCCGCATATTAGTCGAAGAAGAC
GTGGTTGGGAAGAACGTGCTCCTGAAAGGTCGATTCGAGTTCGTGCTCAAGCGTGGCACC
AAGAGAATTTCACTTGTCGAAGCAAAGCGTGAAGATATGCTGCAAGGAATGGTTCAGAAT
GTGACGGGGCTCGAAGCTCTTGCTGATGTCGAAGATCTTACTGTGACGTATGGCATTGTG
ACGAATTTTCTCGAGTGGAAGTTCTTGATCAGTGGCGACGAGAAGGTCAGAGAGCATGAG
ACTGTTCTTCCTCAAGCGAATACCATACCGTCGTTTGAAGGATTGAAAGAAATTGTGGGG
AAAATTTACGCGATGCTGCAATAAATATCTTCCATATGAGTTGCAATCCTTTTGCTTATT
TTCTAATTGAGATCTTCTTACATGCACCCATCTGCTTAATCATGGCATCGAAAGGTATCT
CTGATCGTCCGCTCAACGATAGCACTTAAGAGCATCTAGAGTAATCCGTCAAGCTACCGG
TAGAAACTAAAGAATGAGAGATCAACAGAGCGCGCCGACCGCACCTCC

>PhCRN_07-race304
GATTCCAGAATCTGCCGGCTCAAGGAACGATGGTGCTTGTTGCGCTGACCTGTGCGCTTG
TGGGTAACGCCGGAGTGTTTGGTGTGAAGATCGATGATAGTGCACAGGTCTGGGAGTTGA
AGAAGGCGGTCTGGGCGGAGATCGACTACTCAGGCCCAGCCAAGGACCTAAAGCTCTCCC
TGGCGAAGAAGGGCGCAGGATGGCTACCAAGTGCGGACCTTCGTGCGATACGAAAAGGAG
AGGATTTACCAGGGTTCGAAAGGGTATCACTGGTGGATACAGAGGATGAGCTGTACTCGA
CCTATTCGTATTTCGGTAATGTGTTGGACACGAATGGAATCCCACCACCTCAAACGCAG
CAAATTCACGTGCTGGTGGTGGTTCCGAAGGGTGAAAACGACCGCTTCGCAGCCATGGC
AATCGGCGTGGCACCCTCTTTGCCACCAACTACAATACACCGGCACCCCGAACGTCTCAA
ACGATGGGCTGCGATCAATGCAATGATTCGTCAGAAGAATCAAGAGGCGAACCAGAAGAC
CACGAGTGAAGACGCCAAGAAAACAAACAAAAAGCGGAAAAATCACGATGTCGACAAGA
CTGTGGGCTGTTCGAGTCTTTGTTGGGAAGATATCAAACCTATTTACCACTTCGACGAT
TCTTTCGACCTTCAACCAAGCGATATACCTGATGCCGACATCGAGCTACTCCTCGCTCGT
ATTCGTGACTTGCGGGAACTCTATGGACAAATTTCGGATGGGAAAGAAGCCAAGAGATTG
TTTTTTATCGCCCCGATCCTTGAGACAGTCAGTCGTCTGCTCAAGAACGTCCGCATATTA
GTCGAAGAAGACGTGGTTGGGAAGAACGTGCTCCTGAAAGGTCGATTCGAGTTCGTGCTC
AAGCGTGGCACCAAGAGAATTTCACTTGTCGAAGCAAAGCGTGAAGATATGCTGCAAGGA
ATGGTTCAGAATGTGACGGGGCTCGAAGCTCTTGCTGATGTCGAAGATCTTACTGTGACG
TATGGCATTGTGACGAATTTTCTCGAGTGGAAGTTCTTGATCAGTGGCGACGAGAAGGTC
AGAGAGCATGAGACTGTTCTTCCTCAAGCGAATACCATACCGTCGTTTGAAGGATTGAAA
GAAATTGTGGGGAAAATTTACGCGATGCTGCAATAAATATCTTCCATATGAGTTGCAATCC
TTTTGCTTATTTTCTAATTGAGATTCTTCTTACAT

>PhCRN_07-race703
ACCACGAGTGAAGACGCCAAGAAAACAAGCAAAAAGCGGAAAAATCACGATGTCGACAA
GACTGTGGGCTGTTCGAGTCTTTGTTGGGAAGATATCAAACCTATTTACCACTTCGACGAT
TCTTTCGACCTTCAACCAAGCGATATACCTGATGCCGACATCGAGCTACTCCTCGCTCGTA
TTCGTGACTTGCGGGAACTCTATGGACAAATTTCGGATGGGAAAGAAGCCAAGAGATGGT
TTTTTATCGCCCCGATCCTTGAGACAGTCAGTCGTCTGCTCAAGAACGTCCGCATATTAG
TCGAAGAAGACGTGGTTGGGAAGAACGTGCTCCTGAAAGGTCGATTCGAGTTCGTGCTCA
AGCGTGGCACCAAGAGAATTTCACTTGTCGAAGCAAAGCGTGAAGATATGCTGCAAGGAA
TGGTTCAGAATGTGACGGGGCTCGAAGCTCTTGCTGATGTCGAAGATCTTACTGTGACGT
ATGGCATTGTGACGAATTTTCTCGAGTGGAAGTTCTTGATCAGTGGCGACGAGAAGGTCA
GAGAGCATGAGACTGTTCTTCCTCAAGCGAATACCATACCGTCGTTTGAAGGATTGAAAG
AAATTGTGGGGAAAATTTACGCGATGCTGCAATAAATATCTTCCATATGAGTTGCAATC
CTTTTGCTTATTTTCTAATTGAGA

>PhCRN_07-race710
GCGCTGACCTGTGCGCTTGTGGGTAACGCCGGAGTGTTTGGTGTGAAGATCGATGATAG
TGCACAGGTCTGGGAGTTGAAGAAGGCGATCTGGGCGGAGATCGACTACTCAGGCCCAG
CCAAGGACCTAAAGCTCTCCCTGGCGAAGAAGGGCGCAGGATGGCTACCAAGTGCGGACC
TTCGTGCGATACGAAAAGGAGAGGATTTACCGGGTTTCGAAAGGGTATCACTGGTGGATA
CAGAGGATGAGCTGTACTCGACCTATTCGATTCGGAATGTGTTGGACACGAATGGAATCC
CACCACCTCAAACGCAGCAAATTCACGTGCTGGTGGTGGTTCCGAAGGGTGAAAACGACC
GCTTCGCAGCCATGGCAATCGGCGTGGCACCCTCTTTGCCACCAACTACAATACACCGGC
ACCCCGAACGTCTCAAACGATGGGCTGCGATCAATGCAATGATTCGTCAGAAGAATCAAG
AGGCGAACCAGAAGACCACGAGTGAAGACGCCAAGAAAACAAGCAAAAAGCGGAAAAATC
ACGATGTCGACAAGACTGTGGGCTGTTCGAGTCTTTGTTGGGAAGATATCAAACCTATTT
ACCACTTCGACGATTCTTTCGACCTTCAACCAAGCGATATACCTGATGCCGACATCGAGC
TACTCCTCGCTCGTATTCGTGACTTGCGGGAACTCTATGGACAAATTTCGGATGGGAAAG
AAGCCAAGAGATTGTTTTTTATCGCCCCGATCCTTGAGACAGTCAGTCGTCTGCTCAAGAA
CGTCCGCATATTAGTCGAAGAAGACGTGGTTGGGAAGAACGTGCTCCTGAAAGGTCGATT
CGAGTTCGTGCTCAAGCGTGGCACCAAGAGAATTTCACTTGTCGAAGCAAAGCGTGAAGA
TATGCTGCAAGGAATGGTTCAGAATGTGACGGGGCTCGAAGCTCTTGCTGATGTCGAAGA
TCTTACTGTGACGTATGGCATCGTGACGAATTTTCTCGAGTGGAAGTTCTTGATCAGTGG
CGACGAGAAGGTCAGAGAGCATGAGACTGTTCTTCCTCAAGCGAATACCATACCGTCGTT
TGAAGGATTGAAAGAAATTGTGGGGAAAATTTACGCGATGCTGCAATAAATATCTTCCAT
ATGAGTTGCAATCCTTTTGCTTATTTTCTAATTGAGATCTTCTTACATGCACCCATCTGC
TTAATCATGGCATCGAAAGGTATCTCTGATCGTCCGCTCAACGATAGCACTTAAGAGCAT
CTAGAGTAACTCCGTCAAGCTACCGGTAGAAACTAAAGAATGAGAGATCAACAGAGCGCG
CGCCGCACCTCAGG


>PhCRN_08 
GAGTGTGCAATCGTTGGCCAGATAGGCTCATTCGACGTGACTATCGACGA
CGGCAAGAAGGTTTCTGTGTTGAAGGATGNGATCAAGGCGGAGATCGACT
ACTCAGGCCCAGCCAAGGACCTAAAGCTCTCCCTGGCGAAGAAGGGCGCA
GGATGGCTACCAAGTGCGGATCTTGCTGCGATAGAAGACGGAGAAGCGGT
GCCAGGTTTTGTAAAAGGTAGTCATTGGTGGATACAAAGCGCGAGAGATA
CTCGACCTATTCGCTTCGGGATGTGTTGGATATGAATGGAAATGGTTACG
GAGGCCCCAATGCTGGTATCATTGCTGATGCTAATGGGGTCGGAGGGACA
ACGAACCCTAGTGATGGTGGAAGTGCTACAGCGACATCGACTGGGACGAC
TTCTTCCACACCCACGTCGCAGGATGGTAATTCAGCGACATCGACTGGGA
CTACTTCTTCCACGCCCGCGTCGCAGGATGGTAATTCAGCGACATCGACT
GGGACAACTTCTTCCACGCCCACGTCGCAGGATGGTGATACAGCAAGTAG
TAGTTCCATGGCTCCAAGTACGGGTACGGACACCCCATTCCAAGGTGTCA
ATGACGGCACTGAGACGCAGAAGAAGGGATATCGAATGCTTCGTTCGGAC
TAGAACGAAAGACGGTTTAGCCGAAATGTGACTGTATGTGTTAATTTGTC
AGTAAGAAGAAAATGTGATCTCGTGTATCCGGCCTTACCTCAATTATGGT
TAAATGGAGTCGCAGTTATGCACACATTTATACATACTTTTCTGTTAAAT
CGGTCAATCTTGAACTTACATATGCCATTTAGCGCCGGAATCACATTGCT
CCACCGTCTTTCCTGACACGAACTTTGTAAGTGACGCATCATCAAC


>PhCRN_09_cluster
ATTCCAGAATCTGCCGGCTCGAGGAAAGATGGT
TGAAATCTCACTGGAGTGTGCAATCGAAGGCCAGGTAGGCTCGTTCAACG
TGACGATCGACGACGGCAAGAAGATTTCTGTGTTGAAGGACGCGATCAAG
GATAAGAAGCCGAACAAGTTGAAGAACGTTGATGCCGACGAGCTGGAGCT
CTCTCTGGCGAAGAAGGGCGAAGATTGGCTACCAATTGAGGACCTTCGTG
CGATACGAAAAGGAGAGGATGTACCGGGGTTCGAAAGGGTATCACTGGTG
GATACAGATGATGAAGAGTACTCGGCCTATTCGATTCAGAAAATGTTGCA
GATGAAAGGATTGCGCTCACCTCAAACGGAGCAAATTCACGTGCTGGTGG
TGGTTCCTCCGCCGAGTGTCGGGTCGAAGCGTTCAGCTGATGAAATTGCT
GATGTCCAGAAAAGATTGAGACTACTGGAAACCGACTCGGCAGCCATCAA
GCCCGCCTTGGCAGCCATCAAGCCCAAGACGCTGACCAAGTTTACACCTT
TGTCCGTACATGAAGACGAGTTTCAACTCGACAGTCTGTCTATCACGCAA
CAAAAGTGACGACCCAATTGTCATGACACCTACCTTAAAACCTTGCATGA
GTTTTGGGAGGGATTCGGCGAA

>PhCRN_09-race100
TCTATGTCACACGCCTTCTTTTCCGCTTAAGTACGCCAGAAATTCTCCCTCCCTTCTTCCCTCAATTCCCAGAATCTGCCGGCTCGAGGAAAGATGGTTGAAATCTCACTGGAGTGTGCAATCGAAGGCCAGGTAGGCTCGTTCAACATGACGATCGACGACGGCAAGAAGATTTCTGTGTTGAAGGACGCGATCAAGGATAAGAAGCCGAACAAGTTGAAGAACGTTGATGCCGACGAGCTGGAGCTCTCTCTGGCGAAGAAGGGCGAAGATTGGCTACCAATTGAGGACCTTCGTGCGATACGAAAAGGAGAGGATGTACCGGGGTTCGAAAGGGTATCACTGGTGGATACAGATGATGAAGAGTACTCGGCCTATTCGATTCAGAAAATGTT

>PhCRN_09-race304
ATTGGGGGATTCCAGAATCTGCCGGCTCGAGGAAAGATGGTTGAAATCTCACTGGAGTGT
GCAATCGAAGGCCAGGTAGGCTCGTTCAACGTGACGATCGACGACGGCAAGAAGATTTCT
GTGTTGAAGGACGCGATCAAGGATAAGAAGCCGAACAAGTTGAAGAACGTTGATGCCGAC
GAGCTGGAGCTCTCTCTGGCGAAGAAGGGCGAAGATTGGCTACCGATTGAGGACCTTCGT
GCGATACGAAAAGGAGAGGATGTACCGGGGTTCGAAAGGGTATCACTGGTGGATACAGAT
GATGAAGAGTACTCGGCCTATTCGATTCAGAAAATGTTGCAGATGAAAGGATTGCGCTCA
CCTCAAACGGAGCAAATTCACGTGCTGGTGGTGGTTCCTCCGCCGAGTGTCGGTCGAAGCG
TTCAGCTGATG

>PhCRN_09-race703
TCGAGGAAAGATGGTTGAAATCTCACTGGAGTGTGCAATCGAAGGCCAGG
TAGGCTCGTTCAACGTGACGATCGACGACGGCAAGAAGATTTCTGTGTTG
AAGGACGCGATCAAGGATAAGAAGCCGAACAAGTTGAAGAACGTTGATGC
CGACGAGCTGGAGCTCTCTCTGGCGAAGAAGGGCGAAGATTGGCTACCAA
TTGAGGACCTTCGTGCGATACGAAAAGGAGAGGATGTACCGGGGTTCGAA
AGGGTATCACTGGTGGATACAGATGATGAAGAGTACTCGG

>PhCRN_09-race710
ATTGGGGTATTCCAGAATCTGCCGGCTCGAGGAAAGATGGTTGAAATCTCACTGGAGTGT
GCAATCGAAGGCCAGGTAGGCTCTTTCAACGTGACGATCGACGACGGCAAGAAGATTTCT
GTGTTGAAGGACGCGATCAAGGATAAGAAGCCGAACAAGTTGAAGAACGTTGATGCCGAC
GAGCTGGAGCTCTCTCTGGCGAAGAAGGGCGAAGATTGGCTACCAATTGAGGACCTTCGT
GCGATACGAAAAGGAGAGGATGTACCGGGGTTCGAAAGGGTATCACTGGTGGATACAGAT
GATGAAGAGTACTCGGCCTATTCGATTCAGAAAATGTTGCAGATGAAAGGATTGCGCTCA
CCTCAAACGGAGCAAATTCACGTGCTGGTGGTGGTTCCTCCGCCGAGTGTCGGGTCGAAG
CGTTCAGCTGATGAAATTGCTGATGTCCAGAAAAGATTGAGACTACTGGAAACCGACTCG
GCAGCCACTCAAGCCCGCCTTGGCAGCCATCAAGCCCAAGACGCTGACCAAGTTTACACC
TTTGTCCGTACATGAAGACGAGTTTCAACTCGACA


>PhCRN_10 
AGAGTAACGAGTGATCGATATTAGTAGTAAATTTTAAAACTGTTTAACTA
ACAATTGCTATTTTGCTATTTGACAATGCAACCTCTCGATTATGAATGAG
CAACGTCTTTTCGATATGATAGCGTTTCGGCCGCCAACCTCAAGGTAAAT
TGAACAGATTTGACCTCTCGGATCAGCGTCTCACGGTTAGTGGCAAGATG
TCTAAAACTATCATACCAGCTCTAGTAAACCAGAAATTCTCGCTCCCTTG
GAGCTCGTTCCAGAATATACTTGCTCGAGTAAAAATAGTGAAGCTAATCT
GTGCGATCGTTGGTGTGGAAGGTAATGCGTTTCCTGTGGACATTGATGCG
GATCAGCTGGTGGGAGACCTCAAGAAGGCAAGAATGGCGAAAAAACCAAA
GGGAATTGACGCAGACAAGTTGAAACTTTTTTTGGCCAAGACGGAGGGTG
GCGCGTGGCTAGATGAGGCTGGCGTAGCTTTTGTGGCGCTTGATGAACGT
GGACTCCTGCAAGACTACATGAAGATGAATCCCATGCTCTTTGGAGATAA
TTTTTAACTAGGTGAAGACCAAATTCACGTGCTGGTAGTGGTTCCGGTAC
GTGCAGTGGAGTATGGCACATGGATGCCGATTGACTTGTCTACCTTGGAT
CCTCAAGTTCAATTAAAAATGTGGAAGTCAGTTGTCAGAGTTTTTTCAGA
AGTTGAGTGTTCAGGAACAGCAGTGGTTGTGGATGAAACGTCGACGCACT
TGTATCTGCTGACGAACTTGTACATGTGGGTCGACAAAACGTTCACTGAT
CATCTGAGTGCTGAATTCAGGAAAGAAGTCAATCGGTATCTGAGATGCCA
CCCCCAAATGAAAACATGTTATGGACGCTAATGCTGCAAAGCAACCACGT
CTCACGGACGGCAGCGATGC


>PhCRN_11 
TTGCTTGACAGCTTCTACCTTGACCGCCACCCGTTTGGAATCACTTATTA
CAAACATCGTTTTCTCGATACAAGGTAGCAAAACGGAGCTGGCTCAGGTT
ACGTGCCACTTCAGGGAAATCCATCTAATATGATGCAATGAGTTGGATTG
TCCGCTCAGTTACTACTTCGGAGTAGACAATGAGTTGGATCGCCGCTCAG
TTACTACTTTGGAGTATACTAAGACGGCAAATCCAACTCATTGATCCAAC
TCATTGTCTCTTATTTGTAAGCTCAGTAGTGGCAGTTTTTTCCTTTCGTA
ATTTACCACCGAGAACATTCCTGAACGGGTGAGGTCTCGACCATTCGATA
TTCAAACCTCAACCGATAAGATTTAACAGACGTTAACTTGACGAATAACG
CGAGCCACTTCTTTTGGATCGTTTCATGGATGACAGCAATAGAGCATAAA
CGCCATCAGATTTTTATCTCAAGGATCAGTTCGACGTGGCGTCCCATAAA
TGATTGAAAATTTATGTCACACACCTTTTTTTCCGCTTAAGTACGCCAGA
AATTTCTCTCCCTTTTCTCCCTCATTCCAGAATCTACCGCCTCGAGGAAC
GATGGTGACGCTCTTCTGTGCGGTCGTTGGTAAAGAGGGAAGCACGTTCT
CCATAGACATTGACACGAACAAGTCGGTGGACCACTTAAAAAAGGCGATC
AAGGCAAAAAAGCCGAATGCCTTCAAAGGTTTTGATGCTGACCAGCTGGA
GCTTTCTCTGGCGAAGAAGGGCGCAGGATGGCTACCAAGTGCGGAACTTA
GTGCGATACGAAAAGGAGAGGATATACCGGGTTTCGAAAAAGATATCACT
GGTTGATACAGAGGATGAGATGTATTCGACTTATTCGCTTCGGGATGTGT
TGGAGACGAATCGAATGCCACCGCCTCAAACGCGGCAAATTCACGTGCTG
GTGTTGGTCCCAGATCAGCTGTCGGTTTCTGCTGTTGCGACCGTTTCGAT
CAAGAAGAGAAAGCTAACTGACATTAGCGACTTGATTACACCATCTTCTT
TTGCAAAATGTAAGGGGAGTGGCAGTTGGGTGAAATGGTTGAAGAAACTT
AATGGTCAGATTGAGTGTCATCGCATTGAACGGTCTGACGACGTAACGCC
GATTCCGGTTGTGCTCTTAAACAAAACGTTTGCAAGATTTGAGGAAAACT
GCAAAGTGATCAAGTTTTTGTTGTCGTAACGACTGTGAATTTGTGAACAA
GTTGTGCTATGGCTTGTCCACTCCTTACGACAACGAAGCAACATTTGCAG
AGAGAGCGCGGCAATTGCTAACAGCATACCTTCTAGGAGACAATCCAGTC
TCGACGATTACACCAGCAACTGTTAGTGGCTCAGTGTCAGATGGTTCCTA
ATACGTTTTTAGGAAGAAGGCACTGCTACTTAATTTGGAATGTAAACT


>PhCRN_12 
GGGGGGTTCTTTCTACCTTGGTTTGTACTAATCATCTCCAAAGAGCATGG
GATTCTTGATCCACAGTGTGGATTTCACCTGTACGTAGTCTTGCAGGTCC
ACGGTTCATCGAGCGCCACAAAAAACTACGCCAGCCTCATCTAGCCACGC
GCCACCCTCCGTCTCGGCCAAAAAAAGTTTCGACTTGTCTGCGTCGATTC
CCTCGTTTTTTTTCGCCATTATTGCCTTCTTGAGGTCTCCCACCAACTGA
CCCGCGTCGATGTCCACAGGAAACGCATTACCTGCCACACCAACGATCGC
ACAGATTAGCTTCACCATTTTTACTCGAGCAGGTATATTCTGGAATGAGC
TACAAGGGAAGGAGAATTCCTGGTGTACTAGAGCGGACATGATGGTTTTA
GACATAGATTTTGCAACTAACCATAAGACGCTGATCCGAGAGGTCAAATC
TGTTCAAAATGACGCGACTGAAATAAATAGTGACGAGTCGTCGTTGGAAA
TGAAATATCAAAGTGAGGAGGACGACGAGTATGGCGAAACTTTCGAAGCT
CAAAGCCAAAGTTATGAAGACAATGCTAATCAAAACTTGAGAACTTCTGG
AGCTTCATCAATAGTAGATTCGCTCACTCGTAGTGATGATGACAGTGGAG
AGGTGAGCGAAAGTGATAGATTTCACGATGAACGTGAATCAAGT


>PhCRN_13 
TTCGACTTCAGCCACGCGCCGTCTTCTTCGCCAGAAAGAGCTGCAGGTTC
TTCGGAGCGACATTTTCTAGGATTGGGTCGTCCGAGTTCTCCTCCTTGAT
CGCCTTCTTCAATTCATCCACCGTTTTGCCTTCGTCAATTTTCCTACCGA
GAACGCGCTTCCCGCCACACCAACAATCGCACAGAAGAGCTTCACCATCT
TCCTCGAGCCGGCGGATTCTGGAATGAGAAAGAAGGGAGGGAGAATTTCT
GGCGTACTTAAGCGGACATGAAGGTGTGTGACATAGATTTTCAACCAATG
ATGAGACGCCACGTCGCGCTGGTCCGAACTACGGTAATCCTTGAGGTAAA
AATCTGCCGGCGTAATGTTCTATTGCTTTTATCAATATACAGTCTGAATG
TTGTCGGTCGAGCGGTCCCGAAACGCCCTAAGATCCAAAAAGACGTGGCT
CTCGCTATGCCGTCAAATCAACTTC


>PhCRN_14 
GATTCCAGAATCTGCCGGCTCGAGGAAAGATGGTTGAAATCTCACTGGAG
TGTGCAATCGAAGGCCAGGTAGCCTCGTTCGACGTGACAATCGACGATGG
CAAGAAGATTTCTGCGTTGAAGAAGGCGATCAAGGCGGAAAAGCCGAACG
CCTTCAAAAATCTTGATGCCGACGAGCTGGAGCTCTCTCTGGCGAAGAAG
GGCGCAGGATGGCTACCAAGTGCGGAACTTCGTGCGATACGAAAAGGNGA
GATTTTACCGGGTTCAAAGGGTATCACTGGTGGATACAGAGGATGAGCTT
AAAACTACAAAACCNCCTCCGACGCCTTCTCCTTTGCGTAACTCCAAATT


>PhCRN_15 
GGGATTACTTGATCCACAGTGTGGATTTCATCTGTACGTAGTCTTGCAGG
TCCACGGTTCATCGAGCGCCACAAAAACTACGCCAGCCTCATCTAGCCAC
GCGCCACCCTCCGTCTTGGCCAAAAAAAGTTTCGACTTGTCTGCGTCGAT
TCCCTCGTTTTTTTTTCGCCATTATTGCCTTCTTGAGGTCTCCCACAACT
GACCCGCGTCGATGTCCACAGGAAACGCATTACCTGCCACACCAACGATC
GCACAGATTAGCTTCACCTATTTTTACTCAAGCAGGTATATTCTGGAATG
AGCTAC


>PhRXLR_01 
GATTTCGAAAATCTTCTCTCATCGCTAACCGTTCCCAATGCGTTCGCTGG
TTTGGGCTGTCATTGCTACGCTTATCGTTTTAACGCCATTCTCTGAAGCA
ACCTCATCCATTGCATCCAACAATGAAGAATTCAAGCAAAACGTACGAGT
TGCATCATCCTCTTTGGAACAAAAGGGAACAATTGAAGACAGCGTCATTA
CAAGGAAGTTGCAAAGTGACAGCGTCAAAAAAGGAGACAGCACTGGTCTC
GAAGAGCGGGGCGGGTTACATGTGCCTACAATTCATGACAACAAGATAGT
ACAAGGTTTTTATAAGGTGATGCGATACCTTCGACAGAAACTGGGTATAG
ACTTCTTGCTCACTCGGCTTCGCTATGGGAAGAATGGTTCCCATCAACCC
AATATGGGATATTCAAGAGTTGACCACTATCACTAGCTTTTAATCAACGC
GTAATGCCATAATGTATGAACTCTTTGCTACAATCCAAGTCTACTCTTGT
AACATTGTCGCTGATAGCTTGCTCCACAAAATACATTCTATACAAATAAA
AAGGTATAGACTTACAACTCAAATCAAAACAACACCACACAAAGAACTTT
CAAAGTTCAAACAAATAACATGAAAGAACACTTATTCAAAAAGACATAAA
AGCAAATCACATCACATACCCCACCCATATATTTGTAAGGGTAATCAAAC
CAAGCCACCTCATAAACCTATTTTTACTTTTTGTCCTTTTAAATTCTATT
ATTCTAATTCTACTACTTTTACTTTCTCTTTTTCTTTCTCTTCTT


>PhRXLR_02 
GATTCTTCAATTTGTCTCTTGTACCACAGCTCACTAGAAACCACATCCAG
CTTGTTTTCGGCATGCGTATCTCCCCCGTCGTGCTCGCGTTGGCAGCTTT
CGTGATTCCAAGTGGTGCAGTCTCATCGTCTATCACGAATAACGATGGTA
CAAGATCTCTGCGTTCAAGTAACCCTGAGCCAGCCGCTATAGCAGACCTG
GTGCCCGCGTTGCAAGGCTCTGACAGTACAAAGAGGCTTCTCATCTCCAA
CGATGATTTTGATTACGATGATCATGAAGAAAGGAAATCGTGGAAGAAGC
GACATAAAAAGATGGCGAAGTATCACAAAAAGTATATGAAGCAATACATG
AAGCAATATATGAAGCCCTGGAAAAAGAGTAAATATTCGCATCGGTATTG
GTATTGAGTATTTAGGCAGTAAGTTGAAGCTTAGTTGGTTAGCGTACTGG
TCAGAACATTGTTGTTCTTAGCAGGTATTGCTTTCTCATTTATACACTCT
AACACCCTCATAGCTTCTTCACTGATAATTATTCAATTTCCTTCTTAATC
CTC


>PhRXLR_03 
TCGGATCAGATATATCTGGTCGATGCGATCAGAATTAGATCCCTGTCGAA
GCTGAAACATTGGAAGCAAGCCTGGTTAAACAAGGCCACTATTCAATTTG
TCTCCTCTTCCACAGCTAGCTACCTACCTACAACCAACGTGTTTCCGGCA
TGCGTATCTCCCCAATCGTGCTCGCGTTGGCAGCCTTCGTGATTCCAAGT
GGTGCAGTCTCATCGTCTATCACGAATAACGATGGTACAAGATCTCTGCG
TACAAGTAACCCTGAGCCAGCTGCTATAGCAGACCTGATGCCCGCATTGC
AAGGCTCCGACAGTACTAAGAGGCTTCTCATCTCCAACGATGATTTTGAT
TACGATGGTCATGAAGAGAGGAAATCGAAGAAGAAGACAAAAAAAAAAAG
CTAAAAAGATGGCGAAGCGTTTTAAAAAGTCGTTAAAGAAGTTTTGGAAC
TAGTAGATATTCGTATTGGCATTGATTGATGAGTGTTTAGGCTATAAGTT
GAAGCTTGGGTGGTAAGCGTCACTGGTAAAACCATTGTTGTTCTTGGCAG
GTATTGCTTCAAGACCCTTGCAGCTTCTTCACTAATAATTAATTAATGTC
CGTTTTCTTAATCCT


>PhRXLR_04 
CAAGACACTCAAGTCCATTTACCACCGATGATCGCGACGCGCTTCATATC
ACTTCGTCTATGCTTCCTATTGCTCTCATGCGTTACTGTGTTGATCTACA
GTGAGATATCTCGATTGGAAGCCATGATGATGAGCAATGAGCAGACGATT
GCCCAGCGACACGATCGAGCGTTAACGTCGACTCCTGATCAAATGTCAAC
GTCTTTGGAAGAAAGAGGTGCACCTGTTGCAGTTGAAGAAGAGGCTGGAA
TGCTTTCACGCTTTGTGTCTTATTTCAAACCTTCGAATCTGTGGAAGAAA
CTCGCATCGTCTTGGATCATGAGGTTCTTCATGCCACATATCTACTTGAG
GCATTCCTCTAACATAGAGTCAGCAGGCAACAAGCTTTTTATCAAATTGC
ATGCTGACAAGGCGAAGGACCTCTTCAGCAGTCGTGAGTTTGGAAAGTGG
TCGAAATACTTTACGGATGCCTTCCCTGATAATCCAGAAAAGGCCGCTGG
TTATATGGTGTCGATATTGGCAACAAAACACGAGGTCCAATTGGTCAATT
CCATTCCGAAAACCGAGGTTGTCAATGACAAATTAGCTTTTGGTGATGAA
TTCGAAGCTGCGCTGATAAATTATCTCCGTGGTAATGAGAAGTCTGAGAC
GTTTAAAGATAGTCTTAAAACGTCACTGCTTGCTCTCAGTGGTAGACTGC
AGAAGGACGAGAGTTCAGAGCTCATTGGTGTGAAGATGCAAGAACAAATC
ATGTCTGTTTCCAGCGGCAACGAGGAGAAACTGGTTGATGCTGTTAATGT
ACAACCAGTGCACAAGTTGTCCTCACTCCAGGAGGTGGTCAGCGAGCCAG
TTACGTTGGTGACTCCCAGACTAAGCACCCAAGAGGAAAAAGCGGCATAT
TTATTGAATGAAGCCGGACTTGACAAAGTGGTGAAAGATATCTTCAACAG
CAAACAGTTCAAAGTGTGGTCGGAACAAATGTCGGCCGATTGGGGATGTA
TCCAGTCAATAAGGACGCAAGTGAGAAAGGGGAATGTGTGGCGTGCGGAG
ATAGGTAGACGAAGGTCAGGCTGTGATCCGACTGCATGCTGTGCAAGAAC
GAACGGTTTCGACCACTTCAACATATGATACGCATGATTT


>PhRXLR_05 
CTAGTCATGTATACTGTTATAGATCAAAAAACGGACTTTTGTAGTACACT
ATATGAATGTTCTTCGTGCGACTCTTAAAAGGCTTTTTGATAATCTTCGC
GGTCTTCTTAAAAGGCTTCTTAACGTATTTCCACACCTTCTTGATGAGCT
TTCGAAGTTTTTTCCATCCCTTCTCAATCAGCGAGCTTCTTTCTTCGTCA
TGACCACTGATATCCGCTTGGTCGTTCAGCCTAAGGAGCCTCTTACTACT
CTCGGAGCTCTGCATTACGTGTAGCACATTTGCCACAGCAGCTGTCTCAA
TATTACTCGTCTGCAGCAATCTTGTGTCATCGTTGTCCGTGGTTGTCGAT
GTGGCACCACCGCTTAAGATCACGAACGCTGCGAGCCTAATAAAGACAAG
GCAGAAGCGCATTTCGAATAGTTAACAGTTATGGAACCCAAT
