# Supplementary material for: Transcriptomic analysis of the interaction between Helianthus annuus and its obligate parasite Plasmopara halstedii shows single nucleotide polymorphisms in CRN sequences
Source: BMC Genomics. 2011 Oct 11;12:498. doi: 10.1186/1471-2164-12-498 (PMC3204308; doi:10.1186/1471-2164-12-498)
Supplement: Additional file 10 — 20 putative RXLR and CRN effectors predicted peptide sequences. In fasta format. [file 1471-2164-12-498-S10.TXT]

** This file contains the peptide cluster sequences of 15 putative PhCRN and 5 PhRXLR, but also the corresponding peptides sequences of the races 100, 304, 703 and 710, when polymorphism was found


>PhCRN_01_cluster
FQNLPARGKMVEISLECAIEGQVGSFDVTIDDGkkisalkkaikaekPNKIKCDADELRL
FLAKCGDAWLTEAEVKGGVPDISSLEELDAVGAPLNVVGLSETDVQFLVTKELAKAKK
TRVHVLVVVPEGVSRTEVCDMIRDGRGIRKFNEPLGDSELEYEGGVPATF
KTLRKATVAAFASLLDRIPVIFIRAPPLSGKTALCDLLYDHIVRSKPDALVSRILANQMPVDGKFTEFF
KFLYGYEFEAFCAHKGDRVVLIDEAQITYNDEQLWRGYVKGALESQIRGLRFVLFSSYGS
FNIYRKFERAGTPILVPPQNTFGLNATPYKPGLQLSREELKEMAQNSIGISASDLIWILC
SGHIGIARAILIFLHRKFGSGKPNDEDVELELRSLGLLQEIRSSYRGIPSADAFERVKDA
NNLPDEAVLKMIGILNGVASGKVMLVSDGHRTPRSQFAAELLTRYGFLYEDQAGQLQFAS
SMHLKIWLYSNRTDPISYMVSDVAHEDFVVACVQRMSALRLQNFANENTNGIARERQIQM 
ELYGATVSCLPRDVLVTPEWRTTDGKGYIDLMIRGSSILWFWELLVNGDDAVGHSNRFET
GGKYHGSLTGSSKYVLIDFRQSKGVRHQKHGFLYVSFVDSYTKALVFSTG

>PhCRN_01-r100
VVGLSETDVQFLVTKELAKAKKTRVHVLVVVPEGASRTEVCDMIRDGRGIRKFNEPLGDS
ELEYEGGVPATFKTLRKATVAAFASLLDRIPVIFIRAPPLSGKTALCDLLYDHIVRSKPD
ALVSRILANQMPVDGKFTEFFKFLYGYEFEAFCAHKGDRVVLIDEAQITYNDEQLWRGYV 
KGALDSQIRGLRFVLFSSYGSFNIYRKFERAGTPILVPPQNTFGLNATPYKPGLQLSREE  
LKEMAQNSIGISASDLIWILCSGHIGIARAILIFLHRKFGSGKPNDEDVELELRSLGLLQ 
EIRSSYRGIPSADAFERVKDANNLPDEAVLKMIGILNGVASGKVVLVSDGHRTPRSQFAA 
ELLTRYGFLYEDQAGQLQFASSMHLKIWLYSNRTDPISYMVSDVAHEDFVVACVQRMSAL 
RLQNFANENTNGIARERQIQMELYGATVSCLPRDVLVTPEWRTTDGKGYIDLMIRGSSIL 
WFWELLVNGDDAVGHSNRFETGGKYHGSLTGSSKYVLIDFRQSKGVRHQKHGFLYVSFVD 
SYTKALVFSTG 

>PhCRN_01-r304
FQNLPARGKMVEISLECAIEGQVGSFDVTIDDGKKISALKKAIKAEKPSKIKCDADELRL
FLAKCGDAWLTEAEVKGGVPDISSLEELDAVGAPLNVVGLSETDVQFLVTKELAKAKKTR 
VHVLVVVPEGVSRTEVCDMIRDGRGIRKFNEPLGDSELEYEGGVPATFKTLRKATVAAFA  
SLLDRIPVIFIRAPPLSGKTALCDLLYDHIVRSKPDALVSRILANQMPVDGKFTEFFKFL 
YGYEFEAFCAHKGDRVVLIDGAQFTYNDEQLWRGYVKGALDSQIRGLRFVLFSSYGSFNI  
YRKFERAGTPILVPPQNTFGLNATPYKPGLQLSREELKEMAQNSIGISASDLIWILCSGH  
IGIARAILIFLHRKFGSGKPNDEDVELELRSLGLLQEIRSSYRGIPSADAFERVKDANNL  
PDEAVLKMIGILNGVASGKVVLVSDGHRTPRSQFAAELLTRYGFLYEDQAGQLQFASSMH  
LKIWLYSNRTDPISYMVSDVAHEDFVVACVQRMSALRLQNFANENTNGIARERQIQMELY 
GATVSCLPRDVLVTPEWRTTDGKGYIDLMIRGSSILWFWELLVNGDDAVGHSNRFETGGK  
YHGSLTGSSKYVLIDFRQSKGVRHQKHGFLYVSFVDSYTKALVFSTG 

>PhCRN_01-r703
GVSRTEVCDMIRDGRGIRKFNEPLGDSELEYEGGVPATFKTLRKATVAAFASLLDRIPVI
FIRAPPLSGKTALCDLLYDHIVRSKPDALVSRILANQMPVDGKFTEFFKFLYGYEFEAFC
AHKGDRVVLIDEAQITYNDEQLWRGYVKGALESQIRGLRFVLFSSYGSFNIYRKFERAGT
PILVPPQNTFGLNATPYKPGLQLSREELKEMAQNSIGISASDLIWILCSGHIGIARAILI
FLHRKFGSGKPNDEDVELELRSLGLLQEIRSSYRGIPSADAFERVKDANNLPDEAVLKMI
GILNGVASGKVMLVSDGHRTPRSQFAAELLTRYGFLYEDQAGQLQFASSMHLKIWLYSNR
TDPISYMVSDVAHEDFVVACVQRMSALRLQNFANENTNGIARERQIQMELYGATVSCLPR
DVLVTPEWRTTDGKGYIDLMIRGSSILWFWELLVNGDDAVGHSNRFETWGE

>PhCRN_01-r710
FQNLPARGKMVEISLECAIEGQVGSFDVTIDDGKKISALKKAIKAEKPNKIKCDADELRL
FLAKCGDAWLTEAEVKGGVPDISSLEELDAVGAPLNVVGLSETDVQFLVTKELAKAKKTR  
VHVLVVVPEGVSRTEVCDMIRDGRGIRKFNEPLGDSELEYEGGVPATFKTLRKATVAAFA  
SLLDRIPVIFIRAPPLSGKTALCDLLYDHIVRSKPDALVSRILANQMPVDGKFTEFFKFL 
YGYEFEAFCAHKGDRVVLIDGAQFTYNDEQLWRGYVKGALESQIRGLRFVLFSSYGSFNI  
YRKFERAGTPILVPPQNTFGLNATPYKPGLQLSREELKEMAQNSIGISASDLIWILCSGH  
IGIARAILIFLHRKFGSGKPNDEDVELELRSLGLLQEIRSSYRGIPSADAFERVKDANNL  
PDEAVLKMIGILNGVASGKVVLVSDGHRTPRSQFAAELLTRYGFLYEDQAGQLQFASSMH  
LKIWLYSNRTDPISYMVSDVAHEDFVVACVQRMSALRLQNFANENTNGIARERQIQMELY  
GATVSCLPRDVLVTPEWRTTDGKGYIDLMIRGSSILWFWELLVNGDDAVGHSNRFETGGK  
YHGSLTGSSKYVLIDFRQSKGVRHQKHGFLYVSFVDSYTKALVFSTG  


>PhCRN_02
MVKLLCAIVGEQGSAFPVDIDASQLVGDLKDAIKAKKPDTI
KGEADNLRLSLAKKGAGWLPSAELRAIRKGEDVPGFERVSLVDTEDELYS
TYSIRDVLDMNGMPPPQTRQIHVLVVVPYRTEDANLSQIFPTFRPYCEGI
NVQHPHLSRDVLVEKLYEAIIRTNFVLLSSPSGSGKTSLLTLFARKHPEI
SCAPIAFDGSTEDATTLLSTYGVNVYKKACDIPSGKLXVSLLLDDCQRRY
NDLVFWTRLIKGSASWLPDHVRFIISATHLLETDAPSSPVAFSSIQYKLT
RDDFLINDEEAYQCFNLENGLPPGLRFPTLVEVMIRECNGHIGSLRISID
AIYERFRRAGARTEEELLAFYLSDFCRTNGKMLRK


>PhCRN_03_cluster
FQNLPARGKMVEISLECAIEGQVGSFEVTIDDCKKISALKKAIKEEIDYSGRAKDLELSL
AKKGEGWLPIEDLAAIEDGVAVPGFEKVSLVDTKSEKYSAYSIQKMLQIKGLPSPQTEQI
HVLVVVPKDENDRSAAMALGVAPSLPPTTIHRHPERLKRWAAINEMIRQKNQEGNEKTST
RDTNKKRKNRDIDSSMPYSSLSWTDLEPILSMEDFNLEASAVPQKVVEELRDRLMQVRKL
YGDVYSGKEAKRQVFIMAIIEAVCLMLGDATILVEEDVKGKNVHVHGRFE
FVLKRGKKRVSIVEAKRDDIPQGIAQNVAGLEALSDVEGLERTLGIVTNYLEWVFISDDD
EKIRRMNTTLKVYGAVPSTKELKEIVGMICGLLANST

>PhCRN_03-r100
RWLKISLECAIEGQVGSFEVTIDDCKKISALKKAIKEEIDYSGRAKDLELSLAKKGEGWL
PIEDLAAIEDGVAVPGFEKVSLVDTKSEKYSAYSIQKMLQIKGLPSPQTEQIHVLVVVPK
DENDRSAAMALGVAPSLPPTTIHRHPERLKRWAAINEMIRQKNQEGNEKTSTRDTNKKRK 
NRDIDSSMPYSSLSWTDLEPILSMEDFNLEASAVPQKVVEELRDRLMQVRKLYGDVYSGK 
EAKRQVFIMAIIEAVCLMLGDATILVEEDVKGKNVHVHGRFEFVLKRGKKRVSIVEAKRD
DIPQGIAQNVAGLEALSDVEGLERTLGIVTNYLEWVFISDDDEKIRRMNTTLKVYGAVPS
TKELREIVGMICGLLANST

>PhCRN_03-r304
RWLKISLECAIEGQVGSFEVTIDDCKKISALKKAIKEEIDYSGRAKDLELSLAKKGEGWL
PIEDLAAIEDGVAVPGFEKVSLVDTKSEKYSAYSIQKMLQIKGLPSPQTEQIHVLVVVPK
DENDRSAAMALGVAPSLPPTTIHRHPERLKRWAAINEMIRQKNQEGNEKTSTRDTNKKRK
NRDIDSSMPYSSLSWTDLEPILSMEDFNLEASAVPQKVVEELRDRLMQVRKLYGDVYSGK
EAKRQVFIMAIIEAVCLMLGDATILVEEDVKGKNVHVHGRFEFVLKRGKKRVSIVEAKRD
DIPQGIAQNVAGLEALSDVEGLERTLGIVTNYLEWVFISDDDEKIRRMNTTLKVYGAVPS 
TKELREIVGMICGLLANST 

>PhCRN_03-r703 
AIKEEIDYSGRAKDLELSLAKKGEGWLPIEDLAAIEDGVAVPGFEKVSLVDTKSEKYSAY
SIQKMLQIKGLPSPQTEQIHVLVVVPKDENDRSAAMALGVAPSLPPTTIHRHPERLKRWA
AINEMIRQKNQEGNEKTSTRDTNKKRKNRDIDSSMPYSSLSWTDLEPILSMEDFNLEASA
VPQKVVEELRDRLMQVRKLYGDVYSGKEAKRQVFIMAIIEAVCLMLGDATILVEEDVKGK
NVHVHGRFEFVLKRGKKRVSIVEAKRDDIPQGIAQNVAGLEALSDVEGLERTLGIVTNYL 
EWVFISDDDEKIRRMNTTLKVYGAVPSTKELKEIVGMICGLLANST

>PhCRN_03-r710
FQNLPARGKMVEISLECAIEGQVGSFEVTIDDCKKISALKKAIKEEIDYSGRAKDLELSL
AKKGEGWLPIEDLAAIEDGVAVPGFEKVSLVDTKSEKYSAYSIQKMLQIKGLPSPQTEQI
HVLVVVPKDENDRSAAMALGVAPSLPPTTIHRHPERLKRWAAINEMIRQKNQEGNEKTST
RDTNKKRKNRDIDSSMPYSSLSWTDLEPILSMEDF 
NLEASAVPQKVVEELRDRLMQVRKLYGDVYSGKEAKRQVFIMAIIEAVCLMLGDATILV
EEDVKGKNVHVHGRFEFVLKRGKKRVSIVEAKRDDIPQGIAQNVAGLEALSDVEGLERTL 
GIVTNYLEWVFISDDDEKIRRMNTTLKVYGAVPSTKELREIVGMICGLLANST 


>PhCRN04-cluster

FQNLPARGKMVKLLCAIVGEEGSAFPVDINETLSVGHLKDAIKAKKPNAFKGFDADQLEL
SLAKKGAGWLPSADLAAIEDGEVVPGFQKVSLVDTKRERFSTYSIRDVLDMNGMPPPQTR
QIHVLVLVPDQLSVSAVATVSIKKRKLTDISDLITPSSFAKCKGSGSWVKWLKKLNGQIE
CHRIERSDDVTPIPVVLLNKTFARFEENCKVIKFCQNDCEFVNKLCYGLSTPYDNEATFAER
ARQLLTAYLLGDNPVSTITPATVSGSVSDGSYRFGETLLLNLECKLQKGDGGGDPTMQNV 
AYYIKSLPLAIDRQFPCFLVDICGPFMSVFGIVNTSDEDAICEPLVMSFPLLFFDNEWLM
VSLARMCASLKAAIQELTDLCYEFSASRQNRAFGLRSTDLNRLRFPYKDSVERDGVDISF
QYLEVVQRYVFKARHAMNNVIIKFAKRYGREVHDYCSNAGFAPELLFCEYLPNGWVFVVM 
EQLSLCPLRHANGMIVRDQLLKIENTLKDGSFVHGDLREQNVMWDTSKNRVVLIDFDWSG
RDGVDTYPPFMNGEIAWPAGAACGELLRVAHDAYWIASIAARLT


>PhCRN04-r100
FQNLPARGKMVKLLCAIVGEEGSAFPVDINETLSVGHLKDAIKAKKPNAFKGFDADQLEL
SLAKKGAGWLPSADLAAIEDGEVVPGFQKVSLVDTKRERFSTYSIRDVLDMNGMPPPQTR
QIHVLVLVPDQLSVSAVATVSIKKRKLTDISDLITPSSFAKCKGSGSWVKWLKKLNGQIE
CHRIERSDDVTPIPVVLLNKTFARFEENCKVIKFCQNDCEFVNKLCYGLSTPYDNEATFA
ERARQLLTAYLLGDNPVSTITPATVSGSVSDGSYRFGETLLLNLECKLQKGDGGGDPTMQ 
NVAYYIKSLPLAIDRQFPCFLVDICGPFMSVFGIVNTSDEDAICEPLVMSFPLLFFDNEW
LMVSLARMCASLKAAIQELTDLCYEFSASRQNRAFGLRSTDLNRLRFPYKDSVERDGVDI
SFQYLEVVQRYVFKARHAMNNVIIKFAKRYGREVHDYCSNAGFAPELLFCEYLPNGWVFV
VMEQLSLCPLRHANGMIVRDQLLKIENTLKDGSFVHGDLREQNVMWDTSKNRVVLIDFDW 
SGRDGVDTYPPFMNGEIAWPAGAACGELLRVAHDAYWIASIAARLT

>PhCRN_04-r304
AIEDGEV-DRVSKGVMVDTKRERFSTYSIRDVLDMNGMPPPQTRQIHVLVLVPDQLSVSA
VATVSIKKRKLTDISDLITPSSFAKCKGSGSWVKWLKKLNGQIECHRIERSDDVTPIPVV
LLNKTFARFEENCKVIKFCQNDCEFVNKLCYGLSTPYDNEATFAERARQLLTAYLLGDNP
VSTITPATVSGSVSDGSYRFGETLLLNLECKLQKGDGGGDPTMQNVAYYIKSLPLAIDRQ
FPCFLVDICGPFMSVFGIVNTSDEDAICEPLVMSFPLLFFDNEWLMVSLARMCASLKAAI
QELTDLCYEFSASRQNRAFGLRSTDLNRLRFPYKDSVERDGVDISFQYLEVVQRYVFKAR 
HAMNNVIIKFAKRYGREVHDYCSNAGFAPELLFCEYLPNGWVFVVMEQLSLCPLRHANGM
IVRDQLLKIENTLKDGSFVHGDLREQNVMWDTSKNRVVLIDFDWSGRDGVDTYPPFMNGE
IAWPAGAACGEPLRVAHDAYWIASIAARLT


>PhCRN_04-r703
TFARFEENCKVIKFCQNDCEFVNKLCYGLSTPYDNEATFAERARQLLTAYLLGDNPVSTI
TPATVSGSVSDGSYRFGETLLLNLECKLQKGDGGGDPTMQNVAYYIKSLPLAIDRQFPCF
LVDICGPFMSVFGIVNTSDEDAICEPLVMSFPLLFFDNEWLMVSLARMCASLKAAIQELT
DLCYEFSASRQNRAFGLRSTDLNRLRFPYKDSVERDGVDISFQYLEVVQRYVFKARHAMN
NVIIKFAKRYGREVHDYCSNAGFAPELLFCEYLPNGWVFVVMEQLSLCPLRHANGMIVRD
QLLKIENTLKDGSFVHGDLREQNVMWDTSKNRVVLIDFDWSGRDGVDTYPPFMNGEIAWP
AGAACGELLRVAHDAYWIASIAARLT

>PhCRN_04-r710
FQNLPARGKMVKLLCAIVGEEGSAFPVDINETLSVGHLKDAIKAKKPNAFKGFDADQLEL
SLAKKGAGWLPSADLAAIEDGEVVPGFQKVSLVDTKRERFSTYSIRDVLDMNGMPPPQTR
QIHVLVLVPDQLSVSAVATVSIKKRKLTDISDLITPSSFAKCKGSGSWVKWLKKLNGQIE
CHRIERSDDVTPIPVVLLNKTFARFEENCKVIKFCQNDCEFVNKLCYGLSTPYDNEATFA
ERARQLLTAYLLGDNPVSTITPATVSGSVSDGSYRFGETLLLNLECKLQKGDGGGDPTMQ
NVAYYIKSLPLAIDRQFPCFLVDICGPFMSVFGIVNTSDEDAICEPLVMSFPLLFFDNEW
LMVSLARMCASLKAAIQELTDLCYEFSASRQNRAFGLRSTDLNRLRFPYKDSVERDGVDI
SFQYLEVVQRYVFKARHAMNNVIIKFAKRYGREVHDYCSNAGFAPELLFCEYLPNGWVFV
VMEQLSLCPLRHANGMIVRDQLLKIENTLKDGSFVHGDLREQNVMWDTSKNRVVLIDFDW 
SGRDGVDTYPPFMNGEIDWPAGAACGEPLRVAHDAYWIASIAARLT

>PhCRN_04_s710_ctg1
KNRVVLIDFDWSGRDGVDTYPPFMNGEIAWPAGAACGELLRVAHDAYWIASIAARLT

>PhCRN_04_s710_ctg2
NRAFGLRSTDLNRLRFPYKDSVERDGVDISFQYLEVVQRYVFKARHAMNNVIIKFAKRYG
REVHDYCSNAGFAPELLFCEYLPNGWVFVVMEQLSLCPLRHANGMIVRDQLLKIENTLKD
GSFVHGDLREQNVMWDTSKNRVVLIDFDWSGRDGVDTYPPFMNGEIDWPAGAACGEPLRV
AHDAYWIASIAARLT

>PhCRN_04_s710_ctg3

FQNLPARGKMVKLLCAIVGEEGSAFPVDINETLSVGHLKDAIKAKKPNAFKGFDADQLEL
SLAKKGAGWLPSADLAAIEDGEVVPGFQKVSLVDTKRERFSTYSIRDVLDMNGMPPPQTR
QIHVLVLVPDQLSVSAVATVSIKKRKLTDISDLITPSSFAKCKGSGSWVKWLKKLNGQIE
CHRIERSDDVTPIPVVLLNKTFARFEENCKVIKFCQNDCEFVNKLCYGLSTPYDNEATFA
ERARQLLTAYLLGDNPVSTITPATVSGSVSDGSYRFGETLLLNLECKLQKGDGGGDPTMQ
NVAYYIKSLPLAIDRQFPCFLVDICGPFMSVFGIVNTSDEDAICEPLVMSFPLLFFDNEW
LMVSLARMCASLKAAIQELTDLCYEFSASRQNRAFGLRSTDLNRLRFPYKDSVERDGVDI 
SFQYLEVVQRYVFKARHAMNNVIIKFAKRYGREVHDYCSNAGFAPELLFCEYLPNGWVFV
VMEQLSLCPLRHANGMIVRDQLLKIENLLKDGSFVHGDIREQNVMWDTSKNRVVLIDFDWS


>PhCRN_05-cluster

PPARGKMVKLFCAIVGVAGSAFSVEIDEGKTVDELKGAIKEENSDDPILKNVAPKNLQLF
LAKKDGAWLKSKDPAVIAMRSGGVPEQVKALLDVEMDPADEIGDLFGDAPTKKTIHvlvv
vlTQQQAASIKKQLRYKGMSTEASCRKFLDALAQNLATLYDFECSYGDVATIGDVFSAVK
NDEWGFRLKRGRQLTSEPLPSFFTEDEWKDLKDLNWRTNRRIHDGKVPTTSKGKSYVILP
HAIFSDDRVDRYKTIATRASVVFEATEFEVKDEDEFsgssrsssgrsDIA

>PhCRN_05-r100-c2
PPARGKMVKLFCAIVGVAGSAFSVEIDEGKTVDELKKAIKEENSDDPILKNVAPKNLQLF
LAKKDGAWLKSKDPAVIAMRSGGVPEQVKALLDVEMDPADEIGDLFGDAPTKKTIHVLVV
VLTQQQAASIKKQLRYKGMSTEASCRKFLDALAQNLATLYDFECSYGDVATIGDVFSAVK
NDEWGFRLKRGRQLTSEPLPSFFTEDEWKDLKDLNWRTNRRIHDGKVPTTSKGKSYVILP
HAIFSDDRVDRYKTIATRASVVFEATDFEVKDEDEFSGSSRSSSGRSDIA

>PhCRN_05-r304-c1
PPARGKMVKLFCA
IVGVAGSAFSVEIDEGKTVDELKKAIKEENSDDPILKNVAPKNLQLFLAKKDGAWLKSKD
PAVIAMRSGGVPEQVKALLDVEMDPADEIGDLFGDAPTKKTIHVLVVVLTQQQAASIKKQ
LRYKGMSTEASCRKFLDALAQNLATLYDFECSYGDVATIGDVFSAV
KNDEWGFRLKRGRQLTSEPLPSFFTEDEWKDLKDLNWRTNRRIHDGKVPTTSKGKSYVIL
PHAIFSDDRVDRYKTIATRASVVFEATDFEVKDEDEFSGSSRSSSGRSDIA

>PhCRN_05-r703
GAIKEENSDDPILKNVAPKNLQLFLAKKDGAWLKSKDPAVIAMRSGGVPEQVKALLDVEM
DPADEIGDLFGDAPTKKTIHVLVVVLTQQQAASIKKQLRYKGMSTEASCRKFLDALAQNL
ATLYDFECSYGDVATIGDVFSAVKNDEWGFRLKRGRQLTSEPLPSFFTEDEWKDLKDLNW
RTNRRIHDGKVPTTSKGKSYVILPHAIFSDDRVDRYKTIATRASVVFEATEFEVKDEDEF
SGSSRSSSGRSDIA

>PhCRN_05-r710-c1
GAIKEENSDDPILKNVAPKNLQLFLAKKDGAWLKSKDPAVIAMRSGGVPEQVKALLDVEM
DPADEIGDLFGDAPTKKTIHVLVVVLTQQQAASIKKQLRYKGMSTEASCRKFLDALAQNL
ATLYDFECSYGDVATIGDVFSAVKNDEWGFRLKRGRQLTSEPLPSFFTEDEWKDLKDLNW
RTNRRIHDGKVPTTSKGKSYVILPHAIFSDDRVDRYKTIATRASVVFEATEFEVKDEDEF
SGSSRSSSGRSDIA


>PhCRN_06-cluster
FQNLPARGKMVKLLCAIVGEEGSAFPVDIDASQLVGDLKKAIKAEKPNTFKVFDADKIELFLSKKGAGWL
PSAELSAIRKGEDIPGFEKISLVDTEDEMYSTYSLRDVLETNRMPPPQTRQIHVLVLVPD
QLSVSAVATVSIKKRKLTDISDLITPSSFAKCKGSGSWVKWLKKLNGQIECHRIERCDDV 
TPIPVVLLNKTFARFEENCKVIKFCQNDCEFVNKLCYGLSTPYDNEATFAEKARQLLTAY  
LLGDNPVSTITPATVSGSVSDGSYRFGETLLLNLECKLQKGDGGGDPTMQNVAYYIKNLP  
LVINRQFPCFLVDICGPFMSVFGIVNTSDEDAICEPLVMSFPLLFFDNEWLMVSLARMCA  
SLKAAIQELTNLCYEFSASRQNRAFGLRSTDLNRLRFPYKDSVERDGVDISFQYLEVVQR 
YVFKARHAMNNVIIKFAKRYGREVHDYCSNAGFAPELLFCEYLPNGWVFVVMEQLSLCPL  
RHANGMIVRDQLLKIENLLKDGSFVHGDLREQNVMWDTSKNRVVLIDFDWSGRDGVDTYP  
PFMNGEIAWPAGAACGEPLRVAHDAYWIASIAARLT


>PhCRN_06_r100-ctg1
CGPFMSVFGIVNTSDEDAICEPLVMSFPLLFFDNEWLMVSLARMCASLKAAIQELTNLCY
EFSASRQNRAFGLRSTDLNRLRFPYKDSVERDGVDISFQYLEVVQRYVFKARHAMNNVII
KFAKRYGREVHDYCSNAGFAPELLFCEYLPNGWVFVVMEQLSLCPLRHANGMIVRDQLLK
IENLLKDGSFVHGDIREQNVMWDTSKNRVVLIDFDWSGRDGVDTYPPFMNGEIEWPAGAA 
CGEPLRVAHDAYWIASIAARLT

>PhCRN_06_r304-ctg1
TSDEDAICEPLVMSFPLLFFDNEWLMVSLARMCASLKAAIQELTNLCYEFSASRQNRAFG
LRSTDLNRLRFPYKDSVERDGVDISFQYLEVVQRYVFKARHAMNNVIIKFAKRYGREVHD 
YCSNAGFAPELLFCEYLPNGWVFVVMEQLSLCPLRHANGMIVRNQLLKIENTLKDGSFVH 
GDIREQNVMWDTSKNRVVLIDFDWSGRDGVDTYPPFMNCEIAWPTGAACGEPLRVAHDAY 
WIVSIAARLT 

>PhCRN_06-r703-ctg2
KRYGREVHDYCSNAGFAPELLFCEYLPNGWVFVVMEQLSLCPLRHANGMIVRDQLLKIEN
LLKDGSFVHGDIREQNVMWDTSKNRVVLIDFDWSGRDGVDTYPPFMNGEIAWPAGAACGE
PLRVAHDAYWFASIAARLT

>PhCRN_06-r710
FQNLPARGKMVKLLCAIVGEEGSAFPVDIDASQLVGDLKKAIKAEKPNTFKVFDADKIEL
FLSKKGAGWLPSAELSAIRKGEDIPGFEKISLVDTEDEMYSTYSLRDVLETNRMPPPQTR 
QIHVLVLVPDQLSVSAVATVSIKKRKLTDISDLITPSSFAKCKGSGSWVKWLKKLNGQIE 
CHRIERCDDVTPIPVVLLNKTFARFEENCKVIKFCQNDCEFVNKSCYGLSTPYDNEATFA  
ERARQLLTAYLLGDNPVSTITPATVSGSVSDGSYRFGETLLLNLECKLQKGDGGGDPTMQ 
NVAYYIKNLPLVINRQFPCFLVDICGPFMSVFGIVNTSDEDAICEPLVMSFPLLFFDNEW 
LMVSLARMCASLKAAIQELTNLCYEFSASRQNRAFGLRSTDLNRLRFPYKDSVERDGVDI 
SFQYLEVVQRYVFKARHAMNNVIIKFAKRYGREVHDYCSNAGFAPELLFCEYLPNGWVFV
VMEQLSLCPLRHANGMIVRDQLLKTKNLLKDGSFVHGDLREQNVMWDTSKNRVVLIDFDW
SGRDGVDTYPPFMNGEIAWPAGAACGEPLRVAHDAYWIASIAARLT


>PhCNR_07-cluster
FQNLPAQGTMVLVALTCALVGNAGVFGVKIDDSAQVWELKKAIWAEIDYS
GPAKDLKLSLAKKGAGWLPSADLRAIRKGEDLPGFERVSLVDTEDELYST
YSIRNVLDTNGIPPPQTQQIHVLVVVPKGENDRFAAMAIGVAPSLPPTTI
HRHPERLKRWAAINAMIRQKNQEANQKTTSEDAKKTNKKRKNHDVDKTVG
CSSLCWEDIKPIYHFDDSFDLQPSDIPDADIELLLARIRDLRELYGQISD
GKEAKRLFFIAPILETVSRLLKNVRILVEEDVVGKNVLLKGRFEFVLKRG
TKRISLVEAKREDMLQGMVQNVTGLEALADVEDLTVTYGIVTNFLEWKFL
ISGDEKVREHETVLPQANTIPSFEGLKEIVGKIYAMLQ

>PhCRN_07-r100
KKGAGWLPSADLRAIRKGEDLPGFERVSLVDTEDELYSTYSIRNVLDTNGIPPPQTQQIH
VLVVVPKGENDRFAAMAIGVAPSLPPTTIHRHPERLKRWAAINAMIRQKNQEANQKTTSE
DAKKTNKKRKNHDVDKTVGCSSLCWEDIKPIYHFDDSFDLQPSDIPDADIELLLARIRDL
RELYGQISDGKEAKRLFFIAPILETVSRLLKNVRILVEEDVVGKNVLLKGRFEFVLKRGT
KRISLVEAKREDMLQGMVQNVTGLEALADVEDLTVTYGIVTNFLEWKFLISGDEKVREHE
TVLPQANTIPSFEGLKEIVGKIYAMLQ 

>PhCRN_07-r304
FQNLPAQGTMVLVALTCALVGNAGVFGVKIDDSAQVWELKKAVWAEIDYSGPAKDLKLSL
AKKGAGWLPSADLRAIRKGEDLPGFERVSLVDTEDELYSTYSYFGNVLDTNGIPPPQTQQ
IHVLVVVPKGENDRFAAMAIGVAPSLPPTTIHRHPERLKRWAAINAMIRQKNQEANQKTT
SEDAKKTNKKRKNHDVDKTVGCSSLCWEDIKPIYHFDDSFDLQPSDIPDADIELLLARIR
DLRELYGQISDGKEAKRLFFIAPILETVSRLLKNVRILVEEDVVGKNVLLKGRFEFVLKR
GTKRISLVEAKREDMLQGMVQNVTGLEALADVEDLTVTYGIVTNFLEWKFLISGDEKVRE 
HETVLPQANTIPSFEGLKEIVGKIYAMLQ

>PhCRN_07-r703
TTSEDAKKTSKKRKNHDVDKTVGCSSLCWEDIKPIYHFDDSFDLQPSDIPDADIELLLAR
IRDLRELYGQISDGKEAKRWFFIAPILETVSRLLKNVRILVEEDVVGKNVLLKGRFEFVL
KRGTKRISLVEAKREDMLQGMVQNVTGLEALADVEDLTVTYGIVTNFLEWKFLISGDEKV
REHETVLPQANTIPSFEGLKEIVGKIYAMLQ

>PhCRN_07-r710
ALTCALVGNAGVFGVKIDDSAQVWELKKAIWAEIDYSGPAKDLKLSLAKKGAGWLPSADL
RAIRKGEDLPGFERVSLVDTEDELYSTYSIRNVLDTNGIPPPQTQQIHVLVVVPKGENDR
FAAMAIGVAPSLPPTTIHRHPERLKRWAAINAMIRQKNQEANQKTTSEDAKKTSKKRKNH
DVDKTVGCSSLCWEDIKPIYHFDDSFDLQPSDIPDADIELLLARIRDLRELYGQISDGKE 
AKRLFFIAPILETVSRLLKNVRILVEEDVVGKNVLLKGRFEFVLKRGTKRISLVEAKRED 
MLQGMVQNVTGLEALADVEDLTVTYGIVTNFLEWKFLISGDEKVREHETVLPQANTIPSF 
EGLKEIVGKIYAMLQ 


>PhCRN_08
ECAIVGQIGSFDVTIDDGKKVSVLKDXIKAEIDYSGPAKDLKLSLAKKGA
GWLPSADLAAIEDGEAVPGFVKGSHWWIQSARDTRPIRFGMCWI


>PhCRN_09_cluster
MVEISLECAIEGQVGSFNVTIDDGKKISVLKDAIKDKKPNKLKNVDADEL
ELSLAKKGEDWLPIEDLRAIRKGEDVPGFERVSLVDTDDEEYSAYSIQKM
LQMKGLRSPQTEQIHVLVVVPPPSVGSKRSADEIADVQKRLRLLETDSAA
IKPALAAIKPKTLTKFTPLSVHEDEFQLDSLSITQQK

>PhCRN_09-r304 
MVEISLECAIEGQVGSFNVTIDDGKKISVLKDAIKDKKPNKLKNVDADELELSLAKKGED
WLPIEDLRAIRKGEDVPGFERVSLVDTDDEEYSAYSIQKMLQMKGLRSPQTEQIH

>PhCRN_09-r703_c2
MVEISLECAIEGQVGSFNVTIDDGKKISVLKDAIKDKKPNKLKNVDADELELSLAKKGED
WLPIEDLRAIRKGEDVPGFERVSLVDTDDEEYS

>PhCRN_09-r710
MVEISLECAIEGQVGSFNVTIDDGKKISVLKDAIKDKKPNKLKNVDADELELSLAKKGED
WLPIEDLRAIRKGEDVPGFERVSLVDTDDEEYSAYSIQKMLQMKGLRSPQTEQIHVLVVV
PPPSVGSKRSADEIADVQKRLRLLETDS


>PhCRN_10
IVKLICAIVGVEGNAFPVDIDADQLVGDLKKARMAKKPKGIDADKLKLFLAKTEGG
AWLDEAGVAFVALDERGLLQDYMKMNPMLFGDNFLGEDQIHVLVVVPVR
AVEYGTWMPIDLSTLDPQVQLKMWK


>PhCRN_11
MVTLFCAVVGKEGSTFSIDIDTNKSVDHLKKAIKAKKPNAFKGFDADQLE
LSLAKKGAGWLPSAELSAIRKGEDIPGFEKDITG


>PhCRN_12
MVKLICAIVGVAGNAFPVDIDAGQL
VGDLKKAIMAKKNEGIDADKSKLFLAETEGGAWLDEAGVVFCGAR


>PhCRN_13
KIDEGKTVDELKKAIKEENSDDPILENVAPKNLQLFLAK
KTARG


>PhCRN_14
MVEISLECAIEGQVASFDVTIDDGKKISALKKAIKAEKPNA
FKNLDADELELSLAKKGAGWLPSAELRAIRKGEILPGSKGITGGYRG


>PhCRN_15
VKLICAIVGVAGNAFPVDIDAGQLWETSRRQ*WRKKN
EGIDADKSKLFLAKTEGGAWLDEAGVVFVALDEPWTCKTTYR


>PhRXLR_01
MRSLVWAVIATLIVLTPFSEATSSIASNNEEFKQNVRV
ASSSLEQKGTIEDSVITRKLQSDSVKKGDSTGLEERGGLHVPTIHDNKIV
QGFYKVMRYLRQKLGIDFLLTRLRYGKNGSHQPNMGYSRVDHYH


>PhRXLR_02
MRISPVVLALAAFVIPSGAVSSSITNNDGT
RSLRSSNPEPAAIADLVPALQGSDSTKRLLISNDDFDYDDHEERKSWKKR
HKKMAKYHKKYMKQYMKQYMKPWKKSKYSHRYWY


>PhXRLR_03
MRISPIVLALAAFVIPSGAVSSSITNNDGTRSLRTSNPEPAAIADLMPALQ
GSDSTKRLLISNDDFDYDGHEERKSKKKTKKKS


>PhRXLR_04
RLCFLLLSCVTVLIYSEISRLEAMMMSNEQTI
AQRHDRALTSTPDQMSTSLEERGAPVAVEEEAGMLSRFVSYFKPSNLWKK
LASSWIMRFFMPHIYLRHSSNIESAGNKLFIKLHADKAKDLFSSREFGKW
SKYFTDAFPDNPEKAAGYMVSILATKHEVQLVNSIPKTEVVNDKLAFGDE
FEAALINYLRGNEKSETFKDSLKTSLLALSGRLQKDESSELIGVKMQEQI
MSVSSGNEEKLVDAVNVQPVHKLSSLQEVVSEPVTLVTPRLSTQEEKAAY
LLNEAGLDKVVKDIFNSKQFKVWSEQMSADWGCIQSIRTQVRKGNVWRAE
IGRRRSGCDPTACCARTNGFDHFNI


>PhRXLR_05
MRFCLVFIRLAAFVILSGGATSTTTDNDDTRLLQTSNIET
AAVANVLHVMQSSESSKRLLRLNDQADISGHDEERSSLIEKGWKKLRKLI
KKVWKYVKKPFKKTAKIIKKPFKSRTKNIHIVYYKSPFFDL
