# Supplementary material for: Transcriptomic analysis of the interaction between Helianthus annuus and its obligate parasite Plasmopara halstedii shows single nucleotide polymorphisms in CRN sequences
Source: BMC Genomics. 2011 Oct 11;12:498. doi: 10.1186/1471-2164-12-498 (PMC3204308; doi:10.1186/1471-2164-12-498)
Supplement: Additional file 11 — 15 putative CRN effectors best hits against OOM (with E-value and % Identity). [file 1471-2164-12-498-S11.XLS]

## Sheet: Feuil1
Effector	Best tblastn of the predicted peptide against OOM.V2 database	e-value	%identity
PhCRN_01	FG041258 CBOU13334.rev CBOU Phytophthora capsici	1.10409e-93	73
PhCRN_02	CV965516 PC011D05 infected tomato, center of lesion 3 dpi Phytophthora infestans	9.1836e-34	67
PhCRN_03	FG041057 CBOU13230.rev CBOU Phytophthora capsici	3.54222e-95	79
PhCRN_04	PXrpxc_4461 mycelium, starved in water Phytophthora infestans	7.69883e-79	78
PhCRN_05	CV948159 PVrpvb_11541 zoospores, purified Phytophthora infestans	1.91631e-38	72
PhCRN_06	CV957125 PXrpxc_4461 mycelium, starved in water Phytophthora infestans	1.08122e-85	84
PhCRN_07	FG051254 CBOU3160.rev CBOU Phytophthora capsici	2.5013e-132	97
PhCRN_08	CV957150 PXrpxc_4487 mycelium, starved in water Phytophthora infestans	4.83308e-27	70
PhCRN_09	CV935496 PMrpcm_5054 mating of 88069 (A1) and 618 (A2) Phytophthora infestans	1.45021e-82	91
PhCRN_10	GR286290 G969P314FD19.T0 Phytophthora infestans	9.10073e-39	48
PhCRN_11	CV965516 PC011D05 infected tomato, center of lesion 3 dpi Phytophthora infestans	3.11888e-17	39
PhCRN_12	CBOU11076.fwd CBOU Phytophthora capsici	2.27985e-18	75
PhCRN_13	CV930577 PM043C2 mating of 88069 (A1) and 618 (A2) Phytophthora infestans	1.48932e-11	80
PhCRN_14	CV965516 PC011D05 infected tomato, center of lesion 3 dpi Phytophthora infestans	2.50057e-28	72
PhCRN_15	FG037065 CBOU11076.fwd CBOU Phytophthora capsici	1.65592e-15	63
