# Supplementary material for: Transcriptomic analysis of the interaction between Helianthus annuus and its obligate parasite Plasmopara halstedii shows single nucleotide polymorphisms in CRN sequences
Source: BMC Genomics. 2011 Oct 11;12:498. doi: 10.1186/1471-2164-12-498 (PMC3204308; doi:10.1186/1471-2164-12-498)
Supplement: Additional file 13 — FCA analysis dataset for the polymorphic P. halstedii putative effectors. Contains the original dataset (number of reads presenting each SNP for each race) and FCA analysis results (row coordinates, weight coordinates and column coordinates). [file 1471-2164-12-498-S13.XLS]

## Sheet: data
CRN	position	Allele	code	Race_100	Race_710	Race_304	Race_703
PhCRN_01	261	E	PhCRN_01_261_E	3	6	3	13
PhCRN_01	261	G	PhCRN_01_261_G	1	20	4	1
PhCRN_01	264	I	PhCRN_01_264_I	3	6	2	13
PhCRN_01	264	F	PhCRN_01_264_F	1	20	4	0
PhCRN_01	281	D	PhCRN_01_281_D	2	10	4	4
PhCRN_01	281	E	PhCRN_01_281_E	1	15	3	12
PhCRN_01	441	V	PhCRN_01_441_V	6	16	15	6
PhCRN_01	441	M	PhCRN_01_441_M	3	8	6	27
PhCRN_03	373	R	PhCRN_03_373_R	13	24	25	16
PhCRN_03	373	K	PhCRN_03_373_K	16	16	18	20
PhCRN_04	552	A	PhCRN_04_552_A	8	10	12	13
PhCRN_04	552	D	PhCRN_04_552_D	2	12	7	2
PhCRN_04	562	L	PhCRN_04_562_L	5	5	7	9
PhCRN_04	562	P	PhCRN_04_562_P	2	12	12	4
PhCRN_06	495	D	PhCRN_06_495_D	2	2	1	2
PhCRN_06	495	N	PhCRN_06_495_N	0	0	1	0
PhCRN_06	500	T	PhCRN_06_500_T	1	6	2	0
PhCRN_06	500	I	PhCRN_06_500_I	2	9	9	3
PhCRN_06	501	K	PhCRN_06_501_K	1	6	0	0
PhCRN_06	501	E	PhCRN_06_501_E	2	0	2	3
PhCRN_06	514	L	PhCRN_06_514_L	1	5	0	0
PhCRN_06	514	I	PhCRN_06_514_I	1	0	0	5
PhCRN_06	556	A	PhCRN_06_556_A	1	6	0	9
PhCRN_06	556	T	PhCRN_06_556_T	0	0	10	0
PhCRN_06	574	A	PhCRN_06_574_A	1	9	3	0
PhCRN_06	574	V	PhCRN_06_574_V	0	0	0	8
PhCRN_07	188	N	PhCRN_07_188_N	4	0	2	0
PhCRN_07	188	S	PhCRN_07_188_S	0	5	0	1

## Sheet: row_coordinates
	Axis1	Axis2
1	0.544471	-0.188037
2	-0.721478	-0.486713
3	0.585582	-0.256246
4	-0.811327	-0.487179
5	-0.22771	-0.184584
6	0.101506	-0.471033
7	-0.255896	0.217644
8	0.721713	-0.202177
9	-0.0761988	0.231657
10	0.164307	0.234148
11	0.165631	0.214559
12	-0.469849	-0.012411
13	0.276125	0.223381
14	-0.332265	0.200313
15	0.175434	0.0678686
16	-0.442181	1.449
17	-0.696082	-0.204572
18	-0.319639	0.216253
19	-0.768625	-0.67702
20	0.598128	0.47713
21	-0.740371	-0.632282
22	1.31204	-0.240296
23	0.521395	-0.563422
24	-0.442181	1.449
25	-0.732413	-0.248347
26	1.52474	-0.475067
27	0.018282	1.10537
28	-0.527666	-0.867053
Race_100	0.11998	0.352232
Race_710	-0.45293	-0.356718
Race_304	-0.213481	0.546705
Race_703	0.736133	-0.179243

## Sheet: row_weights
x
1	0.0394945
2	0.0410742
3	0.0379147
4	0.0394945
5	0.0315956
6	0.0489731
7	0.0679305
8	0.0695103
9	0.123223
10	0.110585
11	0.0679305
12	0.0363349
13	0.0410742
14	0.0473934
15	0.0110585
16	0.00157978
17	0.014218
18	0.0363349
19	0.0110585
20	0.0110585
21	0.00947867
22	0.00947867
23	0.0252765
24	0.0157978
25	0.0205371
26	0.0126382
27	0.00947867
28	0.00947867

## Sheet: column_coordinates
	Comp1	Comp2
Race_100	0.11998	0.352232
Race_710	-0.45293	-0.356718
Race_304	-0.213481	0.546705
Race_703	0.736133	-0.179243
